# Supplementary material for: A multiple ion-uptake phenotyping platform reveals shared mechanisms affecting nutrient uptake by roots
Source: Plant Physiol. 2020 Dec 29;185(3):781–95. doi: 10.1093/plphys/kiaa080 (PMC8133564; doi:10.1093/plphys/kiaa080)
Supplement: kiaa080_Supplementary_Data [file kiaa080_supplementary_data.zip]

Archive with 5 entries (5 files):
- pp.01265.2020-s01.docx
- pp.01265.2020-s02.docx
- pp.01265.2020-s03.xlsx
- pp.01265.2020-s04.xlsx
- pp.01265.2020-s05.jpg
