# Supplementary material for: A multiple ion-uptake phenotyping platform reveals shared mechanisms affecting nutrient uptake by roots
Source: Plant Physiol. 2020 Dec 29;185(3):781–95. doi: 10.1093/plphys/kiaa080 (PMC8133564; doi:10.1093/plphys/kiaa080)
Supplement: kiaa080_Supplementary_Data [file kiaa080_supplementary_data.zip › pp.01265.2020-s03.xlsx]

## Sheet: RawData
Transcript	GeneDescription	M162w_Full	M162w_Full	M162w_Full	Ky21_Full	Ky21_Full	Ky21_Full	M162w_Deprived	M162w_Deprived	M162w_Deprived	Ky21_Deprived	Ky21_Deprived	Ky21_Deprived	B73_Full	B73_Full	B73_Full	CML69_Full	CML69_Full	CML69_Full	CML277_Full	CML277_Full	CML277_Full	CML228_Full	CML228_Full	CML228_Full	B73_Deprived	B73_Deprived	B73_Deprived	CML69_Deprived	CML69_Deprived	CML69_Deprived	CML277_Deprived	CML277_Deprived	CML277_Deprived	CML228_Deprived	CML228_Deprived	CML228_Deprived
Zm00001d000001_1	polyphenol oxidase1	543	605	48	42	152	159	132	79	677	177	94	564	306	518	222	0	63	0	225	545	231	170	154	695	733	640	0	214	66	107	411	1313	867	515	778	1402
Zm00001d000002_1	dull endosperm1	0	0	0	0	0	0	0	14	0	0	10	0	0	0	0	0	0	0	0	0	0	0	0	0	0	0	0	0	0	0	0	5	0	19	0	0
Zm00001d000002_12	dull endosperm1	0	0	0	0	0	0	0	13	0	0	9	0	0	0	0	0	0	0	0	0	0	0	0	0	0	0	0	0	0	0	0	4	0	17	0	0
Zm00001d000002_15	dull endosperm1	0	0	0	0	0	0	0	14	0	0	2	0	0	0	0	0	0	0	0	0	0	0	0	0	58	17	0	0	0	0	0	4	0	10	0	0
Zm00001d000002_18	dull endosperm1	0	0	0	0	0	0	0	6	0	0	1	0	0	0	0	0	0	0	0	0	0	0	0	0	102	0	0	0	0	0	0	4	0	3	0	0
Zm00001d000002_5	dull endosperm1	0	0	0	0	0	0	0	14	0	0	10	0	0	0	0	0	0	0	0	0	0	0	0	0	0	0	0	0	0	0	0	4	0	17	0	0
Zm00001d000004	Postsynaptic protein CRIPT	430	428	403	503	365	585	387	394	438	372	354	281	584	429	594	458	363	449	489	497	724	438	428	623	230	452	495	399	387	282	315	555	395	525	1050	678
Zm00001d000005	myosin heavy chain-related	428	15	344	280	72	52	74	38	381	388	369	273	25	301	217	111	42	30	215	210	296	295	131	15	406	11	61	265	222	113	238	330	0	257	503	131
Zm00001d000005_2	myosin heavy chain-related	0	0	0	0	0	0	0	0	0	0	0	0	0	0	0	0	0	99	0	0	0	0	0	0	0	0	0	0	0	0	0	0	206	1	0	0
Zm00001d000006	Germin-like protein subfamily 1 member 11	1155	0	856	471	240	454	0	1098	524	0	869	617	1013	642	522	2238	4969	1758	190	0	108	3476	0	0	883	0	1321	0	1002	455	134	213	161	0	1164	0
Zm00001d000008	Germin-like protein subfamily 1 member 8	0	0	0	0	0	0	0	0	0	0	0	0	0	0	0	0	0	0	0	0	0	4091	34	290	0	0	8	0	0	99	0	0	0	282	412	1065
Zm00001d000011_1	glyoxalase I-like protein	0	0	0	10	14	0	0	0	0	2	10	17	6	6	17	0	0	0	0	0	0	0	0	0	0	5	13	0	0	0	0	0	0	0	0	0
Zm00001d000011_10	glyoxalase I-like protein	0	0	0	0	0	0	0	0	0	3	0	0	0	0	0	0	0	0	0	0	0	0	0	0	0	0	0	0	0	0	0	0	0	0	0	0
Zm00001d000011_11	glyoxalase I-like protein	0	0	0	9	5	0	0	0	0	2	9	13	5	4	13	0	0	0	0	0	0	0	0	0	0	4	11	0	0	0	0	0	0	0	0	0
Zm00001d000011_13	glyoxalase I-like protein	0	0	0	2	0	77	0	0	0	2	12	3	13	4	0	0	0	0	0	0	0	0	0	0	25	17	3	0	0	0	0	0	0	0	0	0
Zm00001d000011_16	glyoxalase I-like protein	0	0	0	0	0	0	0	0	0	0	0	6	0	0	0	0	0	0	0	0	0	0	0	0	0	0	0	0	0	0	0	0	0	0	0	0
Zm00001d000011_18	glyoxalase I-like protein	0	0	0	9	13	0	0	0	0	34	1	0	2	4	24	0	0	0	0	0	0	0	0	0	24	3	4	0	0	0	0	0	0	0	0	0
Zm00001d000011_19	glyoxalase I-like protein	0	0	0	15	14	4	0	0	0	0	24	6	1	13	0	0	0	0	0	0	0	0	0	0	0	74	3	0	0	0	0	0	0	0	0	0
Zm00001d000011_20	glyoxalase I-like protein	0	0	0	6	2	0	0	0	0	0	7	4	4	0	4	0	0	0	0	0	0	0	0	0	0	3	5	0	0	0	0	0	0	0	0	0
Zm00001d000011_5	glyoxalase I-like protein	0	0	0	0	0	0	0	0	0	0	0	0	0	0	0	0	0	0	0	0	0	0	0	0	0	1	0	0	0	0	0	0	0	0	0	0
Zm00001d000011_6	glyoxalase I-like protein	0	0	0	76	33	0	0	0	0	179	132	12	2	112	68	0	0	0	0	0	0	0	0	0	37	263	13	0	0	0	0	0	0	0	0	0
Zm00001d000011_7	glyoxalase I-like protein	0	0	0	16	47	0	0	0	0	148	50	7	0	1	55	0	0	0	0	0	0	0	0	0	0	36	11	0	0	0	0	0	0	0	0	0
Zm00001d000011_8	glyoxalase I-like protein	0	0	0	0	3	0	0	0	0	1	12	0	0	3	3	0	0	0	0	0	0	0	0	0	0	19	0	0	0	0	0	0	0	0	0	0
Zm00001d000011_9	glyoxalase I-like protein	0	0	0	10	12	0	0	0	0	2	10	16	5	6	15	0	0	0	0	0	0	0	0	0	0	4	12	0	0	0	0	0	0	0	0	0
Zm00001d000012	Germin-like protein subfamily 1 member 8	66	76	20	15	0	22	39	46	61	24	55	13	32	64	35	39	56	65	45	47	0	348	43	43	25	141	16	89	16	67	12	112	30	474	497	779
Zm00001d000016	Fatty acid desaturase 4 chloroplastic	0	0	0	0	0	0	0	0	0	0	0	0	0	0	0	0	0	0	0	0	0	0	0	0	0	0	0	0	0	0	21	9	0	0	0	0
Zm00001d000017	Germin-like protein	114	71	25	46	48	56	70	36	25	78	58	32	0	186	113	123	116	105	65	0	48	0	8	22	11	288	1029	49	70	12	18	85	0	17	48	58
Zm00001d000018	Germin-like protein subfamily 1 member 8	170	136	59	33	11	29	79	169	179	121	117	65	139	17	135	32	11	9	46	29	0	168	262	312	128	67	0	36	28	92	13	20	0	132	776	1118
Zm00001d000020	Fatty acid desaturase 4 chloroplastic	0	0	0	7	0	1	0	4	1	6	0	0	0	13	0	0	0	0	0	3	0	0	0	0	0	6	0	1	0	0	0	0	0	0	1	0
Zm00001d000021	glucose 6-phosphate/phosphate translocator1	19622	18084	12115	11154	10729	9082	15427	11163	7987	14505	10308	7005	16905	21445	12514	8262	10914	4804	9931	16778	14733	7619	7901	8248	11753	16572	11577	8117	5586	3117	10170	14009	8334	5818	5176	8404
Zm00001d000021_2	glucose 6-phosphate/phosphate translocator1	3005	712	3	0	12	8	115	294	0	608	19	11	58	32	31	0	19	0	268	578	0	19	300	13	19	428	0	7	35	24	94	539	39	249	57	134
Zm00001d000023_1	Polyadenylation and cleavage factor-like protein 5	375	197	221	393	361	241	288	314	345	557	374	275	126	241	144	0	370	225	414	298	251	238	249	279	302	439	313	400	463	113	201	385	240	206	345	549
Zm00001d000023_2	Polyadenylation and cleavage factor-like protein 5	130	130	197	273	200	77	105	171	133	152	70	34	42	216	222	0	92	137	24	117	5	38	17	8	35	96	48	6	109	38	99	22	62	42	5	7
Zm00001d000023_4	Polyadenylation and cleavage factor-like protein 5	0	14	0	0	0	128	0	29	0	12	8	0	13	0	32	0	0	0	0	56	0	40	69	0	0	0	0	19	9	0	0	53	0	26	0	0
Zm00001d000023_5	Polyadenylation and cleavage factor-like protein 5	0	0	0	0	0	0	0	0	0	0	0	0	0	25	0	0	0	0	0	0	0	5	0	0	0	0	0	5	0	0	0	18	0	0	0	0
Zm00001d000023_6	Polyadenylation and cleavage factor-like protein 5	0	0	0	0	0	0	0	0	0	0	0	0	0	0	0	0	49	0	0	0	0	0	0	48	0	0	0	0	17	28	0	0	0	13	0	0
Zm00001d000023_7	Polyadenylation and cleavage factor-like protein 5	0	0	0	0	0	0	0	0	0	0	64	0	0	0	0	0	0	0	0	26	0	61	19	0	27	18	0	0	0	0	44	15	0	18	0	0
Zm00001d000027_10	Pleiotropic drug resistance ABC transporter family protein	0	0	0	0	0	0	0	0	0	0	0	0	0	6	0	0	0	0	0	0	0	0	0	0	0	23	11	0	0	0	0	0	0	0	0	0
Zm00001d000027_4	Pleiotropic drug resistance ABC transporter family protein	0	0	0	0	0	0	0	0	0	0	0	0	0	8	2	0	0	0	0	0	0	0	0	0	0	21	10	0	0	0	0	0	0	0	0	0
Zm00001d000027_5	Pleiotropic drug resistance ABC transporter family protein	0	0	0	0	0	0	0	0	0	0	0	0	0	0	0	0	0	0	0	0	0	0	0	0	0	14	0	0	0	0	0	0	0	0	0	0
Zm00001d000027_9	Pleiotropic drug resistance ABC transporter family protein	0	0	0	0	0	0	0	0	0	0	0	0	0	0	0	0	0	0	0	0	0	0	0	0	7	2	0	0	0	0	0	0	0	0	0	0
Zm00001d000028	hydroxyproline-rich glycoprotein family protein	0	42	0	0	0	0	6	0	0	0	0	0	0	0	0	28	25	25	0	0	59	0	0	0	0	0	0	0	12	0	0	0	0	19	0	0
Zm00001d000029_1	gnl|WGS:LPUQ|mrna.ZEAMMB73_Zm00001d000029_1	25	5	1	3	0	0	8	4	9	13	22	26	107	38	64	0	11	35	4	18	4	10	9	21	90	131	98	4	3	0	19	5	0	5	7	6
Zm00001d000029_2	gnl|WGS:LPUQ|mrna.ZEAMMB73_Zm00001d000029_2	2954	2699	3686	797	2064	2747	3138	2989	2775	1648	1520	871	718	1167	908	864	1471	3250	3612	3393	3419	3392	2777	3145	1067	2148	1631	2494	2865	1192	2180	3177	2210	3059	3750	3968
Zm00001d000030	RNA-binding KH domain-containing protein PEPPER	3106	2482	2169	2764	2188	2299	2063	2023	2323	3104	2501	1982	1627	1077	1817	2779	1958	2386	2461	2737	2251	2662	2362	2304	1392	2230	1319	1604	2170	1938	1905	3012	2212	1681	2055	2891
Zm00001d000032	Protein TAPETUM DETERMINANT 1	0	0	0	4	0	0	0	0	0	0	0	0	0	0	0	0	0	0	0	0	0	0	1	0	0	0	3	0	0	0	0	3	0	0	0	0
Zm00001d000034	Protein kinase superfamily protein	274	354	282	205	179	92	305	173	465	237	253	253	206	391	270	419	459	189	434	474	494	94	358	268	200	286	232	232	219	0	410	472	0	210	103	296
Zm00001d000035	hypothetical protein	198	198	118	144	122	159	99	94	94	175	120	167	83	138	35	138	116	142	101	124	82	65	150	37	84	118	101	85	66	64	57	90	49	87	134	205
Zm00001d000037	Phospholipase A1-Ibeta2 chloroplastic	0	0	0	14	2	0	0	0	0	4	0	0	0	0	10	30	3	9	0	38	0	0	0	0	0	0	0	0	51	53	0	0	0	0	5	0
Zm00001d000038	Serine/threonine-protein kinase D6PKL1	68	68	0	27	0	7	26	77	91	29	32	0	0	63	0	17	34	50	0	24	0	0	0	28	83	62	0	0	28	0	16	76	0	0	50	0
Zm00001d000039	hypothetical protein	200	155	145	166	183	146	123	95	208	212	274	31	122	112	163	0	159	0	104	98	147	76	120	135	91	142	94	58	77	35	131	155	117	6	47	134
Zm00001d000039_1	hypothetical protein	0	0	0	0	0	0	0	14	0	0	0	0	0	0	0	0	0	0	0	0	0	0	0	0	0	0	19	0	0	0	0	0	0	0	0	0
Zm00001d000042_1	TRUE	49	0	1	0	0	0	14	9	5	10	0	0	1	1	4	7	11	1	10	15	26	0	1	2	0	1	1	1	0	33	0	0	0	1	0	0
Zm00001d000042_2	Protein ARABIDILLO 1	0	1	0	0	0	0	0	0	6	0	0	0	0	0	0	0	0	0	27	0	0	0	0	0	0	0	0	0	0	0	0	0	0	0	0	0
Zm00001d000042_3	TRUE	196	0	1	0	0	0	14	9	8	77	0	0	1	2	4	7	11	1	10	16	67	0	1	2	0	1	1	1	0	135	1	1	0	2	0	0
Zm00001d000045	FRIGIDA interacting protein 2	0	0	0	0	0	0	0	22	0	0	36	0	0	0	0	0	0	0	0	0	0	0	163	0	0	0	0	0	0	0	0	0	0	0	0	71
Zm00001d000046_1	calcineurin B-like9	0	0	0	0	0	0	1	0	0	0	1	2	0	1	0	0	0	0	0	0	1	0	1	2	0	0	2	0	1	0	8	0	0	0	0	5
Zm00001d000052	Casein kinase II subunit beta-1	0	7	0	3	31	57	14	27	20	38	60	0	0	8	0	0	13	0	7	15	32	11	4	13	13	27	2	14	32	4	4	0	0	19	20	0
Zm00001d000052_1	Casein kinase II subunit beta-1	19	11	0	0	0	56	67	26	36	60	61	0	0	9	7	0	13	7	0	21	29	9	3	11	28	41	2	14	31	4	4	16	0	21	0	20
Zm00001d000052_3	Casein kinase II subunit beta-1	75	107	105	37	41	29	90	145	86	53	41	59	55	69	69	79	46	13	35	38	44	22	52	67	34	44	51	36	54	27	49	57	0	87	88	48
Zm00001d000052_4	Casein kinase II subunit beta-1	0	4	31	3	21	30	5	27	11	25	39	29	0	17	0	0	12	12	12	27	13	5	40	23	10	22	8	28	43	9	10	46	14	28	13	36
Zm00001d000053	Histone H3 K4-specific methyltransferase SET7/9 family protein	247	205	117	289	393	442	436	253	393	314	211	373	284	347	269	285	404	201	270	253	306	236	371	386	373	281	372	392	191	199	391	345	312	221	471	201
Zm00001d000053_1	Histone H3 K4-specific methyltransferase SET7/9 family protein	46	4	30	1	4	0	13	7	36	24	9	0	27	21	23	0	15	42	11	0	24	7	9	20	19	46	11	59	57	9	7	12	0	5	8	33
Zm00001d000055	bri1-like receptor kinase2	0	0	0	0	0	0	0	0	0	0	0	0	0	0	0	0	0	0	0	0	0	0	0	0	0	0	0	0	0	0	0	0	0	0	282	0
Zm00001d000060	NAD(P)-linked oxidoreductase superfamily protein	0	15	0	32	0	0	0	11	15	15	32	0	72	11	0	0	8	0	0	0	0	0	9	0	34	52	31	0	12	0	0	6	0	0	0	0
Zm00001d000071	Protein NRT1/ PTR FAMILY 8.3	0	0	0	14	0	0	0	0	0	0	40	0	0	0	0	0	0	0	0	0	0	0	0	0	0	0	36	0	0	0	0	0	0	12	0	0
Zm00001d000072	Protein NRT1/ PTR FAMILY 8.3	134	100	35	0	22	18	100	52	53	3	43	38	0	57	52	197	127	65	0	61	0	303	226	306	44	15	0	258	166	163	30	23	0	157	306	441
Zm00001d000072_2	Protein NRT1/ PTR FAMILY 8.3	3	16	10	0	18	18	13	50	0	0	0	38	0	2	0	16	0	85	0	41	0	10	0	25	26	0	10	10	22	9	14	19	0	51	0	0
Zm00001d000074	Transducin/WD40 repeat-like superfamily protein	0	0	861	0	611	589	686	0	392	0	0	0	582	608	0	1015	693	0	532	0	0	0	0	554	0	0	0	928	0	0	331	0	0	0	0	797
Zm00001d000074_1	Transducin/WD40 repeat-like superfamily protein	0	0	0	0	0	0	0	0	0	0	0	0	0	10	0	0	0	0	0	0	0	0	0	0	0	0	0	0	0	0	0	0	0	0	0	22
Zm00001d000074_2	Transducin/WD40 repeat-like superfamily protein	268	157	0	165	1	18	190	169	92	174	178	143	0	2	146	46	3	33	2	134	154	144	139	8	175	47	160	5	179	291	0	184	0	87	116	0
Zm00001d000076	Pentatricopeptide repeat-containing protein	21	7	30	9	44	0	23	16	22	73	1	13	0	9	0	0	48	0	0	20	75	45	13	0	0	13	12	42	7	0	8	0	62	27	22	0
Zm00001d000076_2	Pentatricopeptide repeat-containing protein	0	0	0	0	0	0	0	0	0	0	1	0	4	0	0	0	0	0	0	12	0	0	0	0	2	0	0	0	0	0	0	0	0	0	0	0
Zm00001d000077	Calcium permeable stress-gated cation channel 1	0	6	35	0	32	0	78	134	15	4	7	64	27	8	0	10	20	0	34	1	14	32	50	110	0	61	3	1	14	7	13	0	6	152	154	89
Zm00001d000077_3	Calcium permeable stress-gated cation channel 1	0	6	35	0	29	0	78	134	15	4	7	64	26	8	0	10	20	0	34	1	14	32	50	110	0	61	3	1	14	7	13	0	6	152	154	89
Zm00001d000077_6	Calcium permeable stress-gated cation channel 1	0	6	35	0	32	0	78	133	15	4	7	64	27	8	0	10	20	0	33	1	14	31	50	110	0	61	3	1	14	7	13	0	6	152	154	87
Zm00001d000077_7	Calcium permeable stress-gated cation channel 1	0	6	35	0	32	0	78	133	15	4	7	64	27	8	0	10	20	0	34	1	14	31	50	110	0	61	3	1	14	7	13	0	6	152	154	88
Zm00001d000077_8	Calcium permeable stress-gated cation channel 1	0	6	35	0	32	0	78	133	15	4	7	64	27	8	0	10	20	0	34	1	14	32	50	110	0	61	3	1	14	7	13	0	6	152	154	88
Zm00001d000080_1	CBL-interacting serine/threonine-protein kinase 8	0	12	0	7	51	37	0	28	6	19	19	0	27	2	0	0	24	22	0	28	0	0	11	0	0	3	0	21	36	0	0	0	0	6	7	0
Zm00001d000080_10	CBL-interacting serine/threonine-protein kinase 8	0	17	17	17	19	17	16	27	25	16	19	15	13	17	10	0	11	17	6	12	0	7	21	0	61	11	8	12	8	0	15	16	0	4	27	0
Zm00001d000080_11	CBL-interacting serine/threonine-protein kinase 8	0	0	0	0	8	0	0	22	0	0	0	0	0	0	0	0	8	0	0	0	0	8	5	0	0	0	4	0	0	0	0	5	0	4	0	0
Zm00001d000080_12	CBL-interacting serine/threonine-protein kinase 8	0	0	0	0	8	0	0	13	0	0	0	0	0	0	0	0	15	0	0	0	0	0	11	0	0	0	0	0	0	4	0	0	0	11	0	0
Zm00001d000080_13	TRUE	0	0	0	32	15	0	8	13	23	38	16	7	4	1	0	0	44	7	10	20	0	0	0	0	0	2	11	5	0	0	3	9	0	10	5	0
Zm00001d000080_15	CBL-interacting serine/threonine-protein kinase 8	0	0	0	0	7	0	0	0	0	7	0	0	0	0	0	0	0	0	0	0	0	0	0	0	0	0	0	12	0	0	0	0	0	2	0	0
Zm00001d000080_16	CBL-interacting serine/threonine-protein kinase 8	0	0	4	4	0	0	0	0	0	0	0	1	0	0	0	0	0	0	0	0	0	0	0	0	0	0	0	0	3	0	0	0	0	0	0	0
Zm00001d000080_17	CBL-interacting serine/threonine-protein kinase 8	0	0	20	10	43	0	5	0	4	3	0	0	0	0	0	0	18	16	0	6	0	9	6	0	0	3	4	10	0	0	0	2	0	2	0	0
Zm00001d000080_18	CBL-interacting serine/threonine-protein kinase 8	75	143	237	257	167	221	99	148	179	200	331	412	145	136	177	221	192	261	42	103	74	98	159	109	149	148	174	219	299	233	90	176	122	152	111	242
Zm00001d000080_19	CBL-interacting serine/threonine-protein kinase 8	1	0	0	0	7	0	0	21	0	0	0	0	0	0	0	0	17	0	0	0	0	5	5	5	0	0	2	0	0	4	0	3	0	8	0	0
Zm00001d000080_2	CBL-interacting serine/threonine-protein kinase 8	92	266	224	301	418	330	99	189	148	249	523	239	155	188	216	298	205	267	53	129	89	120	238	109	164	249	159	252	372	310	172	222	150	160	167	392
Zm00001d000080_21	CBL-interacting serine/threonine-protein kinase 8	0	0	4	6	49	10	0	10	0	3	18	23	0	4	27	20	22	23	0	2	0	0	6	0	0	1	4	5	18	18	0	0	0	1	0	10
Zm00001d000080_24	CBL-interacting serine/threonine-protein kinase 8	28	0	0	0	1	46	0	8	4	1	53	0	0	0	1	0	0	0	8	1	0	28	0	9	3	0	0	0	0	1	1	0	0	0	1	1
Zm00001d000080_3	CBL-interacting serine/threonine-protein kinase 8	117	162	353	293	241	315	115	216	189	268	362	274	150	138	259	315	252	305	60	102	111	120	211	141	156	182	184	277	329	233	112	206	189	189	132	314
Zm00001d000080_4	CBL-interacting serine/threonine-protein kinase 8	0	3	0	0	0	0	0	1	0	0	2	0	0	0	0	6	1	1	0	0	0	3	1	0	0	0	0	5	0	2	2	0	0	0	0	0
Zm00001d000080_5	CBL-interacting serine/threonine-protein kinase 8	0	1	0	0	0	0	0	0	0	0	0	0	0	0	0	0	0	0	0	0	0	0	0	0	0	0	0	0	0	0	0	0	0	0	0	0
Zm00001d000080_6	CBL-interacting serine/threonine-protein kinase 8	0	13	0	15	38	12	0	10	2	20	12	0	14	0	0	11	12	19	0	10	5	0	10	0	0	0	0	13	25	2	0	0	0	3	2	14
Zm00001d000080_7	CBL-interacting serine/threonine-protein kinase 8	0	8	0	0	11	0	11	0	12	21	9	4	29	0	0	0	5	0	5	2	0	7	1	0	2	25	4	13	14	0	0	2	0	2	0	0
Zm00001d000080_8	CBL-interacting serine/threonine-protein kinase 8	44	0	0	20	4	0	8	9	18	60	30	6	0	1	0	0	42	12	17	17	0	0	0	8	0	1	10	3	0	0	3	8	0	8	3	13
Zm00001d000085_1	hexosyl transferase	0	146	118	61	64	195	84	149	51	159	93	52	148	185	16	91	195	84	0	11	80	43	60	79	44	143	134	119	82	32	0	141	0	82	0	150
Zm00001d000085_2	hexosyl transferase	0	14	0	33	17	0	5	12	7	59	52	30	14	13	22	22	25	18	0	9	0	7	10	7	20	16	25	7	42	3	0	0	0	28	0	33
Zm00001d000085_3	hexosyl transferase	0	5	0	53	22	0	5	12	7	39	52	6	19	8	22	22	28	1	0	9	0	7	10	7	20	16	25	7	56	3	0	0	0	28	0	33
Zm00001d000086	RNA-binding (RRM/RBD/RNP motifs) family protein	0	0	0	0	0	0	0	0	0	0	0	0	0	0	0	0	0	0	0	0	0	0	0	0	109	0	0	0	0	0	0	0	0	0	0	0
Zm00001d000087_2	Pentatricopeptide repeat-containing protein	0	0	0	0	0	0	0	0	0	0	0	0	10	0	0	0	0	0	0	0	0	0	0	0	62	0	0	0	0	0	0	0	0	0	0	0
Zm00001d000087_4	Pentatricopeptide repeat-containing protein	0	0	0	0	0	0	0	0	0	90	0	0	35	2	17	0	0	0	0	0	0	0	0	0	95	4	26	0	0	0	0	0	0	0	0	0
Zm00001d000092	gnl|WGS:LPUQ|mrna.ZEAMMB73_Zm00001d000092	0	0	0	0	0	0	6	0	0	0	0	0	0	0	14	0	0	47	0	0	0	0	0	0	0	0	0	0	0	0	0	8	0	0	0	0
Zm00001d000093	gnl|WGS:LPUQ|mrna.ZEAMMB73_Zm00001d000093	0	0	0	0	0	0	0	0	0	0	0	0	0	0	42	0	0	0	0	0	0	0	0	0	0	0	0	0	0	0	0	0	0	0	0	0
Zm00001d000098	gnl|WGS:LPUQ|mrna.ZEAMMB73_Zm00001d000098	0	0	0	0	0	0	0	0	0	0	0	0	0	0	0	0	0	0	0	0	0	0	0	0	85	0	0	0	0	0	0	0	0	0	0	0
Zm00001d000098_2	gnl|WGS:LPUQ|mrna.ZEAMMB73_Zm00001d000098_2	138	83	70	37	231	84	63	69	71	88	110	63	88	11	100	79	114	0	77	97	49	94	99	60	0	135	71	63	40	88	59	105	80	80	65	140
Zm00001d000098_4	gnl|WGS:LPUQ|mrna.ZEAMMB73_Zm00001d000098_4	84	68	33	26	12	68	26	42	54	87	72	51	55	289	71	55	93	0	53	77	25	63	99	60	0	108	71	75	40	101	49	63	80	102	55	117
Zm00001d000099_3	Beta-13-galactosyltransferase 7	0	98	57	58	32	0	97	94	82	66	54	74	47	71	71	25	75	49	57	66	112	44	66	45	5	35	95	125	59	0	98	104	92	76	48	126
Zm00001d000099_4	Beta-13-galactosyltransferase 7	0	61	49	27	26	0	53	47	82	43	59	60	33	48	35	6	59	37	24	66	44	27	46	52	63	147	60	131	46	0	73	109	107	76	48	99
Zm00001d000099_5	Beta-13-galactosyltransferase 7	0	0	0	0	0	0	0	3	0	0	0	0	0	0	0	0	0	0	0	0	0	0	0	0	0	16	0	0	0	0	8	2	0	0	0	29
Zm00001d000102	hypothetical protein	0	0	0	0	0	0	0	0	0	0	0	22	0	0	0	0	0	0	0	0	0	0	0	0	0	0	1	0	0	0	0	0	0	0	0	0
Zm00001d000106	late embryogenesis abundant protein	0	0	0	0	0	0	0	0	0	0	0	0	0	0	0	0	0	0	0	0	0	0	0	0	0	0	0	0	0	0	0	0	0	0	0	0
Zm00001d000107	Fatty acyl-CoA reductase 1	0	223	88	0	0	0	681	1112	1380	638	681	738	0	113	122	0	392	234	269	845	550	84	132	272	773	935	1083	1677	1333	293	1028	1455	1262	396	389	852
Zm00001d000110	SWI/SNF complex subunit SWI3C	328	207	195	263	671	321	259	442	211	167	242	102	314	537	342	241	393	243	215	312	258	113	696	269	292	623	149	140	499	112	101	438	123	582	273	463
Zm00001d000110_1	SWI/SNF complex subunit SWI3C	394	525	585	459	282	842	537	532	609	729	421	445	483	804	482	680	556	474	397	732	384	449	450	439	393	879	901	824	507	618	475	561	206	461	637	441
Zm00001d000110_2	SWI/SNF complex subunit SWI3C	103	109	82	128	159	128	55	86	91	137	183	201	143	54	117	93	151	57	69	57	25	43	123	110	55	205	74	172	175	38	32	122	34	151	184	214
Zm00001d000110_3	SWI/SNF complex subunit SWI3C	243	247	261	135	171	9	93	241	84	250	478	169	83	60	191	126	245	294	89	168	213	152	208	382	76	186	130	76	209	85	191	279	96	208	125	463
Zm00001d000112	NAC domain-containing protein 2	943	912	160	642	962	950	1199	1473	265	2556	2248	1543	779	751	958	870	933	493	811	1107	116	705	864	693	194	3020	1682	385	2299	216	440	1347	1313	153	271	562
Zm00001d000112_1	NAC domain-containing protein 2	0	3	9	50	52	6	5	10	19	14	7	9	3	8	2	10	12	8	7	19	0	2	10	8	33	12	13	33	14	53	0	4	15	40	35	234
Zm00001d000112_2	NAC domain-containing protein 2	0	3	21	23	62	7	4	7	41	20	7	8	5	8	12	190	159	82	8	22	13	2	22	37	19	9	18	78	14	24	29	5	41	37	77	135
Zm00001d000112_3	NAC domain-containing protein 2	131	5	17	57	54	7	0	10	0	12	4	0	23	9	14	10	12	15	8	0	0	0	8	5	11	13	0	30	9	67	0	4	22	0	25	0
Zm00001d000113	hypothetical protein	7	2	11	0	0	0	0	3	16	0	0	0	0	1	0	0	1	0	0	0	0	8	8	10	0	1	0	0	0	0	0	0	0	0	2	1
Zm00001d000116_2	Aldehyde dehydrogenase	2104	2319	610	194	385	141	3924	2827	2606	3807	3362	405	2235	1870	2444	2027	1932	1926	2746	3276	1844	2199	1292	2065	2622	4434	2900	3114	3830	1864	3348	2945	2408	2172	2773	3101
Zm00001d000116_3	Aldehyde dehydrogenase	0	69	81	227	465	129	52	58	14	126	144	0	37	45	36	0	102	31	0	52	0	56	40	13	56	118	0	24	121	0	0	113	41	81	0	376
Zm00001d000116_4	Aldehyde dehydrogenase	1403	1926	1832	2984	2532	2763	3017	2062	1792	2757	2430	3190	1712	1358	1754	1364	1404	1289	2047	1796	1216	1505	1288	1311	1909	3480	2053	3110	3024	1260	2738	2136	1691	1570	1804	2061
Zm00001d000120	CRY1-like protein 2	1016	781	529	439	418	561	643	218	678	268	353	787	729	971	543	726	428	398	269	223	455	380	510	415	654	781	953	702	386	133	337	499	241	188	535	936
Zm00001d000120_2	CRY1-like protein 2	16	126	218	3	89	2	52	301	205	173	83	2	7	20	115	0	14	93	277	265	197	18	16	242	35	43	90	3	101	109	134	136	297	118	161	0
Zm00001d000122	forkhead-associated domain-containing protein / FHA domain-containing protein	0	15	0	0	0	0	0	0	0	0	0	0	0	0	0	0	0	0	30	0	0	0	12	26	0	9	14	53	0	0	0	0	0	0	0	0
Zm00001d000122_2	forkhead-associated domain-containing protein / FHA domain-containing protein	0	0	0	0	25	0	37	15	0	93	0	0	92	0	92	0	45	0	0	0	0	0	12	0	97	53	49	0	0	0	0	25	0	37	0	0
Zm00001d000122_4	forkhead-associated domain-containing protein / FHA domain-containing protein	0	0	0	0	0	0	0	5	0	0	0	0	0	0	0	0	0	0	0	0	0	0	0	0	0	0	0	0	0	0	0	0	0	0	0	0
Zm00001d000122_6	forkhead-associated domain-containing protein / FHA domain-containing protein	0	15	0	0	0	0	0	0	0	0	0	0	0	0	0	0	0	0	37	0	0	0	11	21	0	9	14	53	0	0	0	0	0	0	0	0
Zm00001d000122_7	forkhead-associated domain-containing protein / FHA domain-containing protein	0	0	0	0	0	0	0	0	0	0	0	0	0	0	0	0	0	0	0	0	0	0	11	0	0	0	0	3	0	0	0	0	0	0	0	0
Zm00001d000123_1	NAD(P)-binding Rossmann-fold superfamily protein	0	3	0	0	30	0	0	0	0	0	28	0	31	0	0	0	11	0	0	0	0	0	14	0	0	0	7	0	0	0	0	13	0	17	0	7
Zm00001d000123_2	NAD(P)-binding Rossmann-fold superfamily protein	228	128	127	188	67	120	163	205	197	216	143	94	211	90	114	180	153	112	145	98	175	75	59	69	238	236	106	161	114	95	118	183	188	119	206	281
Zm00001d000124	gnl|WGS:LPUQ|mrna.ZEAMMB73_Zm00001d000124	0	0	0	0	0	0	0	0	6	3	0	6	2	5	8	0	3	0	2	4	0	9	14	0	0	8	1	0	11	0	0	0	0	18	0	7
Zm00001d000124_1	gnl|WGS:LPUQ|mrna.ZEAMMB73_Zm00001d000124_1	255	189	51	20	80	113	154	80	12	42	103	102	234	224	2	22	160	19	71	136	258	28	14	52	59	117	89	0	24	14	22	141	0	0	10	131
Zm00001d000124_10	gnl|WGS:LPUQ|mrna.ZEAMMB73_Zm00001d000124_10	0	11	0	3	0	0	0	0	10	3	4	0	1	144	20	18	6	0	0	11	51	20	0	1	0	13	0	0	10	4	1	18	0	18	0	5
Zm00001d000124_2	gnl|WGS:LPUQ|mrna.ZEAMMB73_Zm00001d000124_2	0	12	0	33	0	32	0	0	50	11	61	0	20	54	22	15	23	0	0	55	53	10	144	16	20	6	0	35	16	30	148	151	0	61	12	142
Zm00001d000124_3	gnl|WGS:LPUQ|mrna.ZEAMMB73_Zm00001d000124_3	624	523	460	678	466	610	393	363	22	463	404	374	652	608	821	450	509	316	789	768	592	701	604	642	383	530	471	226	268	59	314	519	376	800	407	501
Zm00001d000124_4	gnl|WGS:LPUQ|mrna.ZEAMMB73_Zm00001d000124_4	0	7	0	1	0	0	0	0	0	0	4	0	1	0	0	17	2	58	8	6	0	3	0	0	0	0	0	0	0	0	0	11	72	0	0	0
Zm00001d000124_5	gnl|WGS:LPUQ|mrna.ZEAMMB73_Zm00001d000124_5	682	564	448	710	544	610	378	394	864	469	513	405	637	582	817	505	490	342	823	875	578	729	617	697	394	542	471	241	245	675	320	461	400	28	433	583
Zm00001d000124_8	gnl|WGS:LPUQ|mrna.ZEAMMB73_Zm00001d000124_8	0	21	0	0	5	0	13	0	15	0	0	20	0	23	17	41	16	7	0	14	7	6	15	0	0	23	0	0	13	2	0	12	15	0	3	6
Zm00001d000126_1	gnl|WGS:LPUQ|mrna.ZEAMMB73_Zm00001d000126_1	1864	1542	1289	926	1407	1606	2256	3619	2716	2835	2066	1534	2	1226	1300	1325	973	568	221	2298	66	185	276	353	1238	0	2015	1940	2052	2477	93	2489	664	39	328	90
Zm00001d000128	hypothetical protein	0	0	0	0	0	0	0	0	0	0	0	0	0	0	0	0	3	0	6	3	0	0	0	0	0	6	0	0	0	0	0	0	0	0	0	0
Zm00001d000133	Acetyl-coenzyme A synthetase chloroplastic/glyoxysomal	0	0	3	6	0	0	52	6	0	0	0	0	0	0	0	0	0	0	0	0	0	0	0	0	0	0	0	0	1	0	0	0	0	0	0	0
Zm00001d000133_10	Acetyl-coenzyme A synthetase chloroplastic/glyoxysomal	203	197	188	182	423	198	89	128	212	183	183	110	202	185	197	85	93	88	125	216	663	92	134	185	192	287	383	103	95	46	273	385	473	139	134	375
Zm00001d000133_4	Acetyl-coenzyme A synthetase chloroplastic/glyoxysomal	0	7	0	4	0	0	0	0	11	6	0	0	0	34	0	0	0	0	7	66	0	63	4	12	21	21	0	8	0	0	1	35	0	0	5	52
Zm00001d000133_6	Acetyl-coenzyme A synthetase chloroplastic/glyoxysomal	169	225	74	183	38	334	128	198	176	226	223	111	215	199	206	142	144	76	174	207	16	84	166	165	205	410	322	135	113	46	243	388	32	179	190	7
Zm00001d000133_8	Acetyl-coenzyme A synthetase chloroplastic/glyoxysomal	140	173	179	182	36	198	89	147	144	182	176	110	203	156	161	85	95	68	124	207	16	83	134	161	170	284	315	103	89	46	243	384	458	140	134	369
Zm00001d000133_9	Acetyl-coenzyme A synthetase chloroplastic/glyoxysomal	0	0	0	0	0	0	0	6	0	0	0	0	0	0	0	0	6	0	0	1	0	0	0	3	5	0	0	0	0	0	0	0	0	0	0	0
Zm00001d000135	Late embryogenesis abundant protein (LEA) family protein	2	0	2	62	35	0	15	20	29	0	19	21	0	14	8	46	54	46	6	41	36	16	34	46	1	4	0	56	7	11	6	14	0	46	28	66
Zm00001d000137	gnl|WGS:LPUQ|mrna.ZEAMMB73_Zm00001d000137	0	80	125	80	71	27	91	40	108	54	0	30	107	8	74	0	29	12	21	0	57	44	1	56	0	134	52	88	20	0	70	39	46	12	43	1
Zm00001d000137_3	gnl|WGS:LPUQ|mrna.ZEAMMB73_Zm00001d000137_3	0	0	0	1	0	2	1	0	0	0	0	4	0	1	4	0	0	0	16	0	0	0	0	0	0	8	0	0	3	0	0	1	0	7	0	65
Zm00001d000139	hypothetical protein	0	0	0	0	0	0	0	0	0	0	0	0	2	0	0	0	0	0	0	0	0	0	0	0	0	0	0	0	0	0	0	0	0	0	0	0
Zm00001d000141	hypothetical protein	0	0	0	0	0	60	36	0	0	7	0	0	0	0	0	0	13	0	0	19	15	0	0	0	0	0	0	0	0	0	0	25	0	0	12	0
Zm00001d000143	gnl|WGS:LPUQ|mrna.ZEAMMB73_Zm00001d000143	510	362	252	135	157	82	245	257	410	275	265	268	307	269	219	339	427	130	162	184	266	49	239	173	267	245	354	200	123	0	224	206	221	44	0	190
Zm00001d000143_1	gnl|WGS:LPUQ|mrna.ZEAMMB73_Zm00001d000143_1	54	29	0	8	0	0	0	6	19	0	0	0	66	27	0	0	10	0	19	113	0	77	0	23	0	7	0	48	87	0	0	34	0	96	0	107
Zm00001d000147_11	hypothetical protein	14	3	6	0	12	0	62	35	58	11	24	19	5	7	7	0	55	65	69	102	85	57	67	29	0	14	18	39	57	0	93	74	197	10	0	70
Zm00001d000147_2	hypothetical protein	95	42	6	0	17	0	36	24	31	1	28	16	4	7	6	0	62	2	19	89	4	21	9	57	0	4	19	51	17	0	49	47	37	50	0	3
Zm00001d000147_5	hypothetical protein	16	4	6	0	21	0	42	34	68	11	24	19	5	9	8	0	55	65	79	121	92	57	86	32	0	4	18	44	57	0	104	85	197	10	0	69
Zm00001d000147_6	hypothetical protein	71	41	6	0	17	0	52	18	31	1	28	16	4	7	6	0	62	2	19	84	4	21	9	63	0	4	11	51	17	0	49	45	46	50	0	3
Zm00001d000147_7	hypothetical protein	0	1	0	0	0	0	0	2	2	0	0	0	0	6	0	0	0	0	0	0	0	0	0	0	0	0	0	0	0	31	0	40	0	0	0	0
Zm00001d000147_8	hypothetical protein	2	8	5	0	2	0	1	2	1	4	1	0	4	7	3	100	20	2	5	49	8	1	11	10	0	4	6	1	1	0	2	2	0	1	0	2
Zm00001d000150	Transducin/WD40 repeat-like superfamily protein	25	18	10	44	14	12	13	9	8	29	12	804	14	25	16	53	1336	1282	747	56	692	402	707	78	9	0	7	1181	1355	1576	641	955	817	728	37	941
Zm00001d000152_5	Pentatricopeptide repeat-containing protein	70	118	40	0	0	0	27	68	0	0	189	0	0	25	14	124	58	229	6	99	85	18	58	85	0	33	78	139	24	0	29	144	0	36	111	26
Zm00001d000152_6	Pentatricopeptide repeat-containing protein	3	0	0	131	144	151	0	0	0	97	0	48	0	0	0	0	0	0	0	0	0	0	0	0	0	0	0	0	12	0	0	0	0	0	0	0
Zm00001d000153_10	Diaminopimelate decarboxylase 2 chloroplastic	10	9	31	16	46	12	8	22	6	20	14	28	6	32	24	0	29	13	1	7	27	29	34	23	13	36	0	17	18	33	0	16	9	41	39	76
Zm00001d000153_11	Diaminopimelate decarboxylase 2 chloroplastic	0	30	0	0	0	0	13	14	27	0	0	0	0	0	0	0	0	0	0	0	0	0	0	0	0	0	0	0	28	0	0	23	0	7	0	23
Zm00001d000153_12	Diaminopimelate decarboxylase 2 chloroplastic	0	4	0	0	0	0	0	8	6	0	0	0	11	0	0	0	0	16	0	6	0	12	0	8	0	3	17	0	4	0	0	8	0	4	0	7
Zm00001d000153_2	Diaminopimelate decarboxylase 2 chloroplastic	1	4	0	0	0	0	9	9	6	0	0	0	12	0	0	0	16	16	1	5	0	14	0	7	0	34	0	0	11	0	0	3	0	9	0	5
Zm00001d000153_5	Diaminopimelate decarboxylase 2 chloroplastic	0	13	0	0	0	0	2	9	2	16	0	0	0	30	0	0	0	0	0	0	0	0	0	0	18	0	0	0	20	0	0	18	0	7	0	45
Zm00001d000153_6	Diaminopimelate decarboxylase 2 chloroplastic	1812	1159	1025	437	388	491	1268	793	838	898	657	953	776	920	719	598	755	358	519	438	525	430	793	391	702	780	619	603	452	391	514	743	420	515	574	492
Zm00001d000153_7	Diaminopimelate decarboxylase 2 chloroplastic	0	0	0	0	0	0	12	0	0	0	0	0	0	0	0	0	0	0	0	0	0	0	0	0	0	0	0	0	0	0	0	0	0	4	0	14
Zm00001d000153_8	Diaminopimelate decarboxylase 2 chloroplastic	0	0	15	1	4	6	0	0	2	0	15	21	0	0	19	0	7	0	0	5	0	0	0	10	3	0	14	0	0	41	0	22	22	0	0	0
Zm00001d000153_9	Diaminopimelate decarboxylase 2 chloroplastic	10	9	41	20	52	13	14	22	6	26	14	47	6	36	26	38	29	13	0	9	30	31	38	23	13	36	6	19	18	35	5	19	14	49	46	80
Zm00001d000154	gnl|WGS:LPUQ|mrna.ZEAMMB73_Zm00001d000154	49	7	0	0	0	0	21	0	0	0	0	14	0	0	0	0	0	0	0	7	0	0	0	0	0	0	0	0	0	0	0	0	15	0	0	0
Zm00001d000158	Putative ankyrin repeat domain family protein	0	0	0	0	0	0	0	0	0	0	8	0	0	0	0	0	0	0	14	0	0	0	0	0	0	0	0	5	0	6	0	0	0	0	0	0
Zm00001d000163	1-aminocyclopropane-1-carboxylate oxidase	1928	1072	1051	671	1127	443	4570	3664	4854	1938	5130	3221	6631	6002	6531	2294	1037	1623	354	239	362	941	486	329	18091	32155	23216	2950	10471	2012	1736	2125	1576	3446	4363	5079
Zm00001d000165	Bromodomain transcription factor	0	0	0	0	0	0	0	0	0	0	0	0	0	0	0	0	0	0	0	0	0	0	0	0	0	0	0	0	0	0	0	0	0	0	0	0
Zm00001d000166_5	Tudor/PWWP/MBT superfamily protein	495	274	480	148	121	155	426	385	366	167	189	131	503	168	239	484	563	484	560	602	461	530	461	594	113	581	184	478	527	637	352	498	445	333	434	680
Zm00001d000166_6	Tudor/PWWP/MBT superfamily protein	0	0	0	0	0	0	0	0	0	0	2	0	0	0	0	0	0	0	0	0	0	0	0	0	0	0	0	0	0	0	0	0	0	0	0	0
Zm00001d000166_8	Tudor/PWWP/MBT superfamily protein	173	257	348	77	121	155	392	385	126	119	95	76	106	168	140	396	503	365	484	632	491	530	461	459	113	507	184	390	469	532	307	417	445	296	434	581
Zm00001d000166_9	Tudor/PWWP/MBT superfamily protein	0	7	2	0	0	0	0	0	0	0	2	0	0	0	0	0	0	0	12	0	0	10	0	0	9	0	0	0	0	0	0	0	0	94	0	0
Zm00001d000168	cell division cycle201	1619	2433	1557	1182	1922	1147	1419	1643	2015	1125	1365	1366	1050	1856	1058	1178	2255	983	974	1198	1344	569	2248	1283	674	1395	899	866	937	357	1027	1521	731	1650	624	1607
Zm00001d000169_12	Serine/threonine-protein kinase MHK	11	154	9	0	115	25	170	31	0	18	0	165	63	142	35	0	6	0	5	7	48	15	6	12	77	113	122	0	13	0	2	11	1	13	128	41
Zm00001d000169_13	Serine/threonine-protein kinase MHK	0	0	0	0	0	2	0	0	0	0	6	0	0	22	0	0	0	0	54	0	0	0	2	14	0	52	0	0	0	0	0	16	0	12	1	25
Zm00001d000169_14	Serine/threonine-protein kinase MHK	0	9	3	0	0	0	0	0	0	0	0	0	0	21	1	0	31	0	0	0	3	0	18	0	0	0	12	43	72	0	33	0	0	0	0	0
Zm00001d000169_15	Serine/threonine-protein kinase MHK	564	149	536	367	509	1117	176	580	294	119	261	548	774	691	245	116	6	0	6	70	111	77	407	460	198	677	363	0	158	0	8	11	123	95	0	503
Zm00001d000169_16	Serine/threonine-protein kinase MHK	0	0	0	58	0	0	0	0	0	23	4	0	0	55	37	0	0	0	40	56	42	87	66	10	3	132	16	0	0	0	1	84	3	108	402	201
Zm00001d000169_18	Serine/threonine-protein kinase MHK	0	0	0	0	0	0	0	0	0	0	12	0	0	0	0	0	0	0	0	0	0	0	0	0	1	0	11	0	0	0	0	0	0	0	0	0
Zm00001d000169_20	Serine/threonine-protein kinase MHK	0	0	0	0	0	0	0	0	0	0	0	0	0	0	0	0	0	0	0	0	0	2	0	5	0	0	0	0	0	0	1	0	0	5	0	98
Zm00001d000169_25	Serine/threonine-protein kinase MHK	0	23	0	0	0	0	0	24	0	0	0	0	0	0	0	0	6	0	0	4	0	0	51	0	0	0	0	0	0	0	38	10	40	0	0	0
Zm00001d000169_26	Serine/threonine-protein kinase MHK	0	0	0	0	0	0	0	0	0	0	0	0	0	20	31	0	0	0	0	0	0	0	0	0	0	0	0	0	0	0	0	0	0	0	0	0
Zm00001d000169_27	Serine/threonine-protein kinase MHK	0	0	0	0	0	0	0	0	0	0	0	0	0	17	8	0	0	0	0	0	0	0	0	0	0	0	0	0	0	0	0	0	0	0	0	0
Zm00001d000169_28	Serine/threonine-protein kinase MHK	0	22	0	34	0	0	3	41	38	0	3	0	0	6	31	0	3	0	38	23	0	0	0	0	99	31	13	8	0	16	47	69	0	8	0	0
Zm00001d000169_3	Serine/threonine-protein kinase MHK	0	0	0	22	61	0	0	0	0	0	24	0	42	21	15	0	0	0	38	71	0	0	0	0	48	57	11	0	0	0	45	71	0	16	0	0
Zm00001d000169_31	Serine/threonine-protein kinase MHK	0	0	0	42	0	0	0	0	0	24	12	0	0	4	32	0	0	0	41	41	16	157	62	245	3	21	8	0	0	0	423	109	176	131	0	0
Zm00001d000169_4	Serine/threonine-protein kinase MHK	0	0	0	0	0	0	0	0	0	0	13	0	0	0	0	0	0	0	0	0	0	0	0	0	0	0	19	0	0	0	0	0	0	0	0	0
Zm00001d000169_7	Serine/threonine-protein kinase MHK	0	0	0	206	85	8	0	0	0	35	57	92	39	91	123	0	0	0	232	283	592	21	141	12	94	217	150	0	0	0	289	342	121	51	124	218
Zm00001d000169_9	Serine/threonine-protein kinase MHK	0	0	0	0	16	3	0	0	0	2	0	97	36	96	24	0	0	0	5	5	34	9	5	7	45	61	114	0	0	0	2	35	4	13	1	24
Zm00001d000175	hypothetical protein	1	0	0	0	7	0	8	13	0	0	5	0	0	0	0	0	2	0	0	0	38	0	0	0	0	9	44	0	0	0	0	0	0	0	4	0
Zm00001d000175_1	hypothetical protein	60	33	43	10	47	0	49	65	77	29	32	13	16	0	32	0	29	49	38	44	10	86	40	28	38	63	88	71	65	10	155	112	108	77	76	153
Zm00001d000176	TRUE	0	0	0	0	0	0	0	2	0	0	0	0	0	0	0	0	0	0	0	0	0	0	0	0	5	0	0	0	0	0	0	0	0	0	0	0
Zm00001d000178	Autophagy-related protein 3	0	0	50	850	0	953	9	43	0	0	1380	0	0	0	0	0	0	1285	1512	1718	0	26	0	10	0	82	16	0	0	2154	0	0	0	74	80	408
Zm00001d000179	AP2-EREBP-transcription factor 1	0	0	0	0	0	0	0	0	0	22	0	0	31	0	23	0	0	0	35	0	0	0	0	0	0	0	0	0	0	13	0	0	0	0	0	0
Zm00001d000183	monosaccharide transporter4	61	105	0	0	56	13	35	161	19	11	60	41	38	43	10	0	0	0	78	215	59	0	102	45	77	60	20	0	0	0	121	117	0	134	111	130
Zm00001d000184	single-repeat Myb protein1	682	514	1437	492	417	1404	509	492	357	686	637	480	525	1323	145	723	491	1411	958	1071	998	524	916	523	430	178	1389	625	1559	1386	1020	1439	1236	417	543	2089
Zm00001d000191_10	E3 ubiquitin-protein ligase UPL6	0	10	83	25	29	0	0	52	80	13	28	5	56	0	0	0	18	0	0	9	437	12	26	1	2	20	6	1	21	4	4	5	0	25	0	61
Zm00001d000191_11	E3 ubiquitin-protein ligase UPL6	259	213	201	196	213	174	120	300	206	224	264	137	167	364	221	95	168	22	103	178	34	181	310	180	142	315	270	108	111	54	131	216	5	250	216	307
Zm00001d000191_13	E3 ubiquitin-protein ligase UPL6	0	0	0	0	0	0	0	0	0	0	0	0	0	0	0	0	0	0	0	0	0	0	0	0	0	0	0	0	0	0	0	0	0	0	0	0
Zm00001d000191_14	E3 ubiquitin-protein ligase UPL6	0	0	1	1	0	1	0	0	2	2	0	4	0	0	0	3	1	0	0	8	0	0	0	0	1	0	0	0	1	3	3	0	0	0	0	0
Zm00001d000191_15	E3 ubiquitin-protein ligase UPL6	0	1	1	0	1	0	0	0	0	0	1	1	0	1	1	1	0	1	0	7	0	9	0	1	0	0	0	0	6	1	2	0	0	1	0	1
Zm00001d000191_16	E3 ubiquitin-protein ligase UPL6	0	0	0	0	4	2	0	0	0	0	0	0	0	0	10	0	0	0	0	0	1	0	1	0	0	0	1	0	3	0	0	4	0	0	0	0
Zm00001d000191_18	E3 ubiquitin-protein ligase UPL6	267	185	200	199	224	174	121	300	206	225	264	137	167	369	221	99	171	16	103	179	34	181	311	182	181	318	270	108	109	54	135	217	5	252	216	328
Zm00001d000191_20	E3 ubiquitin-protein ligase UPL6	11	50	2	0	7	19	0	4	1	1	10	19	0	2	0	0	1	6	0	8	1	4	7	0	1	4	0	0	0	1	0	0	4	1	0	0
Zm00001d000191_21	E3 ubiquitin-protein ligase UPL6	11	41	2	0	7	19	0	4	1	1	10	19	0	2	0	0	1	6	0	8	1	4	7	0	1	4	0	0	0	1	0	0	4	1	1	0
Zm00001d000191_23	E3 ubiquitin-protein ligase UPL6	11	30	2	0	8	19	0	4	1	1	10	19	0	2	0	0	1	6	0	8	1	4	7	0	1	4	0	0	0	1	0	0	4	1	1	0
Zm00001d000191_24	E3 ubiquitin-protein ligase UPL6	11	49	2	0	7	19	0	4	1	1	10	19	0	2	0	0	1	6	0	8	1	4	7	0	1	4	0	0	0	1	0	0	4	1	1	0
Zm00001d000191_25	E3 ubiquitin-protein ligase UPL6	0	0	0	0	3	5	0	0	0	3	3	1	0	2	0	5	0	1	0	0	5	0	1	0	7	1	0	0	1	0	0	0	0	3	1	1
Zm00001d000191_26	E3 ubiquitin-protein ligase UPL6	0	0	0	0	0	0	0	0	0	0	0	0	0	0	0	0	0	0	0	0	10	0	1	0	0	0	0	0	1	0	0	0	0	2	0	0
Zm00001d000191_29	E3 ubiquitin-protein ligase UPL6	10	46	1	0	7	18	0	3	0	1	9	19	0	2	0	0	0	5	0	8	1	4	6	0	0	3	0	0	0	1	0	0	2	1	1	0
Zm00001d000191_3	E3 ubiquitin-protein ligase UPL6	310	220	237	249	262	229	143	344	314	250	311	182	208	431	277	139	203	26	39	208	36	211	386	296	101	374	323	222	122	64	149	249	5	304	270	375
Zm00001d000191_30	E3 ubiquitin-protein ligase UPL6	0	0	0	0	0	0	0	0	0	0	0	0	0	0	0	0	0	2	0	6	0	0	0	0	0	0	0	0	0	1	0	0	0	0	0	0
Zm00001d000191_31	E3 ubiquitin-protein ligase UPL6	0	0	0	0	1	0	0	0	0	6	4	1	0	0	0	5	0	2	0	0	9	0	1	0	57	0	0	1	1	0	0	0	0	1	0	0
Zm00001d000191_32	E3 ubiquitin-protein ligase UPL6	0	0	0	0	3	5	0	0	0	5	2	1	0	2	0	5	0	1	0	0	5	0	1	0	1	1	0	0	1	0	0	0	0	3	1	1
Zm00001d000191_34	E3 ubiquitin-protein ligase UPL6	0	0	0	0	0	0	0	0	0	0	0	0	0	0	1	0	0	0	0	0	1	0	2	0	0	0	0	0	0	0	0	0	0	1	0	0
Zm00001d000191_35	E3 ubiquitin-protein ligase UPL6	11	49	2	0	7	19	0	4	1	0	10	19	0	2	0	0	1	6	0	8	1	4	7	0	1	4	0	0	0	1	0	0	4	1	1	0
Zm00001d000191_41	E3 ubiquitin-protein ligase UPL6	10	46	1	0	7	18	0	3	0	1	9	19	0	2	0	0	0	5	0	6	1	4	6	0	1	3	0	0	0	1	0	0	2	1	1	0
Zm00001d000191_42	E3 ubiquitin-protein ligase UPL6	0	0	0	0	1	0	0	0	0	0	0	4	3	0	0	0	0	1	0	8	0	1	0	0	1	0	0	0	1	1	3	0	0	0	5	0
Zm00001d000191_43	E3 ubiquitin-protein ligase UPL6	0	0	0	0	0	0	0	0	0	0	0	0	0	0	0	0	0	2	0	6	0	0	0	0	1	0	2	0	0	1	0	0	0	0	0	0
Zm00001d000191_44	E3 ubiquitin-protein ligase UPL6	0	0	0	0	0	0	1	0	0	0	0	0	0	0	0	0	0	0	0	0	1	0	0	0	0	0	0	0	0	0	0	0	4	0	0	0
Zm00001d000191_5	E3 ubiquitin-protein ligase UPL6	0	25	0	0	0	0	0	5	0	4	7	0	23	0	0	0	8	0	0	1	0	87	5	0	7	11	0	1	7	0	0	3	0	20	0	0
Zm00001d000191_6	E3 ubiquitin-protein ligase UPL6	268	181	203	200	225	175	121	298	206	226	264	139	165	371	223	99	171	16	104	181	35	178	303	183	142	319	270	108	112	54	131	215	5	253	216	335
Zm00001d000191_7	E3 ubiquitin-protein ligase UPL6	0	0	0	0	1	0	0	0	1	0	1	0	0	1	0	1	0	2	0	7	0	9	0	1	1	0	0	0	6	4	0	0	0	0	1	1
Zm00001d000191_8	E3 ubiquitin-protein ligase UPL6	0	31	5	12	359	38	10	8	47	41	26	163	192	76	372	33	185	0	77	6	24	50	62	43	7	387	21	67	83	8	3	18	5	147	24	123
Zm00001d000194	Glycine-rich protein family	107	209	227	37	19	18	483	310	654	147	327	357	328	248	197	0	0	0	71	304	151	307	146	460	294	1264	751	4	0	0	624	545	656	2040	1871	1951
Zm00001d000195	Putative MATE efflux family protein	215	149	171	44	0	0	167	144	99	0	64	0	0	8	0	0	0	0	41	72	41	114	49	0	0	4	0	0	0	0	0	45	0	65	0	94
Zm00001d000196	Putative MATE efflux family protein	170	199	103	0	34	0	163	244	200	43	23	46	131	127	100	71	75	123	51	65	158	83	136	143	49	455	105	48	16	152	95	176	67	100	108	534
Zm00001d000197	DUF3511 domain protein	0	187	0	85	0	0	36	0	0	0	0	0	0	0	0	0	0	0	0	0	0	5	31	0	0	0	0	0	0	73	0	0	0	0	0	0
Zm00001d000199_1	Nicotinamide adenine dinucleotide transporter 1 chloroplastic	0	0	26	0	9	0	0	4	21	8	56	0	0	0	27	0	13	0	0	20	17	0	14	9	0	0	0	4	47	0	0	25	0	3	0	11
Zm00001d000199_3	Nicotinamide adenine dinucleotide transporter 1 chloroplastic	0	115	207	143	348	278	118	334	151	143	163	277	0	103	140	0	143	85	213	253	24	122	212	201	118	225	0	170	111	88	104	288	0	223	269	199
Zm00001d000199_5	Nicotinamide adenine dinucleotide transporter 1 chloroplastic	62	26	0	0	61	0	61	4	0	30	41	10	0	0	0	0	21	181	0	22	23	43	12	0	0	16	0	32	31	4	30	25	83	3	0	0
Zm00001d000199_6	Nicotinamide adenine dinucleotide transporter 1 chloroplastic	250	201	161	347	199	253	171	266	368	259	345	210	227	227	191	370	197	107	231	173	168	198	306	296	217	180	264	158	125	110	103	315	167	309	254	310
Zm00001d000199_8	Nicotinamide adenine dinucleotide transporter 1 chloroplastic	0	0	0	0	12	0	0	28	0	0	0	57	5	24	0	0	10	0	0	0	0	0	0	0	0	21	0	0	0	0	0	0	0	0	0	41
Zm00001d000202	Charged multivesicular body protein 2a	0	0	0	0	0	0	0	3	6	0	0	0	0	0	0	0	0	0	0	0	0	0	0	0	0	0	0	10	0	0	0	0	0	0	0	0
Zm00001d000202_1	Charged multivesicular body protein 2a	270	76	167	134	103	153	90	83	356	153	186	156	111	171	187	113	290	211	135	165	163	28	49	113	70	131	125	289	202	142	99	190	129	99	96	180
Zm00001d000203	Patatin-like protein 6	0	0	0	0	0	0	0	0	0	0	0	0	0	54	0	0	0	0	0	0	0	0	0	0	0	0	0	0	0	12	0	0	0	0	7	0
Zm00001d000204_1	gnl|WGS:LPUQ|mrna.ZEAMMB73_Zm00001d000204_1	122	208	126	279	267	380	288	299	352	366	424	378	143	133	121	310	520	280	295	441	440	239	327	286	209	220	165	405	524	118	349	536	353	468	334	593
Zm00001d000205_1	Carboxypeptidase SOL1	251	121	198	227	161	187	223	189	243	71	244	212	161	220	118	318	254	187	213	215	0	263	325	347	93	168	230	223	94	35	123	327	0	179	204	361
Zm00001d000213	Putative translation elongation factor family protein	190	110	169	139	100	131	32	124	148	125	305	69	119	221	58	133	190	21	82	174	168	100	266	0	83	255	122	147	308	55	80	322	0	138	159	209
Zm00001d000213_3	Putative translation elongation factor family protein	0	0	0	0	0	0	0	6	4	9	1	0	0	7	0	0	15	0	0	0	0	0	0	0	0	0	0	2	0	0	14	0	0	0	0	0
Zm00001d000213_4	Putative translation elongation factor family protein	0	0	0	9	0	0	0	0	1	0	0	0	0	0	0	0	17	0	0	0	0	0	0	0	0	0	0	0	0	0	0	0	0	0	0	0
Zm00001d000213_5	Putative translation elongation factor family protein	16	7	0	21	5	0	25	0	0	15	0	0	7	0	0	4	45	22	6	0	0	30	13	0	0	1	0	35	13	7	20	3	201	7	0	0
Zm00001d000214	hypothetical protein	24	0	39	0	0	0	0	14	9	0	0	0	43	0	0	0	0	0	0	0	0	40	43	38	3	4	0	14	33	0	0	0	0	3	1	6
Zm00001d000216	male gametophyte specific3	0	3	0	0	0	1	0	0	3	0	0	0	2	0	0	0	5	0	0	3	0	0	1	2	0	0	0	0	1	4	0	1	0	0	0	0
Zm00001d000219	Phytochrome B	0	0	0	0	0	0	0	0	0	0	0	0	0	0	0	0	0	0	0	0	0	0	0	0	0	0	0	0	0	0	0	0	0	0	0	0
Zm00001d000220	Pentatricopeptide repeat protein PPR868-14	0	0	0	0	0	0	0	0	0	0	0	0	0	0	0	48	0	0	0	0	0	0	0	0	0	0	0	0	0	0	0	0	0	0	0	0
Zm00001d000222	sugars will eventually be exported transporter1a	6306	3014	4143	1831	2757	3632	2493	4410	5719	4632	3082	3644	1551	2251	2512	845	1244	652	3375	7397	5757	4012	3581	5600	2120	1844	2212	1547	806	532	5421	8142	5804	4068	1750	8437
Zm00001d000223_1	DNA repair metallo-beta-lactamase family protein	231	98	184	168	91	73	81	327	131	82	75	69	360	225	114	204	350	148	139	247	145	77	75	95	258	113	63	332	318	38	101	172	106	35	231	303
Zm00001d000224	F-box protein SKP2A	383	423	268	338	134	364	108	175	202	188	149	221	53	70	60	178	295	167	178	193	156	133	103	129	157	103	61	104	37	112	145	124	0	110	70	197
Zm00001d000224_6	F-box protein SKP2A	0	0	0	8	10	0	11	0	0	0	0	0	0	0	0	0	7	0	33	0	0	0	0	14	0	0	4	0	0	0	0	0	0	0	0	0
Zm00001d000226_5	ubiquitin-specific protease 7	0	13	78	0	0	0	5	63	27	0	0	0	0	24	0	0	0	0	0	0	0	0	30	0	26	164	28	0	0	0	0	0	0	0	0	0
Zm00001d000226_6	ubiquitin-specific protease 7	0	0	0	0	0	0	0	66	3	0	0	0	17	0	4	0	0	0	0	0	0	0	15	0	9	11	0	0	11	0	0	0	0	0	0	0
Zm00001d000226_7	ubiquitin-specific protease 7	0	0	0	0	0	0	0	0	3	0	0	0	22	1	0	0	0	0	0	0	0	0	1	0	9	0	1	0	0	0	0	0	0	0	0	0
Zm00001d000226_8	ubiquitin-specific protease 7	28	57	23	0	0	0	1	54	2	0	0	0	7	102	4	84	103	0	0	0	0	33	45	99	5	3	34	64	54	0	0	0	0	0	116	158
Zm00001d000226_9	ubiquitin-specific protease 7	0	0	0	0	0	0	0	0	30	0	0	0	27	0	0	0	0	0	0	0	0	0	0	0	32	0	1	0	5	0	0	0	0	0	0	0
Zm00001d000227	Pyruvate dehydrogenase E1 component subunit beta	0	0	0	0	0	0	0	0	0	0	0	0	0	0	0	0	0	0	0	0	0	0	0	0	0	0	0	0	0	0	0	0	0	0	0	0
Zm00001d000228_1	hypothetical protein	0	0	0	0	0	0	0	0	0	0	0	0	0	0	0	3	21	9	13	0	0	0	0	0	10	10	22	19	0	0	0	11	0	0	0	0
Zm00001d000228_10	hypothetical protein	0	0	0	0	0	0	0	0	0	0	0	0	0	0	0	0	0	0	0	0	0	0	0	0	0	0	2	0	0	0	0	0	0	0	0	0
Zm00001d000228_11	hypothetical protein	0	0	0	0	0	0	0	0	0	0	0	0	0	0	0	0	0	0	0	0	0	0	0	0	0	0	0	0	0	0	0	0	0	0	0	0
Zm00001d000228_12	hypothetical protein	0	0	0	0	0	0	0	0	0	0	0	0	0	0	0	0	0	0	0	0	0	0	0	0	0	0	1	0	0	0	0	0	0	0	0	0
Zm00001d000228_15	hypothetical protein	0	0	0	0	0	0	0	0	0	0	0	0	13	8	3	8	19	8	51	32	9	0	0	0	0	4	2	16	30	6	52	10	9	0	0	0
Zm00001d000228_16	hypothetical protein	0	0	0	0	0	0	0	0	0	0	0	0	56	0	22	0	8	2	48	30	48	0	0	0	0	50	46	14	55	6	33	11	3	0	0	0
Zm00001d000228_17	hypothetical protein	0	0	0	0	0	0	0	0	0	0	0	0	0	1	7	2	20	2	7	9	13	0	0	0	10	7	22	20	21	2	18	7	0	0	0	0
Zm00001d000228_18	hypothetical protein	0	0	0	0	0	0	0	0	0	0	0	0	0	0	1	3	1	13	7	5	11	0	0	0	10	5	32	22	10	2	14	7	0	0	0	0
Zm00001d000228_19	hypothetical protein	0	0	0	0	0	0	0	0	0	0	0	0	4	0	3	0	4	14	12	30	20	0	0	0	0	1	3	15	4	6	4	1	0	0	0	0
Zm00001d000228_2	hypothetical protein	0	0	0	0	0	0	0	0	0	0	0	0	5	7	42	2	17	30	10	38	29	0	0	0	7	32	7	8	11	0	22	17	14	0	0	0
Zm00001d000228_20	hypothetical protein	0	0	0	0	0	0	0	0	0	0	0	0	9	8	3	4	11	2	28	48	2	0	0	0	1	2	3	17	12	3	22	11	9	0	0	0
Zm00001d000228_22	hypothetical protein	0	0	0	0	0	0	0	0	0	0	0	0	6	10	89	17	62	16	39	31	46	0	0	0	22	31	15	14	18	0	44	60	5	0	0	0
Zm00001d000228_23	hypothetical protein	0	0	0	0	0	0	0	0	0	0	0	0	2	0	2	0	4	2	5	7	2	0	0	0	0	2	2	9	5	1	6	4	10	0	0	0
Zm00001d000228_24	hypothetical protein	0	0	0	0	0	0	0	0	0	0	0	0	0	0	2	0	3	0	13	29	0	0	0	0	0	3	2	4	3	2	5	5	0	0	0	0
Zm00001d000228_25	hypothetical protein	0	0	0	0	0	0	0	0	0	0	0	0	29	0	18	1	42	40	12	107	24	0	0	0	0	74	26	11	10	6	17	46	16	0	0	0
Zm00001d000228_27	hypothetical protein	0	0	0	0	0	0	0	0	0	0	0	0	4	7	13	3	13	4	35	9	9	0	0	0	0	29	1	5	31	56	12	15	3	0	0	0
Zm00001d000228_28	hypothetical protein	0	0	0	0	0	0	0	0	0	0	0	0	12	0	1	0	42	8	9	36	4	0	0	0	1	7	4	16	10	2	15	5	9	0	0	0
Zm00001d000228_29	hypothetical protein	0	0	0	0	0	0	0	0	0	0	0	0	1	6	8	6	21	6	10	8	0	0	0	0	32	12	37	18	42	2	30	10	0	0	0	0
Zm00001d000228_30	hypothetical protein	0	0	0	0	0	0	0	0	0	0	0	0	7	0	18	6	11	41	19	23	16	0	0	0	0	55	13	16	22	35	10	48	14	0	0	0
Zm00001d000228_31	hypothetical protein	0	0	0	0	0	0	0	0	0	0	0	0	0	0	0	0	2	0	0	2	0	0	0	0	0	4	0	0	2	0	1	4	0	0	0	0
Zm00001d000228_32	hypothetical protein	0	0	0	0	0	0	0	0	0	0	0	0	0	1	0	0	0	0	0	0	3	0	0	0	0	0	1	0	0	1	2	0	10	0	0	0
Zm00001d000228_33	hypothetical protein	0	0	0	0	0	0	0	0	0	0	0	0	34	14	65	11	19	7	27	36	38	0	0	0	17	102	11	19	14	4	45	64	6	0	0	0
Zm00001d000228_34	hypothetical protein	0	0	0	0	0	0	0	0	0	0	0	0	0	1	10	3	21	4	8	10	0	0	0	0	16	17	39	16	59	2	25	9	0	0	0	0
Zm00001d000228_35	hypothetical protein	0	0	0	0	0	0	0	0	0	0	0	0	78	7	164	17	23	15	40	31	35	0	0	0	47	125	191	13	79	4	47	74	4	0	0	0
Zm00001d000228_36	hypothetical protein	0	0	0	0	0	0	0	0	0	0	0	0	0	5	7	0	6	0	20	20	0	0	0	0	0	45	1	3	14	2	1	12	0	0	0	0
Zm00001d000228_37	hypothetical protein	0	0	0	0	0	0	0	0	0	0	0	0	12	8	3	8	16	8	42	32	7	0	0	0	0	4	2	14	30	4	46	10	9	0	0	0
Zm00001d000228_38	hypothetical protein	0	0	0	0	0	0	0	0	0	0	0	0	0	0	95	0	11	0	38	30	0	0	0	0	0	92	3	7	24	4	5	6	0	0	0	0
Zm00001d000228_40	hypothetical protein	0	0	0	0	0	0	0	0	0	0	0	0	0	0	0	2	0	0	0	0	0	0	0	0	1	0	2	0	0	1	0	0	0	0	0	0
Zm00001d000228_43	hypothetical protein	0	0	0	0	0	0	0	0	0	0	0	0	3	3	20	1	4	9	1	4	7	0	0	0	0	21	4	4	5	2	15	15	2	0	0	0
Zm00001d000228_44	hypothetical protein	0	0	0	0	0	0	0	0	0	0	0	0	32	14	60	7	90	52	34	27	21	0	0	0	13	95	9	11	19	7	33	47	6	0	0	0
Zm00001d000228_45	hypothetical protein	0	0	0	0	0	0	0	0	0	0	0	0	1	3	6	2	1	0	1	0	0	0	0	0	0	5	0	0	5	0	0	6	1	0	0	0
Zm00001d000228_47	hypothetical protein	0	0	0	0	0	0	0	0	0	0	0	0	26	10	90	3	15	11	36	32	0	0	0	0	61	124	16	16	9	4	50	18	8	0	0	0
Zm00001d000228_49	hypothetical protein	0	0	0	0	0	0	0	0	0	0	0	0	6	0	41	12	10	32	6	6	78	0	0	0	6	25	127	12	27	5	11	13	8	0	0	0
Zm00001d000228_50	hypothetical protein	0	0	0	0	0	0	0	0	0	0	0	0	7	0	2	0	7	0	5	15	0	0	0	0	8	3	7	21	7	0	9	6	14	0	0	0
Zm00001d000228_51	hypothetical protein	0	0	0	0	0	0	0	0	0	0	0	0	0	0	0	0	0	0	0	4	0	0	0	0	0	0	0	0	0	0	0	3	0	0	0	0
Zm00001d000228_52	hypothetical protein	0	0	0	0	0	0	0	0	0	0	0	0	6	0	2	0	2	3	7	14	0	0	0	0	2	3	8	1	3	0	5	5	28	0	0	0
Zm00001d000228_53	hypothetical protein	0	0	0	0	0	0	0	0	0	0	0	0	0	0	0	0	1	0	0	0	0	0	0	0	0	3	0	0	1	1	1	4	0	0	0	0
Zm00001d000228_54	hypothetical protein	0	0	0	0	0	0	0	0	0	0	0	0	6	0	0	0	0	0	0	0	0	0	0	0	0	8	0	0	1	0	0	0	2	0	0	0
Zm00001d000228_56	hypothetical protein	0	0	0	0	0	0	0	0	0	0	0	0	0	0	0	0	3	0	0	2	0	0	0	0	0	5	0	0	2	0	1	4	0	0	0	0
Zm00001d000228_57	hypothetical protein	0	0	0	0	0	0	0	0	0	0	0	0	0	0	0	0	0	6	12	12	26	0	0	0	4	3	11	14	0	2	4	0	0	0	0	0
Zm00001d000228_58	TRUE	0	0	0	0	0	0	0	0	0	0	0	0	0	30	0	1	0	0	0	2	5	0	0	0	1	0	2	0	0	0	0	0	9	0	0	0
Zm00001d000228_60	hypothetical protein	0	0	0	0	0	0	0	0	0	0	0	0	11	4	17	2	10	17	32	13	0	0	0	0	0	34	45	5	14	0	5	11	10	0	0	0
Zm00001d000228_61	hypothetical protein	0	0	0	0	0	0	0	0	0	0	0	0	4	7	27	1	8	2	0	12	11	0	0	0	0	13	3	1	5	0	6	13	5	0	0	0
Zm00001d000228_63	hypothetical protein	0	0	0	0	0	0	0	0	0	0	0	0	12	0	0	0	0	14	0	33	6	0	0	0	0	0	0	0	0	0	3	0	1	0	0	0
Zm00001d000228_64	hypothetical protein	0	0	0	0	0	0	0	0	0	0	0	0	0	0	1	2	4	2	0	1	6	0	0	0	9	2	4	4	1	9	2	1	0	0	0	0
Zm00001d000228_65	hypothetical protein	0	0	0	0	0	0	0	0	0	0	0	0	0	0	0	0	0	0	0	0	0	0	0	0	0	0	0	0	0	0	0	1	0	0	0	0
Zm00001d000228_66	hypothetical protein	0	0	0	0	0	0	0	0	0	0	0	0	18	10	22	12	27	72	31	78	16	0	0	0	0	67	17	26	40	54	16	61	13	0	0	0
Zm00001d000228_67	hypothetical protein	0	0	0	0	0	0	0	0	0	0	0	0	2	0	11	0	12	2	5	7	12	0	0	0	0	17	0	3	8	5	5	18	3	0	0	0
Zm00001d000228_68	hypothetical protein	0	0	0	0	0	0	0	0	0	0	0	0	24	0	81	0	14	1	11	33	0	0	0	0	59	112	13	18	3	2	25	13	6	0	0	0
Zm00001d000228_69	hypothetical protein	0	0	0	0	0	0	0	0	0	0	0	0	0	2	8	4	21	4	6	6	2	0	0	0	9	9	24	14	25	5	13	15	0	0	0	0
Zm00001d000228_70	hypothetical protein	0	0	0	0	0	0	0	0	0	0	0	0	0	0	0	3	0	0	0	1	1	0	0	0	0	0	0	0	0	0	0	0	2	0	0	0
Zm00001d000228_71	hypothetical protein	0	0	0	0	0	0	0	0	0	0	0	0	17	0	113	1	37	56	30	65	25	0	0	0	0	100	13	18	29	51	15	62	25	0	0	0
Zm00001d000228_72	hypothetical protein	0	0	0	0	0	0	0	0	0	0	0	0	6	0	3	1	14	39	29	17	2	0	0	0	0	0	1	13	4	4	0	1	0	0	0	0
Zm00001d000228_74	hypothetical protein	0	0	0	0	0	0	0	0	0	0	0	0	5	0	0	0	0	0	0	2	0	0	0	0	0	4	0	1	1	0	0	2	0	0	0	0
Zm00001d000228_75	hypothetical protein	0	0	0	0	0	0	0	0	0	0	0	0	10	10	68	4	22	9	19	11	38	0	0	0	4	32	10	26	8	11	29	41	8	0	0	0
Zm00001d000228_76	hypothetical protein	0	0	0	0	0	0	0	0	0	0	0	0	380	12	163	20	84	177	284	450	442	0	0	0	23	251	102	34	27	300	62	75	14	0	0	0
Zm00001d000228_77	hypothetical protein	0	0	1	0	0	0	0	0	0	0	0	0	1	0	0	0	0	0	0	4	0	0	0	0	0	0	0	0	0	0	3	0	3	0	0	0
Zm00001d000228_9	hypothetical protein	0	0	0	0	0	0	0	0	0	0	0	0	0	0	0	0	0	0	0	0	0	0	0	0	0	0	4	0	0	0	0	0	0	0	0	0
Zm00001d000229	hypothetical protein	0	1	1	1	0	0	0	0	0	0	1	0	0	0	0	0	0	0	1	0	0	56	0	0	0	4	0	0	2	0	6	0	0	0	0	0
Zm00001d000230_1	Protease Do-like 5 chloroplastic	0	0	18	15	0	0	15	0	0	0	17	0	0	8	0	0	9	0	0	0	10	0	0	0	0	18	0	5	2	14	0	30	0	21	0	24
Zm00001d000233	Cation/H(+) antiporter 19	9869	3693	3621	2905	2337	45	14751	47	1303	1898	7767	94	2590	5078	2919	5748	6764	5627	2615	3712	1748	4751	2712	129	0	10882	5216	18067	20922	12532	7101	1906	6683	1128	5148	7912
Zm00001d000235	Peptidyl-prolyl cis-trans isomerase FKBP17-2 chloroplastic	0	0	0	0	0	0	0	0	0	0	0	0	0	0	0	0	0	0	0	0	0	0	0	0	0	0	0	0	0	0	0	0	0	0	0	0
Zm00001d000237	cis-zeatin O-glucosyltransferase1	0	0	0	5	36	16	0	0	0	18	25	28	0	0	0	217	76	0	3	0	0	215	0	260	0	0	0	24	27	82	0	0	0	73	0	0
Zm00001d000238	Growth-regulating factor 6	0	10	0	24	24	33	0	34	20	0	54	60	35	41	0	0	26	0	44	34	75	0	37	0	61	43	0	30	0	0	38	67	32	0	0	16
Zm00001d000240	Transcription initiation factor IIF beta subunit	11	0	10	0	4	0	0	11	3	4	17	0	11	26	0	43	37	0	0	2	0	2	0	5	0	41	0	0	7	0	3	17	0	1	7	13
Zm00001d000240_1	Transcription initiation factor IIF beta subunit	319	721	300	0	481	494	543	518	613	705	648	798	487	370	619	704	675	472	601	392	75	463	554	455	603	673	691	733	657	796	417	540	632	570	939	1024
Zm00001d000240_2	Transcription initiation factor IIF beta subunit	83	101	8	31	42	34	70	39	71	30	34	0	12	114	19	16	54	0	0	73	33	19	0	25	62	95	0	59	91	0	25	23	0	14	15	84
Zm00001d000240_7	Transcription initiation factor IIF beta subunit	0	3	18	23	32	23	3	26	0	3	21	11	0	21	0	0	23	3	5	25	19	26	17	5	0	24	1	0	10	0	0	21	0	0	5	75
Zm00001d000240_8	Transcription initiation factor IIF beta subunit	10	19	7	73	34	4	6	58	11	16	37	5	7	26	48	24	35	2	7	48	2	0	63	19	9	37	11	14	8	0	7	50	0	44	15	3
Zm00001d000241	Single-stranded DNA-binding protein mitochondrial	316	318	273	293	247	405	303	274	359	518	518	593	422	467	379	468	387	461	277	393	287	332	391	543	273	492	362	392	332	167	385	509	340	360	324	564
Zm00001d000241_1	Single-stranded DNA-binding protein mitochondrial	61	49	29	31	0	45	0	13	27	9	48	42	0	39	0	0	26	0	1	0	12	6	10	0	9	36	12	2	13	0	33	6	0	4	15	3
Zm00001d000241_2	Single-stranded DNA-binding protein mitochondrial	0	15	22	24	93	24	2	79	26	65	64	13	39	42	26	1	36	9	21	86	41	2	4	6	7	29	28	14	52	4	14	50	23	7	0	3
Zm00001d000241_3	Single-stranded DNA-binding protein mitochondrial	0	4	0	5	0	4	10	33	0	0	0	0	0	2	0	0	0	0	9	0	23	3	1	0	5	3	0	8	5	0	0	1	0	2	0	0
Zm00001d000242	gnl|WGS:LPUQ|mrna.ZEAMMB73_Zm00001d000242	0	0	0	0	0	0	0	0	0	4	0	0	0	0	0	0	0	0	0	0	0	0	0	0	0	0	0	0	0	0	0	0	0	0	0	0
Zm00001d000243	hypothetical protein	0	0	0	0	0	0	0	0	0	0	0	0	0	5	0	0	0	0	0	0	0	0	0	0	0	0	0	3	0	0	0	0	0	0	0	0
Zm00001d000254	Nonsense-mediated mRNA decay protein 2 isoform 2	0	0	0	2	0	0	0	0	0	0	0	0	0	0	0	0	0	0	0	0	0	0	0	0	0	0	0	0	0	0	0	0	0	0	0	0
Zm00001d000255	hypothetical protein	0	0	0	0	470	0	0	0	0	0	0	0	0	0	0	0	0	0	0	0	0	0	0	0	0	0	244	0	0	0	0	0	0	0	0	0
Zm00001d000255_1	hypothetical protein	10	19	6	39	8	40	27	29	60	30	5	7	6	7	15	142	26	9	27	4	6	17	11	23	26	20	7	16	35	9	17	20	11	8	31	18
Zm00001d000255_2	hypothetical protein	0	0	0	11	0	10	0	0	0	0	0	2	6	5	0	0	0	0	0	0	1	1	0	0	9	11	2	0	0	0	0	0	0	0	16	1
Zm00001d000255_3	hypothetical protein	0	0	0	10	0	5	0	0	0	0	0	1	3	2	0	0	0	0	0	0	0	0	0	0	4	4	1	0	0	0	0	0	0	0	8	0
Zm00001d000257	Transmembrane CLPTM1 family protein	0	0	0	21	54	0	0	0	0	0	49	6	26	34	39	0	0	0	0	0	0	0	0	0	0	20	9	0	0	0	0	0	0	0	0	0
Zm00001d000257_1	Transmembrane CLPTM1 family protein	5	61	2	76	95	0	3	12	41	68	149	32	57	64	49	11	17	62	0	48	4	5	7	6	20	22	24	3	8	0	7	0	37	6	6	8
Zm00001d000257_2	Transmembrane CLPTM1 family protein	0	0	0	18	62	60	0	0	0	0	40	6	24	29	40	0	0	0	0	0	0	0	0	0	0	41	7	0	0	0	0	12	0	0	0	0
Zm00001d000257_5	Transmembrane CLPTM1 family protein	2363	2478	2031	1236	1092	1012	1989	2234	2368	1906	1653	1565	1468	1387	1160	2597	2894	2042	2189	2813	2696	2107	2477	2245	1258	1361	1083	2412	2632	1677	2490	3225	2462	2184	1865	2755
Zm00001d000260	Photosystem II D2 protein	0	5	0	3	0	0	1	4	1	0	0	0	0	0	0	0	0	12	6	0	0	1	2	0	11	2	5	0	0	0	0	0	0	0	0	2
Zm00001d000272	Photosystem I P700 chlorophyll a apoprotein A2	0	1	4	0	0	0	0	0	0	1	0	0	0	0	0	0	3	49	0	9	3	2	0	3	46	0	0	3	0	0	0	0	0	3	0	0
Zm00001d000279	Ribulose bisphosphate carboxylase large chain	0	7	1	2	0	10	0	0	1	0	0	1	0	0	0	0	0	0	2	0	2	0	0	0	0	0	0	0	0	2	0	0	0	1	1	0
Zm00001d000288	Auxin-responsive protein IAA29	0	64	60	50	8	12	55	27	0	10	46	23	126	112	34	0	63	18	0	0	0	8	27	49	82	158	83	19	0	0	9	17	0	48	119	58
Zm00001d000288_1	Auxin-responsive protein IAA29	0	19	15	36	0	14	8	24	39	67	36	4	15	41	15	0	16	20	0	34	0	32	1	9	42	86	42	32	1	0	31	3	0	3	0	41
Zm00001d000293	Zinc finger protein 346	0	0	0	73	8	0	0	0	0	0	0	62	0	37	58	0	0	0	18	0	0	0	0	0	12	0	20	0	0	0	0	0	20	58	49	16
Zm00001d000294	O-succinylhomoserine sulfhydrylase	434	640	396	619	2448	2862	142	330	243	1085	2171	1740	1093	838	2142	634	1111	1210	1333	587	262	371	549	204	870	914	639	973	834	12	205	3158	2259	2185	1059	2221
Zm00001d000295	Heat shock 70 kDa protein 10 mitochondrial	3486	3438	2386	1639	1311	1262	2769	2222	3277	2181	2355	1803	2245	2469	1825	2147	2838	1781	1571	1875	1991	1369	1582	1971	2161	2109	2605	3506	2430	1872	2223	2407	1615	1626	1861	2375
Zm00001d000298_1	BRASSINOSTEROID INSENSITIVE 1-associated receptor kinase 1	329	539	372	254	225	86	179	266	215	200	296	142	171	159	177	442	463	544	334	399	194	358	317	268	54	205	300	171	331	302	303	409	440	207	182	310
Zm00001d000299	Endosomal targeting BRO1-like domain-containing protein	0	0	0	0	0	58	0	0	0	0	0	0	0	0	0	0	0	0	0	30	0	0	0	0	0	0	0	0	0	0	24	0	0	0	0	0
Zm00001d000299_1	Endosomal targeting BRO1-like domain-containing protein	588	632	502	818	912	710	396	458	621	1268	1225	714	680	850	723	867	916	710	277	496	239	957	1129	923	563	830	611	849	1140	350	234	361	241	1397	1111	1251
Zm00001d000299_2	Endosomal targeting BRO1-like domain-containing protein	126	63	105	122	446	132	17	132	0	215	141	151	198	156	170	0	47	24	68	44	103	0	218	145	97	192	55	46	119	193	70	76	209	119	94	261
Zm00001d000300	Eukaryotic translation initiation factor 5	0	1	0	0	0	0	0	0	0	0	0	0	0	0	0	0	0	0	0	0	0	0	0	0	0	0	0	8	0	0	0	0	0	0	1	0
Zm00001d000301	exocyst subunit exo70 family protein G1	0	0	0	0	0	0	0	0	0	0	355	0	132	220	0	0	0	0	0	0	0	0	0	0	0	0	183	0	0	0	0	0	0	0	0	0
Zm00001d000302	gnl|WGS:LPUQ|mrna.ZEAMMB73_Zm00001d000302	3370	2736	3177	3947	3740	4526	2844	2064	2248	3402	2662	2294	4350	3935	4899	4347	3762	4053	3351	3339	3195	4114	3366	3694	1721	2800	3355	2090	2698	4084	1349	2765	1898	2899	4137	4138
Zm00001d000303	Putative homeobox DNA-binding and leucine zipper domain family protein	0	0	0	0	0	0	0	0	0	0	0	0	0	0	0	0	0	0	0	0	0	0	0	0	0	0	0	0	1	0	0	0	0	0	0	0
Zm00001d000305	Disulfide oxidoreductase/ electron carrier/ oxidoreductase	1402	63	506	316	506	423	614	465	1321	1452	632	1135	131	108	1130	557	368	643	354	648	557	669	277	344	1133	754	222	646	365	469	1079	1155	1582	26	155	500
Zm00001d000305_1	Disulfide oxidoreductase/ electron carrier/ oxidoreductase	0	0	0	0	40	0	0	27	6	0	28	0	0	20	0	0	0	0	0	13	11	0	0	0	0	23	0	0	0	0	0	0	0	0	0	0
Zm00001d000305_2	Disulfide oxidoreductase/ electron carrier/ oxidoreductase	0	0	0	0	0	0	0	0	0	0	0	0	0	789	1	0	144	0	0	0	0	0	0	0	0	0	510	0	0	0	0	0	0	0	0	0
Zm00001d000305_3	Disulfide oxidoreductase/ electron carrier/ oxidoreductase	0	0	0	0	0	0	0	0	0	0	0	7	0	0	0	0	17	0	0	0	0	0	0	0	0	0	0	0	0	0	0	0	0	0	0	0
Zm00001d000306	Adagio protein 1	23	17	0	0	4	0	0	19	15	0	0	0	0	0	0	0	0	0	2	0	0	0	0	0	0	0	0	0	0	0	0	0	0	0	0	0
Zm00001d000307	hypothetical protein	0	0	0	0	0	0	0	0	0	0	0	0	21	0	0	0	0	0	0	0	0	0	0	0	0	0	0	0	0	0	0	0	0	0	0	0
Zm00001d000308	F-box domain containing protein expressed	0	0	0	0	28	15	0	0	0	17	0	0	4	0	0	0	7	0	0	0	0	0	0	0	19	0	11	0	2	14	0	0	0	0	0	0
Zm00001d000310	Protein LURP-one-related 5	92	0	0	0	0	0	0	0	0	0	0	0	13	0	0	0	0	63	0	66	6	0	0	0	6	0	0	0	0	0	63	0	0	0	0	0
Zm00001d000311_2	Outer membrane OMP85 family protein	198	152	44	68	77	78	167	150	142	169	110	59	127	172	145	0	124	59	55	111	116	89	165	135	128	154	143	103	80	34	122	264	87	108	125	229
Zm00001d000311_3	Outer membrane OMP85 family protein	0	0	14	0	0	0	10	13	0	0	0	0	0	0	0	0	8	0	0	10	0	0	0	0	0	0	0	0	0	0	0	0	0	0	0	0
Zm00001d000312_1	Ubiquitin carboxyl-terminal hydrolase 25	0	0	0	3	0	0	0	0	0	0	0	0	0	0	0	0	0	0	0	0	0	0	0	0	0	0	0	0	0	0	0	0	0	0	0	8
Zm00001d000313	Ubiquitin carboxyl-terminal hydrolase 25	60	21	5	50	9	18	0	8	7	34	6	21	9	18	9	0	0	64	6	0	8	0	0	12	25	10	12	34	23	4	9	6	0	6	8	0
Zm00001d000314	F-box protein	0	0	0	0	0	0	0	0	0	0	0	0	0	0	0	0	0	0	0	0	0	0	0	0	0	0	0	0	0	0	0	0	0	0	0	0
Zm00001d000315	hypothetical protein	0	0	0	0	0	0	0	0	0	0	0	0	0	0	0	0	0	0	0	0	0	0	0	0	0	0	0	0	0	0	0	0	0	0	0	0
Zm00001d000317	hypothetical protein	0	0	0	0	0	0	2	0	0	0	0	0	0	0	0	1	1	1	0	7	6	0	0	0	0	1	0	4	1	2	3	3	0	0	0	10
Zm00001d000320	hypothetical protein	81	97	75	0	0	81	69	89	114	67	136	93	94	131	10	152	156	79	0	135	82	51	126	77	117	57	4	162	60	80	105	116	0	65	12	95
Zm00001d000328	Protein SIEL	386	124	86	40	180	150	92	106	94	172	541	26	260	195	278	178	16	193	120	247	270	146	290	171	92	142	202	282	485	242	239	286	292	14	444	304
Zm00001d000328_1	Protein SIEL	0	260	132	9	74	103	113	376	120	236	10	0	0	55	100	62	135	89	57	14	3	92	20	61	195	268	21	26	10	20	67	92	0	14	11	169
Zm00001d000339	gnl|WGS:LPUQ|mrna.ZEAMMB73_Zm00001d000339	0	47	52	0	0	0	105	0	0	55	14	48	0	30	0	0	52	0	0	26	0	0	62	10	0	111	22	109	102	0	84	145	0	54	0	166
Zm00001d000344_1	Purple acid phosphatase 3	8	0	0	0	0	0	0	0	0	0	0	0	0	0	0	0	0	0	0	0	0	0	0	0	0	0	0	0	0	0	0	0	0	0	0	0
Zm00001d000350	Preprotein translocase subunit SCY1 chloroplastic	22	3	2	4	7	5	1	8	3	8	2	1	5	4	17	1	2	2	2	3	40	1	3	2	2	13	3	2	6	1	1	4	3	7	4	6
Zm00001d000357_1	Fatty-acid-binding protein 2	185	338	268	467	391	883	439	323	219	435	420	736	276	357	374	487	347	225	585	821	526	574	743	497	261	445	327	232	179	184	369	738	744	362	300	412
Zm00001d000357_10	Fatty-acid-binding protein 2	0	0	0	0	0	0	0	0	0	0	0	0	0	0	0	0	0	0	0	0	0	0	0	0	0	0	0	0	0	0	0	0	0	1	0	0
Zm00001d000357_2	Fatty-acid-binding protein 2	0	0	0	0	0	0	0	0	0	0	0	0	43	0	0	0	0	0	0	0	0	0	0	0	0	5	0	0	0	0	0	0	0	0	0	0
Zm00001d000357_5	Fatty-acid-binding protein 2	46	4	10	63	4	7	6	13	1	1	5	9	9	18	6	3	10	5	4	2	15	3	8	3	15	2	4	1	5	6	9	18	0	12	3	6
Zm00001d000357_6	Fatty-acid-binding protein 2	0	0	0	0	0	0	0	0	15	0	0	0	0	2	0	0	0	0	0	0	0	0	0	0	0	0	0	0	0	0	0	0	0	0	0	0
Zm00001d000357_9	Fatty-acid-binding protein 2	0	15	49	0	0	0	0	0	0	0	0	0	0	70	0	0	15	23	0	0	0	0	0	0	0	0	0	0	16	0	0	0	0	0	0	0
Zm00001d000358	Auxin response factor 16	126	76	43	134	0	102	0	316	20	326	199	68	127	113	284	0	152	0	0	0	0	68	163	259	0	240	186	68	50	0	0	0	0	0	0	356
Zm00001d000360	Protein SRG1	0	4	0	0	0	0	0	0	0	0	0	0	0	17	0	0	9	0	0	0	0	0	2	0	27	0	0	24	19	0	0	0	0	7	0	0
Zm00001d000361	Transcription factor MYB104	106	45	69	0	0	0	0	0	0	0	91	30	0	0	34	0	0	0	0	14	114	0	9	0	0	0	0	0	0	0	38	101	261	51	0	0
Zm00001d000364_1	Actin-related protein 2/3 complex subunit 3	8	2	11	0	0	0	9	4	12	0	0	0	0	6	0	6	10	8	9	8	15	10	2	13	0	0	0	17	12	7	10	13	9	0	8	14
Zm00001d000364_4	Actin-related protein 2/3 complex subunit 3	8	2	11	0	0	0	9	4	12	0	0	0	0	6	0	6	10	8	9	8	15	10	2	13	0	0	0	17	12	7	10	13	9	0	8	14
Zm00001d000364_5	Actin-related protein 2/3 complex subunit 3	8	2	11	0	0	0	9	4	12	0	0	0	0	5	0	6	10	8	9	8	14	10	1	13	0	0	0	17	12	7	10	13	9	0	8	14
Zm00001d000364_6	Actin-related protein 2/3 complex subunit 3	8	2	11	0	0	0	9	4	12	0	0	0	0	6	0	6	10	8	9	0	0	10	0	13	0	0	0	17	12	7	0	13	0	0	8	14
Zm00001d000364_7	Actin-related protein 2/3 complex subunit 3	8	2	11	0	0	0	9	4	12	1	0	0	0	6	0	6	10	8	10	8	15	10	2	13	0	0	0	17	12	7	10	13	9	0	8	14
Zm00001d000364_8	Actin-related protein 2/3 complex subunit 3	8	2	11	0	0	0	9	4	12	0	0	0	0	6	0	6	10	8	10	8	15	10	2	13	0	0	0	17	12	7	10	13	9	0	8	14
Zm00001d000366_1	Actin-related protein 2/3 complex subunit 3	6	0	0	0	0	0	5	4	7	1	0	0	0	0	0	0	0	0	5	0	7	6	5	0	0	0	0	9	0	3	2	9	3	4	5	0
Zm00001d000366_4	Actin-related protein 2/3 complex subunit 3	6	0	0	0	0	0	5	4	7	1	0	0	0	0	0	0	0	0	5	0	7	6	5	0	0	0	0	9	0	3	2	9	3	4	5	0
Zm00001d000366_5	Actin-related protein 2/3 complex subunit 3	6	0	0	0	0	0	5	4	7	1	0	0	0	0	0	0	0	0	5	0	7	5	4	0	0	0	0	9	0	3	2	9	3	4	5	0
Zm00001d000366_6	Actin-related protein 2/3 complex subunit 3	6	0	0	0	0	0	5	4	7	1	0	0	0	0	0	0	0	0	5	0	0	6	0	0	0	0	0	9	0	3	0	9	0	4	5	0
Zm00001d000366_7	Actin-related protein 2/3 complex subunit 3	7	0	0	0	0	0	5	4	7	1	0	0	0	0	0	0	0	0	6	0	7	6	5	0	0	0	0	9	0	3	2	9	3	4	5	0
Zm00001d000366_8	Actin-related protein 2/3 complex subunit 3	7	0	0	0	0	0	5	4	7	1	0	0	0	0	0	0	0	0	6	0	7	6	5	0	0	0	0	9	0	3	2	9	3	4	5	0
Zm00001d000370_1	hypothetical protein	124	69	788	0	0	0	209	467	512	0	0	0	30	32	0	0	134	0	0	83	0	0	0	0	0	2	0	0	75	0	26	10	0	0	0	0
Zm00001d000370_2	hypothetical protein	806	788	1468	109	23	56	425	644	355	21	20	9	1	0	45	4	15	33	57	102	59	0	0	0	0	67	8	10	31	25	13	100	46	0	0	0
Zm00001d000371	Adenylate kinase 1 chloroplastic	0	0	0	0	0	0	0	0	0	0	0	0	0	0	0	0	0	0	0	0	0	0	0	0	0	0	0	0	0	0	0	0	0	0	0	0
Zm00001d000379	ADP-ribosylation factor-like A1A	93	1	30	79	34	59	39	128	43	9	16	8	628	679	781	70	33	17	41	9	15	15	4	14	525	731	725	94	7	52	7	39	5	2	6	582
Zm00001d000379_1	ADP-ribosylation factor-like A1A	0	0	0	0	0	0	0	16	0	1	6	0	0	0	0	0	0	0	0	0	0	0	0	0	0	0	0	0	2	0	0	0	0	0	0	109
Zm00001d000379_2	ADP-ribosylation factor-like A1A	26	2	12	0	0	6	3	13	20	4	0	10	31	48	11	0	0	3	0	18	10	11	1	20	13	34	10	10	0	31	3	18	28	1	3	93
Zm00001d000380	hypothetical protein	217	158	119	124	64	94	144	103	256	181	205	100	138	239	81	151	206	130	170	56	209	97	108	92	273	236	325	212	163	93	220	349	411	77	145	133
Zm00001d000381	Putative ARM repeat-containing protein containing family protein	620	416	335	220	147	187	296	216	392	298	244	228	259	840	625	314	155	0	310	453	264	162	134	200	438	271	241	108	45	123	644	315	232	101	217	78
Zm00001d000387	TD and POZ domain-containing protein 4	0	0	2	0	0	3	0	0	0	0	0	0	0	0	0	0	0	0	0	0	0	4	1	1	0	3	2	0	0	0	0	0	0	23	0	0
Zm00001d000390	Putative RING zinc finger domain superfamily protein	0	26	0	0	0	0	0	0	13	0	0	0	0	0	0	0	0	0	0	34	0	0	0	0	0	0	0	39	9	0	24	0	9	0	0	0
Zm00001d000391	gnl|WGS:LPUQ|mrna.ZEAMMB73_Zm00001d000391	257	218	177	240	193	258	259	303	343	274	239	329	231	220	178	214	293	215	206	221	221	138	173	119	260	238	285	287	247	176	259	260	345	159	244	254
Zm00001d000391_1	gnl|WGS:LPUQ|mrna.ZEAMMB73_Zm00001d000391_1	0	4	53	7	4	17	47	19	34	11	3	0	35	16	13	0	4	16	14	11	0	0	0	0	0	18	12	0	11	37	15	30	0	17	0	25
Zm00001d000396_1	Protein kinase superfamily protein	284	321	0	15	24	15	463	444	53	36	48	5	24	36	77	371	358	297	39	21	58	456	52	0	26	82	42	450	505	409	55	82	55	0	604	972
Zm00001d000398	Putative cyclin-A3-1	0	0	0	0	0	0	0	0	0	0	0	0	0	0	0	0	0	0	0	0	0	0	1	0	0	0	0	0	0	0	0	0	0	0	1	1
Zm00001d000399_1	chloroplast protein synthesis2	111	132	21	144	142	103	39	60	0	153	209	119	106	38	97	0	159	145	0	14	0	242	167	316	0	93	98	38	78	61	0	0	0	137	86	184
Zm00001d000399_2	chloroplast protein synthesis2	1	10	1	11	7	36	5	3	29	1	3	7	3	30	3	2	6	8	0	33	0	5	2	1	68	6	4	11	5	24	1	0	0	2	2	2
Zm00001d000399_3	chloroplast protein synthesis2	1	8	1	7	4	1	3	4	5	4	2	11	6	1	2	3	2	3	48	0	0	1	2	2	3	5	13	2	0	9	3	28	18	2	3	2
Zm00001d000400	Putative HLH DNA-binding domain superfamily protein	0	0	0	9	0	0	0	18	66	49	38	76	18	46	30	0	0	0	0	0	0	4	6	16	75	41	96	33	0	0	50	63	154	22	12	32
Zm00001d000402	myosin heavy chain-related	0	0	0	16	2	10	0	59	0	1	1	0	7	12	6	0	2	2	0	0	0	0	0	0	2	3	5	2	0	0	0	0	0	0	0	0
Zm00001d000403	Protein binding protein	0	151	0	0	58	0	0	0	0	0	0	0	0	0	0	0	0	0	0	0	0	0	0	0	0	0	0	0	0	0	0	0	0	378	239	0
Zm00001d000406	Endochitinase EP3	0	0	0	0	0	0	0	0	0	0	0	0	0	0	0	0	0	0	0	0	0	0	0	0	0	4	0	0	0	0	0	0	0	0	0	0
Zm00001d000408	EIN3-binding F-box protein 1	5151	621	987	8016	4818	5773	11091	1139	4225	11987	9033	6065	627	4489	643	8476	592	632	5308	7561	3050	6088	4783	4609	5505	5952	4428	1441	15391	1862	7233	8783	5249	4825	5670	8175
Zm00001d000411	hypothetical protein	0	0	0	0	0	21	0	0	0	0	0	0	0	0	0	0	0	0	0	0	0	0	0	0	0	0	0	0	0	0	0	0	0	0	0	0
Zm00001d000414	Disease resistance protein RPM1	0	0	0	0	0	0	0	0	0	0	0	0	0	0	0	0	0	0	0	0	0	0	0	0	0	0	3	0	0	0	0	0	0	0	0	0
Zm00001d000417	Photosystem Q(B) protein	0	0	0	3	5	0	0	0	0	1	0	0	0	0	0	0	0	13	0	0	0	0	0	6	0	0	0	0	0	0	0	0	0	0	0	0
Zm00001d000418	endosperm specific protein1	0	0	0	0	4	0	0	0	0	0	0	1	0	4	0	0	2	2	0	0	0	0	0	0	0	0	1	0	0	0	7	7	0	0	0	0
Zm00001d000422	hypothetical protein	0	0	0	0	0	0	0	0	0	0	0	0	2	0	0	0	0	0	0	0	0	0	0	0	0	0	0	0	0	0	0	0	0	0	0	0
Zm00001d000424	Phytolongin Phyl1.1	0	649	575	716	246	611	0	0	0	702	567	517	674	105	0	0	0	0	282	292	324	896	363	562	64	904	0	0	0	0	391	1137	1075	217	970	698
Zm00001d000428	Transmembrane 9 superfamily member 9	2931	2886	2524	740	1925	691	2738	2552	2150	3562	881	1973	2628	2950	2783	3190	3518	3161	1276	3955	2666	3343	2593	2782	3089	3678	3325	2732	4179	3037	3108	3524	2379	2086	990	3875
Zm00001d000429	hypothetical protein	0	0	0	0	0	0	0	0	0	0	0	0	0	0	0	0	0	0	0	0	0	0	0	0	0	0	0	0	0	0	0	0	0	0	0	0
Zm00001d000432_1	pescadillo-related	0	0	0	2	24	2	5	3	3	3	7	8	28	0	14	4	96	2	34	7	0	28	38	8	0	3	8	0	2	0	26	32	0	63	10	147
Zm00001d000432_2	pescadillo-related	4273	3764	3297	4104	3719	3636	2569	2250	3344	5852	4424	3705	2820	3509	3168	3386	3638	2834	2951	3848	2860	2414	3293	2731	3415	2886	2548	3157	3192	2359	3098	3952	3186	2815	2678	3873
Zm00001d000432_3	TRUE	4	7	27	1	13	3	6	3	3	2	5	7	16	110	13	2	92	2	26	7	112	45	20	6	105	3	8	12	3	3	39	105	9	27	10	98
Zm00001d000433	hypothetical protein	0	0	0	0	0	0	0	0	0	0	0	0	1	0	0	0	0	2	0	0	0	0	0	0	0	0	0	0	0	0	1	0	0	0	0	0
Zm00001d000434	Adenine/guanine permease AZG1	0	0	0	0	0	0	0	0	0	0	0	0	0	0	0	0	0	0	0	0	0	0	0	0	0	0	0	0	0	0	0	0	0	0	0	0
Zm00001d000435	Pentatricopeptide repeat-containing protein	8	121	59	132	61	86	30	13	9	0	95	0	84	42	68	0	46	114	97	36	0	61	79	36	3	77	57	80	123	16	9	28	0	41	49	38
Zm00001d000435_1	Pentatricopeptide repeat-containing protein	0	44	40	62	62	17	14	14	0	0	32	0	53	46	53	0	48	22	23	0	0	42	68	26	1	29	7	0	21	16	0	0	0	42	0	0
Zm00001d000435_10	Pentatricopeptide repeat-containing protein	158	182	295	94	213	246	57	233	47	218	144	228	485	766	761	47	113	211	142	280	104	389	211	241	150	471	213	46	150	191	44	115	0	113	272	85
Zm00001d000435_12	Pentatricopeptide repeat-containing protein	52	78	145	73	140	265	70	158	66	122	147	100	134	218	153	7	346	85	40	93	51	93	100	101	163	398	89	56	175	100	49	129	0	134	188	65
Zm00001d000435_2	Pentatricopeptide repeat-containing protein	0	0	0	0	0	0	1	0	0	0	0	0	0	0	0	0	2	0	2	0	0	0	0	0	0	4	1	0	4	0	0	0	0	0	0	0
Zm00001d000435_3	Pentatricopeptide repeat-containing protein	0	47	257	30	10	125	44	49	154	1	61	167	206	188	39	0	60	1	27	16	0	0	189	204	30	117	95	0	44	161	8	19	255	52	11	113
Zm00001d000435_6	Pentatricopeptide repeat-containing protein	26	0	44	31	10	74	0	34	33	1	63	23	106	143	40	6	27	1	27	20	0	45	79	19	20	80	61	12	38	13	26	3	46	53	15	25
Zm00001d000435_8	Pentatricopeptide repeat-containing protein	0	0	0	0	0	0	0	0	0	0	0	0	0	0	0	0	0	0	0	0	0	0	0	0	0	4	0	0	1	0	0	0	0	0	0	0
Zm00001d000436_1	Mitochondrial import inner membrane translocase subunit Tim17/Tim22/Tim23 family protein	0	0	0	0	0	0	0	9	10	0	0	0	0	0	10	0	0	0	0	0	0	0	0	0	45	0	0	0	0	0	0	0	0	0	0	0
Zm00001d000436_2	Mitochondrial import inner membrane translocase subunit Tim17/Tim22/Tim23 family protein	625	420	377	426	366	403	330	415	360	380	424	212	611	674	723	587	422	379	338	477	580	364	445	384	409	712	451	292	514	520	242	334	704	367	375	532
Zm00001d000438	Type III polyketide synthase B	0	10	7	0	0	0	8	0	0	0	0	0	80	0	338	0	0	0	0	0	0	0	0	0	127	307	100	0	0	0	0	0	0	0	0	0
Zm00001d000439_1	SNARE associated Golgi protein family	0	0	0	0	0	0	0	0	0	0	0	0	0	0	0	0	0	27	12	24	0	27	106	27	0	31	0	0	0	0	0	0	0	60	0	0
Zm00001d000439_4	SNARE associated Golgi protein family	1011	1136	1244	579	1073	600	1133	1703	1413	741	709	524	1158	1075	1176	846	1110	872	966	1103	980	851	981	809	537	2243	1564	850	875	1554	693	1358	952	903	1292	1216
Zm00001d000443	gnl|WGS:LPUQ|mrna.ZEAMMB73_Zm00001d000443	850	495	423	364	288	265	667	465	675	302	317	251	566	396	419	341	424	232	269	545	374	254	206	322	773	614	782	449	271	202	458	407	297	170	68	379
Zm00001d000447	OSJNBa0041A02.21-like protein	9	15	5	0	0	0	19	25	22	0	0	0	0	3	8	8	4	14	11	17	10	14	8	19	19	10	17	3	0	3	4	23	1	21	48	66
Zm00001d000452_11	gnl|WGS:LPUQ|mrna.ZEAMMB73_Zm00001d000452_11	0	0	0	0	0	0	0	0	0	0	0	0	2	18	63	0	0	0	0	0	0	0	0	0	0	69	11	0	0	0	0	0	0	0	0	0
Zm00001d000452_12	hypothetical protein	0	0	0	0	0	0	0	0	0	0	0	0	0	22	106	0	0	0	0	0	0	0	0	0	0	84	11	0	0	0	0	0	0	0	0	0
Zm00001d000452_14	hypothetical protein	0	0	0	0	0	0	0	0	0	0	0	0	0	18	94	0	0	0	0	0	0	0	0	0	0	70	11	0	0	0	0	0	0	0	0	0
Zm00001d000452_16	hypothetical protein	0	0	0	0	0	0	0	0	0	0	0	0	0	1	0	0	0	0	0	0	0	0	0	0	0	18	4	0	0	0	0	0	0	0	0	0
Zm00001d000452_17	hypothetical protein	0	0	0	0	0	0	0	0	0	0	0	0	2	17	9	0	0	0	0	0	0	0	0	0	1	16	12	0	0	0	0	0	0	0	0	0
Zm00001d000452_18	hypothetical protein	0	0	0	0	0	0	0	0	0	0	0	0	2	3	0	0	0	0	0	0	0	0	0	0	0	16	3	0	0	0	0	0	0	0	0	0
Zm00001d000452_20	hypothetical protein	0	0	0	0	0	0	0	0	0	0	0	0	1	0	2	0	0	0	0	0	0	0	0	0	0	0	0	0	0	0	0	0	0	0	0	0
Zm00001d000452_21	hypothetical protein	0	0	0	0	0	0	0	0	0	0	0	0	1	15	4	0	0	0	0	0	0	0	0	0	1	6	15	0	0	0	0	0	0	0	0	0
Zm00001d000452_22	gnl|WGS:LPUQ|mrna.ZEAMMB73_Zm00001d000452_22	0	0	0	0	0	0	0	0	0	0	0	0	0	0	0	0	0	0	0	0	0	0	0	0	0	17	0	0	0	0	0	0	0	0	0	0
Zm00001d000452_23	hypothetical protein	0	0	0	0	0	0	0	0	0	0	0	0	5	18	37	0	0	0	0	0	0	0	0	0	0	22	4	0	0	0	0	0	0	0	0	0
Zm00001d000452_24	hypothetical protein	0	0	0	0	0	0	0	0	0	0	0	0	0	11	0	0	0	0	0	0	0	0	0	0	0	0	23	0	0	0	0	0	0	0	0	0
Zm00001d000452_25	hypothetical protein	0	0	0	0	0	0	0	0	0	0	0	0	2	0	0	0	0	0	0	0	0	0	0	0	0	4	1	0	0	0	0	0	0	0	0	0
Zm00001d000452_26	hypothetical protein	0	0	0	0	0	0	0	0	0	0	0	0	2	0	0	0	0	0	0	0	0	0	0	0	0	0	0	0	0	0	0	0	0	0	0	0
Zm00001d000452_27	hypothetical protein	0	0	0	0	0	0	0	0	0	0	0	0	0	9	52	0	0	0	0	0	0	0	0	0	1	13	55	0	0	0	0	0	0	0	0	0
Zm00001d000452_28	hypothetical protein	0	0	0	0	0	0	0	0	0	0	0	0	0	5	42	0	0	0	0	0	0	0	0	0	2	13	53	0	0	0	0	0	0	0	0	0
Zm00001d000452_6	hypothetical protein	0	0	0	0	0	0	0	0	0	0	0	0	0	1	0	0	0	0	0	0	0	0	0	0	0	18	12	0	0	0	0	0	0	0	0	0
Zm00001d000452_9	hypothetical protein	0	0	0	0	0	0	0	0	0	0	0	0	0	22	9	0	0	0	0	0	0	0	0	0	1	28	12	0	0	0	0	0	0	0	0	0
Zm00001d000458	Transcription repressor OFP7	0	0	0	0	0	0	0	2	2	3	0	0	0	0	0	0	0	7	0	0	0	0	0	0	0	5	4	0	0	3	0	0	6	0	0	0
Zm00001d000460_1	Protein trichome birefringence-like 1	103	122	46	267	56	435	411	621	372	348	414	343	487	608	623	464	343	625	0	0	0	0	0	0	362	633	488	401	369	663	0	0	0	0	0	0
Zm00001d000460_2	Protein trichome birefringence-like 1	0	0	0	0	0	0	3	3	0	0	0	0	0	0	1	0	5	0	18	17	12	0	0	0	0	0	0	3	5	0	2	17	98	0	0	0
Zm00001d001763	gnl|WGS:LPUQ|mrna.ZEAMMB73_Zm00001d001763	0	0	0	0	0	0	30	0	0	0	0	0	0	0	0	0	0	0	0	0	0	0	0	0	0	22	0	0	0	0	0	0	0	0	0	0
Zm00001d001765	Exocyst complex component EXO70A1	0	0	0	0	0	0	0	0	0	0	171	0	0	120	0	0	0	0	0	64	0	97	144	0	0	144	0	0	0	0	0	0	178	0	0	458
Zm00001d001766	hypothetical protein	0	0	0	1189	552	0	0	0	0	918	0	0	49	0	0	0	0	0	0	56	464	0	0	488	0	270	22	0	0	0	0	0	0	0	0	0
Zm00001d001767	Speckle-type POZ protein	0	0	0	0	0	0	0	66	0	0	0	0	0	0	0	0	0	0	67	0	0	0	0	0	0	0	0	0	0	0	0	0	0	0	0	0
Zm00001d001771	Eukaryotic aspartyl protease family protein	0	0	0	0	0	0	0	0	63	0	0	30	0	0	43	0	43	0	56	0	0	0	0	0	0	0	36	0	0	0	0	0	0	0	0	0
Zm00001d001772	Protein YLS9	0	0	24	15	24	0	0	0	0	0	0	0	0	0	0	0	0	0	0	0	5	0	0	0	0	0	0	0	0	0	0	7	0	0	0	0
Zm00001d001773	Pentatricopeptide repeat-containing protein	140	86	0	0	37	0	14	26	0	31	18	31	0	0	24	0	0	40	34	0	0	26	11	12	0	25	0	12	0	0	0	0	0	2	9	0
Zm00001d001774	gnl|WGS:LPUQ|mrna.ZEAMMB73_Zm00001d001774	0	0	0	0	0	0	0	441	0	0	0	0	0	0	0	0	0	0	0	0	0	0	0	0	0	22	57	0	0	0	856	0	0	19	0	0
Zm00001d001776	hypothetical protein	0	0	0	0	0	0	0	0	0	0	0	0	0	0	0	0	0	0	0	0	0	0	0	0	0	0	0	0	0	0	0	0	0	0	0	0
Zm00001d001779	Casparian strip membrane protein 4	1864	1838	972	717	2272	643	993	0	701	510	634	844	781	1507	803	1707	1616	516	261	862	643	917	682	454	574	101	354	980	786	523	451	299	395	654	243	361
Zm00001d001780_1	CASP-like protein 1	1410	1140	867	1164	955	983	981	1222	1129	1162	1175	820	1312	1218	1333	1052	1451	1260	0	1101	989	976	1101	1384	776	1320	1289	1362	1443	1216	1021	1460	1088	0	1148	1671
Zm00001d001780_3	CASP-like protein 1	3	5	3	6	4	22	5	18	9	20	2	28	39	43	3	0	1	4	14	3	11	0	5	11	36	2	3	4	4	0	8	3	4	9	5	2
Zm00001d001780_4	CASP-like protein 1	0	0	0	0	0	0	0	0	0	0	0	0	0	0	0	10	0	0	0	0	0	0	0	0	0	0	10	0	0	0	0	0	0	0	0	5
Zm00001d001780_8	CASP-like protein 1	36	63	192	7	20	18	67	89	97	156	64	76	43	65	140	2	8	6	0	46	108	4	2	6	280	63	92	4	5	9	157	101	136	13	3	3
Zm00001d001781	L-type lectin-domain containing receptor kinase IX.1	0	0	19	32	0	30	0	0	0	0	0	0	0	47	9	22	92	31	149	5	22	0	0	0	0	79	0	26	114	77	8	16	0	0	0	0
Zm00001d001784	AT-hook motif nuclear-localized protein 5	0	37	3	0	28	0	34	7	0	0	29	16	118	88	96	0	108	128	200	218	204	0	0	0	69	53	47	56	111	114	160	230	132	0	0	0
Zm00001d001785	C2 calcium/lipid-binding plant phosphoribosyltransferase family protein	0	0	0	0	0	0	0	0	0	0	0	0	0	0	0	0	0	0	0	0	0	0	0	0	0	0	0	0	0	0	0	0	0	0	0	0
Zm00001d001786	gnl|WGS:LPUQ|mrna.ZEAMMB73_Zm00001d001786	675	824	890	652	773	692	505	599	517	754	617	548	1066	1100	928	699	876	538	573	753	157	537	621	528	564	727	586	543	439	240	549	489	610	400	356	517
Zm00001d001786_4	gnl|WGS:LPUQ|mrna.ZEAMMB73_Zm00001d001786_4	39	0	0	0	0	0	0	0	0	0	0	0	14	0	0	0	0	0	0	0	0	0	0	0	0	0	0	8	0	0	0	0	0	0	0	0
Zm00001d001786_5	gnl|WGS:LPUQ|mrna.ZEAMMB73_Zm00001d001786_5	33	0	0	0	0	0	0	6	22	0	7	0	34	0	0	55	4	0	0	0	0	0	39	17	0	0	0	15	0	0	0	0	0	0	0	28
Zm00001d001787	Pre-mRNA cleavage factor Im 25 kDa subunit 2	958	1795	1756	1456	2106	2186	1524	1098	1169	2125	1579	1848	1916	1561	1632	2170	2238	3035	0	1402	1664	1896	1376	1855	1096	1385	1347	1434	1800	1108	224	8	956	1280	989	1726
Zm00001d001787_1	Pre-mRNA cleavage factor Im 25 kDa subunit 2	0	0	5	0	89	0	0	0	0	0	0	0	0	0	0	0	0	0	0	3	5	0	0	0	0	0	0	0	0	0	0	0	0	0	0	0
Zm00001d001787_3	Pre-mRNA cleavage factor Im 25 kDa subunit 2	116	1	0	4	27	32	0	0	1	10	0	6	27	35	10	108	48	7	44	0	0	43	47	6	0	21	22	0	26	9	0	1	0	25	2	109
Zm00001d001788	K(+) efflux antiporter 2 chloroplastic	1088	451	542	566	578	415	666	516	456	566	1043	7	626	747	981	360	825	367	611	384	663	478	782	1002	541	779	411	654	551	188	279	1273	0	292	365	694
Zm00001d001788_10	K(+) efflux antiporter 2 chloroplastic	729	1161	958	395	201	653	991	772	1541	1304	720	1400	1120	1061	745	443	1065	653	540	1309	660	820	664	555	703	1559	1523	1010	1107	646	1487	709	526	1050	1305	1030
Zm00001d001788_13	K(+) efflux antiporter 2 chloroplastic	0	0	0	0	0	0	0	0	136	0	0	0	0	0	0	0	0	0	0	35	0	0	0	0	0	0	0	0	75	0	0	0	0	0	0	0
Zm00001d001788_16	K(+) efflux antiporter 2 chloroplastic	0	70	0	63	132	0	23	109	81	14	0	36	40	115	40	81	19	49	0	32	0	39	146	44	74	51	0	33	47	52	0	66	73	42	73	151
Zm00001d001788_17	K(+) efflux antiporter 2 chloroplastic	0	22	30	0	0	0	7	0	2	0	0	0	97	0	3	1	0	0	0	0	0	0	0	8	0	8	0	0	13	0	0	33	113	34	0	33
Zm00001d001788_18	K(+) efflux antiporter 2 chloroplastic	0	68	0	62	137	0	24	125	82	14	0	36	35	97	40	91	19	48	0	28	0	39	149	44	75	51	0	33	47	46	0	66	73	42	73	157
Zm00001d001788_24	K(+) efflux antiporter 2 chloroplastic	88	60	102	129	31	50	13	260	96	4	196	0	1	62	90	91	23	113	0	255	399	17	7	1	14	176	1	8	64	13	239	19	1101	107	0	394
Zm00001d001788_30	K(+) efflux antiporter 2 chloroplastic	0	0	0	0	0	0	0	0	0	0	0	0	0	0	0	0	0	0	0	0	0	0	0	0	0	0	0	0	0	0	0	8	0	0	0	0
Zm00001d001788_31	K(+) efflux antiporter 2 chloroplastic	7	0	2	5	1	6	1	2	1	0	0	0	0	0	0	34	3	0	0	0	11	0	2	0	0	2	0	2	0	0	7	0	5	0	0	4
Zm00001d001788_32	K(+) efflux antiporter 2 chloroplastic	0	0	3	0	0	0	0	0	0	0	0	0	0	0	0	0	0	0	0	0	11	0	0	0	0	20	0	0	0	0	4	12	7	0	0	0
Zm00001d001788_33	K(+) efflux antiporter 2 chloroplastic	11	4	3	2	0	0	3	4	1	0	4	1	0	2	2	1	0	0	5	3	1	0	5	0	0	0	2	0	0	3	3	11	6	3	0	2
Zm00001d001788_7	K(+) efflux antiporter 2 chloroplastic	0	0	0	0	0	70	0	7	22	0	0	0	0	96	20	0	0	0	0	20	84	0	0	8	0	0	0	0	0	0	0	25	0	0	8	0
Zm00001d001788_8	K(+) efflux antiporter 2 chloroplastic	0	55	18	90	0	3	56	27	5	0	136	8	0	0	0	35	71	0	0	0	0	0	79	16	0	42	0	29	0	0	0	0	0	67	0	247
Zm00001d001789	Phosphomannomutase	1446	1260	935	581	203	190	789	901	1263	622	519	245	865	350	869	736	702	699	181	263	269	265	341	546	822	741	583	895	878	364	259	242	169	248	549	418
Zm00001d001789_1	Phosphomannomutase	3193	1941	1514	795	871	761	1504	1536	1516	732	862	995	991	1723	1140	1952	1269	701	636	492	465	744	1116	1103	707	991	1062	1064	631	284	466	398	535	611	471	1293
Zm00001d001789_2	Phosphomannomutase	0	92	65	24	63	0	0	0	65	51	73	0	38	0	88	0	20	0	54	0	0	0	51	16	0	36	5	34	31	0	48	26	0	70	0	86
Zm00001d001790	Cysteine protease ATG4a	1096	1400	1379	1007	981	656	1229	1579	1102	1000	925	721	1136	1203	1058	1464	1453	1387	1326	1113	1004	1049	994	1227	729	1357	1129	1405	1503	1732	802	1021	869	948	1055	1527
Zm00001d001790_1	Cysteine protease ATG4a	145	16	32	22	42	84	19	24	15	49	48	0	21	77	30	4	30	3	2	23	38	27	26	28	114	27	65	22	10	22	60	57	0	29	41	64
Zm00001d001790_3	Cysteine protease ATG4a	0	0	0	6	64	68	0	8	0	99	57	45	87	169	59	0	0	0	82	28	11	32	74	22	102	121	77	0	0	0	19	100	127	63	4	75
Zm00001d001790_4	Cysteine protease ATG4a	0	0	0	0	90	17	0	8	0	82	34	45	41	66	20	0	0	0	67	28	13	32	64	22	43	81	60	0	0	0	15	82	101	91	3	92
Zm00001d001790_5	Cysteine protease ATG4a	0	1	0	0	8	11	0	4	5	17	21	0	6	9	0	0	8	0	0	7	0	2	1	0	5	4	22	29	9	3	0	8	0	11	0	10
Zm00001d001790_6	Cysteine protease ATG4a	140	37	27	19	42	14	19	20	44	15	43	0	17	48	7	4	19	0	2	21	32	25	26	17	31	26	20	19	5	16	5	51	0	21	40	102
Zm00001d001791	Glucan endo-1%2C3-beta-glucosidase	0	66	64	62	0	59	74	89	49	93	96	0	56	90	70	0	56	0	66	99	38	33	65	0	0	152	136	18	27	0	0	31	0	42	0	168
Zm00001d001793	hypothetical protein	0	0	0	0	0	0	0	0	0	0	0	0	0	0	0	0	0	0	0	0	0	0	0	0	0	0	0	0	0	0	0	0	0	0	0	0
Zm00001d001796	hypothetical protein	0	0	0	0	0	0	0	0	0	0	0	0	12	0	0	0	0	0	0	0	0	0	0	0	0	7	9	0	0	0	0	0	0	0	0	0
Zm00001d001797	Protein MIS12-like protein	139	171	154	262	258	263	101	130	196	469	318	208	217	213	346	254	155	147	137	191	91	89	105	154	252	413	310	107	105	139	149	247	266	113	190	199
Zm00001d001798_2	minichromosome instability12b	956	847	881	1088	615	810	718	453	703	832	1235	369	738	385	1063	729	1078	662	1306	1239	1054	601	1026	1329	599	920	1206	1051	556	1258	852	1179	1038	944	1286	892
Zm00001d001799_2	partner of SLD five 1	231	176	170	125	150	131	142	134	232	166	151	179	219	221	109	104	115	64	122	149	138	72	172	139	205	208	341	209	125	99	178	277	231	181	164	297
Zm00001d001802	TRUE	0	0	1	0	2	2	1	1	0	14	3	2	1	1	1	0	1	0	2	1	4	0	1	5	0	1	2	2	1	3	5	1	2	2	1	0
Zm00001d001803_1	Plasma-membrane choline transporter family protein	0	6	0	0	0	0	4	19	0	0	0	0	0	0	0	0	10	0	0	0	0	0	65	7	0	78	0	5	0	45	0	87	0	0	0	16
Zm00001d001804_4	barley mlo defense gene homolog9	168	233	74	131	96	0	155	211	74	151	225	35	58	263	85	0	77	123	0	167	0	141	70	177	211	215	241	80	106	0	28	204	0	111	0	145
Zm00001d001804_5	barley mlo defense gene homolog9	0	0	0	0	0	0	0	0	0	0	0	0	0	0	0	0	6	0	0	0	0	0	0	0	0	0	0	0	0	0	0	0	0	0	0	0
Zm00001d001806	DNA mismatch repair protein MutS type 2	0	5	29	3	46	0	0	18	11	87	15	0	129	13	51	0	0	0	23	7	0	0	0	0	0	32	0	72	11	0	19	11	0	0	0	0
Zm00001d001806_1	DNA mismatch repair protein MutS type 2	0	34	15	6	25	0	12	20	5	7	17	80	28	9	32	0	26	212	14	40	0	0	0	0	0	21	0	0	52	94	0	4	0	0	0	0
Zm00001d001806_2	DNA mismatch repair protein MutS type 2	0	116	188	226	285	226	63	103	28	263	216	158	201	436	367	71	94	137	158	174	222	0	0	0	156	218	99	14	162	31	104	235	66	0	0	0
Zm00001d001806_3	DNA mismatch repair protein MutS type 2	0	115	185	263	283	164	70	117	28	259	212	104	200	381	314	96	92	134	175	289	154	0	0	0	91	216	98	12	161	27	81	233	59	0	0	0
Zm00001d001806_4	DNA mismatch repair protein MutS type 2	0	7	0	71	63	41	21	0	4	0	18	0	45	44	4	91	205	13	30	6	0	0	0	0	0	22	79	25	37	27	0	13	0	0	0	0
Zm00001d001807	hypothetical protein	339	340	341	220	124	145	312	103	230	155	164	175	203	269	294	281	216	279	124	202	156	274	219	254	157	174	178	163	182	207	160	176	105	219	334	337
Zm00001d001808	hypothetical protein	778	534	538	304	454	402	330	379	305	334	470	166	453	422	293	436	303	584	429	380	198	382	397	328	342	416	501	310	239	342	539	361	418	338	260	481
Zm00001d001808_1	hypothetical protein	416	386	351	267	339	119	418	440	267	269	277	300	399	378	364	66	270	166	136	287	304	257	265	552	273	406	357	168	366	200	373	432	559	274	366	351
Zm00001d001808_3	hypothetical protein	0	4	9	55	46	28	22	5	21	32	98	67	33	83	47	16	52	22	0	9	0	83	26	19	40	119	47	15	46	6	5	7	0	41	72	101
Zm00001d001809	RNA polymerase II transcription factor B subunit 2	0	0	0	0	0	0	0	0	0	23	10	24	2	13	27	0	4	0	0	0	0	0	0	0	0	20	15	0	0	0	0	0	0	0	0	0
Zm00001d001809_10	RNA polymerase II transcription factor B subunit 2	0	0	0	0	0	0	0	0	0	0	0	18	0	0	38	0	0	0	0	0	0	0	0	0	0	0	0	0	0	0	0	33	36	0	0	0
Zm00001d001809_11	RNA polymerase II transcription factor B subunit 2	18	167	0	0	73	11	27	723	6	0	74	101	164	106	246	331	22	330	52	71	0	378	81	298	156	451	0	249	263	305	71	237	35	321	237	377
Zm00001d001809_12	RNA polymerase II transcription factor B subunit 2	0	0	0	0	10	0	0	0	0	0	17	25	17	15	0	0	4	0	0	0	0	0	0	0	2	14	2	0	0	0	0	0	0	0	0	0
Zm00001d001809_13	RNA polymerase II transcription factor B subunit 2	0	0	62	0	0	0	26	0	0	0	0	0	8	0	17	0	0	0	0	21	0	0	0	0	0	91	0	86	26	0	8	54	0	0	0	0
Zm00001d001809_14	RNA polymerase II transcription factor B subunit 2	889	217	0	35	121	133	31	0	23	62	50	105	137	151	49	0	0	0	43	69	36	0	0	0	86	52	0	0	0	0	0	127	41	0	0	0
Zm00001d001809_15	RNA polymerase II transcription factor B subunit 2	0	0	0	22	166	20	0	0	0	33	24	7	144	125	182	0	31	0	71	253	141	0	44	1	13	26	0	0	78	114	183	130	111	115	82	0
Zm00001d001809_16	RNA polymerase II transcription factor B subunit 2	0	197	580	14	146	61	0	313	0	12	45	94	6	78	85	0	31	0	0	0	7	0	53	0	10	12	0	0	11	200	35	61	0	41	0	0
Zm00001d001809_17	RNA polymerase II transcription factor B subunit 2	0	0	0	0	30	0	0	0	0	24	10	37	98	76	107	196	100	0	0	85	61	0	170	0	66	280	0	0	49	0	12	39	0	0	0	0
Zm00001d001809_18	RNA polymerase II transcription factor B subunit 2	0	0	0	20	117	15	0	0	0	33	36	157	148	240	103	0	62	0	80	92	46	0	126	35	100	171	0	0	71	49	69	66	215	121	133	0
Zm00001d001809_19	RNA polymerase II transcription factor B subunit 2	0	0	0	8	128	23	0	0	0	31	25	104	5	146	56	0	12	0	27	70	36	0	0	0	12	156	0	0	0	0	28	56	0	0	0	0
Zm00001d001809_2	RNA polymerase II transcription factor B subunit 2	0	0	0	0	8	0	0	0	0	50	27	32	12	25	0	0	0	0	0	0	0	0	0	0	2	29	0	0	0	0	0	0	0	0	0	0
Zm00001d001809_20	RNA polymerase II transcription factor B subunit 2	0	0	0	0	9	0	0	0	0	0	24	21	12	23	0	0	85	0	0	0	0	0	22	0	4	18	0	0	9	0	0	0	0	0	0	0
Zm00001d001809_21	RNA polymerase II transcription factor B subunit 2	0	0	0	0	0	21	0	0	0	0	0	0	0	0	0	0	0	0	0	0	0	0	28	0	0	0	0	0	14	0	0	32	0	0	0	0
Zm00001d001809_3	RNA polymerase II transcription factor B subunit 2	0	0	0	13	56	21	0	0	0	51	37	3	69	206	133	0	45	0	93	101	41	0	166	51	21	36	7	0	75	81	58	83	348	232	281	0
Zm00001d001809_4	RNA polymerase II transcription factor B subunit 2	0	213	56	48	121	71	0	469	0	9	45	9	12	170	169	0	143	0	0	0	8	0	50	0	12	21	0	0	20	144	74	65	59	51	0	0
Zm00001d001809_5	RNA polymerase II transcription factor B subunit 2	0	30	0	31	158	38	36	0	10	12	27	9	17	157	418	0	15	0	207	88	14	0	0	0	16	23	0	0	0	0	17	111	29	0	0	0
Zm00001d001809_6	RNA polymerase II transcription factor B subunit 2	0	59	5	8	8	44	27	44	17	6	18	11	31	177	49	0	26	7	44	69	33	39	22	76	4	37	0	103	6	2	22	91	33	27	73	176
Zm00001d001809_7	RNA polymerase II transcription factor B subunit 2	17	234	20	0	8	0	64	366	17	0	0	10	29	67	82	254	25	243	57	64	33	262	85	373	74	49	0	197	109	162	28	117	29	198	176	247
Zm00001d001809_8	RNA polymerase II transcription factor B subunit 2	0	0	0	9	28	5	0	1	0	40	0	0	33	59	0	0	18	0	0	31	28	0	31	4	50	40	7	0	0	13	0	86	0	44	4	0
Zm00001d001809_9	RNA polymerase II transcription factor B subunit 2	0	0	0	15	102	24	0	57	0	17	68	173	329	114	241	93	424	0	213	77	182	0	0	218	158	226	46	119	284	0	192	345	112	0	163	0
Zm00001d001811_1	Tetraspanin-19	332	107	148	145	135	139	182	383	301	77	97	77	285	355	152	189	163	146	244	161	226	160	224	147	149	105	338	172	166	126	126	181	12	221	264	176
Zm00001d001811_2	Tetraspanin-19	0	0	0	2	0	0	0	0	0	0	1	0	1	1	0	0	6	0	0	0	0	0	4	1	0	1	0	0	0	3	0	0	0	0	0	5
Zm00001d001812	Rubisco Assembly Factor 1	171	0	0	0	45	0	0	0	0	0	115	0	0	28	0	33	0	0	0	0	0	160	0	0	0	0	117	0	0	20	0	0	0	0	0	0
Zm00001d001813	Protein kinase superfamily protein	0	0	0	97	144	162	0	0	0	157	188	111	134	227	242	228	258	315	0	0	0	237	300	215	150	322	147	352	283	283	0	0	0	307	269	591
Zm00001d001813_1	Protein kinase superfamily protein	0	0	0	0	0	0	0	0	0	0	8	17	0	0	0	15	0	65	0	0	0	28	11	0	9	24	7	9	1	2	0	0	0	11	0	0
Zm00001d001814	Clathrin light chain 2	2074	288	1469	200	388	175	259	1505	1837	258	426	218	1416	1575	1351	1460	251	1230	1606	493	458	987	183	257	629	1398	313	1192	854	225	306	453	1537	1017	1242	1589
Zm00001d001817	gnl|WGS:LPUQ|mrna.ZEAMMB73_Zm00001d001817	794	737	284	593	60	570	568	284	424	354	738	250	0	208	65	119	569	225	23	54	50	59	178	0	85	126	32	131	397	203	29	8	85	76	0	236
Zm00001d001818	gnl|WGS:LPUQ|mrna.ZEAMMB73_Zm00001d001818	419	306	0	91	91	127	197	356	282	148	214	20	215	0	134	231	62	154	12	0	0	141	25	104	110	162	151	112	134	46	9	0	19	72	73	0
Zm00001d001819_2	N-acetylglucosaminylphosphatidylinositol de-N-acetylase family protein	0	0	0	47	6	0	0	5	0	0	31	39	9	105	75	0	33	0	0	0	0	39	77	74	65	57	74	39	33	0	0	8	0	85	108	113
Zm00001d001819_4	N-acetylglucosaminylphosphatidylinositol de-N-acetylase family protein	0	0	0	0	7	0	0	0	0	1	4	0	1	3	1	0	1	0	0	10	0	1	0	1	11	2	4	2	7	0	0	0	0	0	3	11
Zm00001d001820	protochlorophyllide reductase1	0	4	0	0	0	0	0	0	6	0	0	0	4	0	0	0	0	0	0	15	0	0	18	13	0	8	0	6	0	0	0	0	4	0	14	0
Zm00001d001824	Dof zinc finger protein DOF1.6	0	0	0	0	3	0	0	0	0	1	0	0	4	5	4	37	41	31	3	6	3	61	1	0	7	8	21	59	57	97	6	6	0	52	0	23
Zm00001d001825	Transducin/WD40 repeat-like superfamily protein	158	558	283	178	188	158	100	105	359	393	224	251	49	259	94	405	358	98	275	268	239	188	271	206	158	95	104	223	140	0	484	286	395	185	143	440
Zm00001d001826_1	TRUE	267	284	207	501	483	857	285	258	170	1448	1275	874	207	380	328	759	498	609	372	590	463	386	282	263	269	284	156	404	769	1062	392	405	553	745	307	547
Zm00001d001827	Translation elongation factor EF1A/initiation factor IF2gamma family protein	92	25	61	79	80	87	173	456	14	95	196	86	123	66	73	338	113	179	347	100	51	320	118	4	504	323	157	206	233	139	104	198	60	240	4	554
Zm00001d001827_2	Translation elongation factor EF1A/initiation factor IF2gamma family protein	0	0	0	0	1	0	0	0	0	0	0	0	0	1	7	0	0	0	0	0	0	0	0	0	0	3	0	0	0	0	0	0	0	0	2	0
Zm00001d001827_4	Translation elongation factor EF1A/initiation factor IF2gamma family protein	511	442	374	377	451	375	310	24	553	393	430	594	208	182	592	73	449	644	175	330	4	186	422	82	0	338	625	468	459	534	386	0	299	298	896	437
Zm00001d001827_5	Translation elongation factor EF1A/initiation factor IF2gamma family protein	103	18	51	9	21	0	35	81	6	57	0	0	42	1	51	61	0	0	0	0	0	0	10	3	100	120	58	16	15	0	0	0	0	0	0	0
Zm00001d001827_6	Translation elongation factor EF1A/initiation factor IF2gamma family protein	0	17	9	27	22	0	14	20	4	62	63	18	0	7	0	0	109	44	0	18	0	4	19	0	0	10	0	7	9	0	0	0	0	33	26	138
Zm00001d001827_8	Translation elongation factor EF1A/initiation factor IF2gamma family protein	0	0	0	17	3	10	0	0	0	0	39	0	34	0	13	0	2	0	0	4	0	3	32	0	0	12	0	15	9	0	31	49	0	0	2	43
Zm00001d001827_9	Translation elongation factor EF1A/initiation factor IF2gamma family protein	0	0	0	16	3	37	0	0	0	0	35	0	43	28	17	0	2	0	0	39	0	3	26	0	0	12	0	15	9	0	30	49	0	0	2	27
Zm00001d001828	Katanin p80 WD40 repeat-containing subunit B1-like protein	0	0	0	0	0	0	0	0	0	0	0	0	0	0	0	42	0	0	0	0	0	0	5	0	0	0	0	0	0	0	0	19	0	0	0	0
Zm00001d001828_1	Katanin p80 WD40 repeat-containing subunit B1-like protein	547	443	302	293	319	136	329	444	25	431	304	275	516	452	572	429	393	203	300	368	237	259	251	395	364	554	379	424	268	0	390	436	382	377	167	573
Zm00001d001828_16	Katanin p80 WD40 repeat-containing subunit B1-like protein	0	0	7	0	0	0	0	0	0	0	0	0	0	25	0	0	0	0	0	0	0	0	0	0	0	0	0	0	0	0	0	20	0	0	0	0
Zm00001d001828_18	Katanin p80 WD40 repeat-containing subunit B1-like protein	0	0	28	0	0	0	26	0	0	0	0	0	28	4	0	0	0	0	0	0	0	0	0	0	28	4	20	0	0	0	0	0	0	0	0	0
Zm00001d001828_20	Katanin p80 WD40 repeat-containing subunit B1-like protein	16	1	7	15	1	0	4	4	5	15	13	12	22	28	9	0	18	35	3	5	97	4	6	2	5	16	0	2	2	0	36	60	1	4	4	125
Zm00001d001828_21	Katanin p80 WD40 repeat-containing subunit B1-like protein	0	6	11	0	1	276	3	12	14	0	7	3	9	1	2	2	3	4	6	2	40	2	4	11	2	4	1	14	1	0	5	2	1	2	3	11
Zm00001d001828_3	Katanin p80 WD40 repeat-containing subunit B1-like protein	410	457	315	224	359	128	334	463	1372	314	320	164	329	451	336	222	391	214	204	367	162	188	249	275	504	558	379	337	208	0	314	263	313	260	143	321
Zm00001d001828_4	Katanin p80 WD40 repeat-containing subunit B1-like protein	0	25	0	0	0	0	0	0	11	0	0	0	9	0	0	0	0	42	0	0	0	0	0	0	0	29	0	0	0	0	0	0	0	0	0	0
Zm00001d001829	OSJNBa0064G10.17-like protein	0	0	0	0	2	0	0	0	0	2	0	0	1	0	0	0	0	0	0	0	0	0	0	0	0	0	0	0	0	0	0	0	0	0	0	0
Zm00001d001830	Mediator of RNA polymerase II transcription subunit 9	453	311	219	215	244	194	334	344	277	261	351	320	168	170	208	185	277	163	237	256	233	159	148	175	227	215	169	194	276	167	154	319	179	212	201	323
Zm00001d001831	Pyruvate kinase	4432	4038	1951	2016	1085	991	3893	4214	4131	4162	1782	1287	1881	929	689	2178	990	1462	2409	4147	2404	1724	1802	2111	3217	3175	3749	1542	1331	2747	4238	6206	3813	1765	1517	3103
Zm00001d001831_3	Pyruvate kinase	0	0	0	0	0	0	0	0	0	0	0	0	40	23	29	0	0	0	0	0	0	0	0	0	115	86	31	0	0	0	0	0	0	0	0	0
Zm00001d001831_4	Pyruvate kinase	0	0	0	0	0	0	0	0	0	0	0	0	14	22	20	0	0	0	0	0	0	0	0	0	30	40	13	0	0	0	0	0	0	0	0	0
Zm00001d001831_5	Pyruvate kinase	0	0	0	0	0	0	0	0	0	0	0	0	0	0	6	0	0	0	0	0	0	0	0	0	1	11	3	0	0	0	0	0	0	0	0	0
Zm00001d001832	NDR1/HIN1-like 25	0	476	0	0	0	0	0	0	0	0	0	0	0	0	0	0	0	0	0	53	0	0	16	0	0	0	0	16	0	20	0	0	0	0	0	0
Zm00001d001834_15	hypothetical protein	3043	2638	2338	2508	2105	2520	2605	2553	2433	3209	3347	2601	2053	2187	2066	3274	4509	2858	2097	2812	2329	2735	3074	2982	2267	2895	1964	3255	3493	2090	2078	3220	2403	2755	2499	3316
Zm00001d001834_16	hypothetical protein	3	2	3	3	1	4	4	4	1	4	6	2	10	6	8	4	8	7	3	13	7	23	5	5	3	5	3	3	15	3	9	0	3	5	2	4
Zm00001d001834_21	hypothetical protein	3	2	2	3	1	3	3	4	1	3	5	2	7	5	6	3	7	6	3	12	6	21	4	4	2	4	3	3	9	2	9	0	3	4	2	3
Zm00001d001834_24	hypothetical protein	13	21	0	38	12	19	0	3	9	12	18	29	0	2	24	7	19	0	8	36	6	0	7	9	36	7	0	4	15	17	105	14	4	0	23	38
Zm00001d001834_25	hypothetical protein	13	21	0	26	12	19	0	3	9	12	18	29	0	2	24	7	19	0	8	36	6	0	6	9	36	7	0	4	15	17	105	8	4	0	23	38
Zm00001d001835	Protein ASPARTIC PROTEASE IN GUARD CELL 2	0	20	0	0	0	0	47	25	0	66	0	0	0	0	0	0	23	0	0	93	99	0	0	0	0	28	0	292	17	0	0	28	0	0	0	0
Zm00001d001837	Duplicated homeodomain-like superfamily protein	0	8	223	163	11	56	175	17	0	186	23	0	0	0	26	0	6	219	841	733	566	783	670	646	29	0	66	9	122	0	586	919	549	9	617	723
Zm00001d001839	hypothetical protein	0	226	0	0	0	0	212	142	282	0	0	0	0	0	0	0	0	0	34	0	230	0	0	0	0	0	0	185	0	0	383	465	207	0	0	11
Zm00001d001840	hypothetical protein	0	0	0	0	0	0	0	0	0	0	0	0	0	0	0	0	0	0	0	0	0	0	0	0	0	0	0	0	0	0	0	0	0	0	0	0
Zm00001d001842	Tetratricopeptide repeat (TPR)-like superfamily protein	48	0	100	37	52	19	0	0	0	41	0	11	0	0	0	39	0	19	0	0	0	0	0	0	0	0	42	0	0	0	0	0	0	0	0	75
Zm00001d001843	Thioredoxin X chloroplastic	135	15	161	190	93	83	19	27	101	23	135	113	0	0	145	140	19	28	95	0	148	75	107	140	123	17	19	80	19	74	114	0	25	9	103	85
Zm00001d001844	Plastid division protein CDP1 chloroplastic	270	361	176	149	129	200	231	253	188	282	242	273	203	338	185	0	242	0	38	216	144	213	249	270	251	340	300	176	206	75	237	290	255	199	186	332
Zm00001d001845	hypothetical protein	27	0	0	0	0	0	0	0	0	0	0	0	0	0	36	0	0	0	0	0	0	0	0	0	0	0	0	0	0	0	0	0	0	0	0	0
Zm00001d001846	Dolichyl-diphosphooligosaccharide--protein glycosyltransferase subunit STT3B	1265	1855	979	1204	906	1633	1563	1372	1853	1697	2677	1394	1243	1537	1872	2784	2997	2508	999	479	1529	1258	1451	1502	1447	1566	1747	2831	2820	2107	1578	1309	1480	1849	1818	1926
Zm00001d001847	NUMOD3 motif family protein expressed	223	125	137	164	32	153	64	152	113	88	153	104	112	136	201	304	40	14	63	122	138	133	93	195	303	395	317	161	173	153	248	178	213	190	404	321
Zm00001d001847_1	gnl|WGS:LPUQ|mrna.ZEAMMB73_Zm00001d001847_1	0	0	0	0	0	0	0	3	0	2	0	0	1	0	0	2	0	1	0	1	0	0	0	0	0	2	0	0	0	0	0	0	31	0	0	10
Zm00001d001847_2	NUMOD3 motif family protein expressed	87	0	0	11	1	0	0	10	23	22	0	0	0	0	0	0	25	0	0	0	0	40	17	0	0	0	55	0	34	0	45	0	0	0	14	0
Zm00001d001847_3	NUMOD3 motif family protein expressed	116	12	80	40	19	31	35	246	46	126	66	46	181	80	55	0	43	0	57	38	414	12	55	5	48	100	113	72	114	71	84	116	178	67	69	87
Zm00001d001847_4	NUMOD3 motif family protein expressed	45	0	0	83	0	0	56	36	35	23	0	54	0	0	48	0	12	0	0	0	0	65	14	50	56	0	11	0	0	0	50	0	0	0	1	204
Zm00001d001848_1	Zinc finger C3HC4 type (RING finger) family protein	2985	53	24	3233	2828	2887	1056	1687	2362	4096	799	2251	1475	347	3302	3581	1950	1659	1406	1881	0	3580	1340	0	1635	1389	4257	4598	3500	3487	1831	773	3667	2002	0	3692
Zm00001d001848_10	Zinc finger C3HC4 type (RING finger) family protein	0	34	0	29	61	214	15	36	39	71	16	13	85	63	0	156	12	99	14	67	120	31	34	28	53	0	0	0	40	51	0	0	155	26	0	61
Zm00001d001848_11	Zinc finger C3HC4 type (RING finger) family protein	0	0	0	0	0	0	96	0	0	0	0	0	0	48	0	0	0	0	0	0	0	0	0	0	0	97	6	0	0	0	0	0	0	0	0	0
Zm00001d001848_13	Zinc finger C3HC4 type (RING finger) family protein	0	0	0	0	0	0	0	0	0	0	0	0	0	0	0	0	114	0	205	0	0	0	0	53	390	0	0	28	0	64	219	0	0	0	0	0
Zm00001d001848_14	Zinc finger C3HC4 type (RING finger) family protein	0	0	0	0	0	0	90	0	0	0	0	0	0	46	0	0	0	0	0	0	0	0	0	0	0	97	6	0	0	0	0	0	0	0	0	0
Zm00001d001848_15	TRUE	85	5	55	0	44	0	15	0	16	35	7	38	0	10	17	0	49	13	53	3	7	31	30	13	0	22	23	13	22	10	40	58	0	3	77	0
Zm00001d001848_17	Zinc finger C3HC4 type (RING finger) family protein	0	5	12	3	0	3	10	4	4	3	2	2	1	0	2	48	5	27	2	29	3	6	3	3	1	2	5	0	14	74	3	0	2	7	1	1
Zm00001d001848_18	Zinc finger C3HC4 type (RING finger) family protein	58	28	21	3	0	3	37	23	129	9	4	5	1	0	2	2	33	0	25	46	3	15	3	3	32	2	22	4	1	2	21	9	2	4	1	1
Zm00001d001848_19	TRUE	1	1	18	0	0	0	2	0	3	0	0	0	0	23	0	18	0	0	1	3	0	0	0	0	3	9	0	1	2	0	6	0	3	6	0	0
Zm00001d001848_2	Zinc finger C3HC4 type (RING finger) family protein	0	0	0	0	0	0	0	0	0	0	15	0	0	0	71	109	0	0	0	0	0	0	0	0	2	41	0	0	0	0	41	0	0	0	0	0
Zm00001d001848_4	Zinc finger C3HC4 type (RING finger) family protein	50	0	0	0	0	0	0	0	0	0	0	0	0	3190	0	59	0	1391	0	0	2575	0	0	1809	0	0	0	92	0	0	0	0	0	52	2360	0
Zm00001d001848_6	Zinc finger C3HC4 type (RING finger) family protein	0	35	35	40	61	122	9	27	20	19	36	174	85	22	91	21	58	20	24	42	115	59	58	0	24	67	32	26	33	100	59	53	0	52	146	81
Zm00001d001848_7	Zinc finger C3HC4 type (RING finger) family protein	0	9	9	0	0	0	0	28	0	0	0	0	0	21	0	0	0	0	0	0	0	0	0	0	0	0	0	8	0	0	0	23	0	21	5	15
Zm00001d001848_8	Zinc finger C3HC4 type (RING finger) family protein	11	0	17	40	43	87	32	0	14	35	33	35	40	45	39	34	30	21	29	28	0	44	49	49	36	37	35	18	35	48	35	0	56	0	11	0
Zm00001d001849	gnl|WGS:LPUQ|mrna.ZEAMMB73_Zm00001d001849	168	0	0	388	323	386	196	0	240	911	1083	504	585	89	0	735	66	20	793	1212	585	0	0	28	57	0	0	60	71	66	1024	1211	1102	0	0	908
Zm00001d001852	Gibberellin-regulated protein 2	7	0	11	0	3	0	1	0	1	27	0	0	26	30	16	25	6	0	9	0	16	0	6	4	11	13	29	0	1	0	10	0	0	4	5	6
Zm00001d001855_1	DHHC zinc finger domain containing protein	312	360	435	496	430	384	290	413	341	494	530	421	252	418	302	340	431	399	600	717	425	269	324	330	226	302	152	294	555	456	297	810	532	330	366	464
Zm00001d001856_10	Anamorsin-like protein	14	45	219	57	34	22	2	14	4	52	39	144	11	13	15	0	0	19	10	78	41	17	49	49	1	44	27	107	2	0	46	22	13	23	34	65
Zm00001d001856_11	Anamorsin-like protein	14	42	194	25	18	22	2	14	4	27	33	41	12	13	14	0	0	18	11	77	41	16	44	37	1	44	28	29	3	0	46	22	14	23	36	61
Zm00001d001856_4	Anamorsin-like protein	589	998	421	840	292	792	599	1480	593	464	472	766	534	471	383	1	1	28	33	1158	49	409	525	661	182	455	449	1025	1	0	52	7	9	331	391	687
Zm00001d001856_5	Anamorsin-like protein	21	43	179	81	207	243	2	21	416	169	160	80	86	178	250	1	1	30	24	3	49	238	88	60	189	329	188	32	2	0	52	7	9	338	393	281
Zm00001d001856_6	Anamorsin-like protein	21	44	180	81	207	243	314	20	388	169	162	80	86	168	250	1	1	28	24	223	49	238	87	97	189	335	187	31	2	0	52	7	9	339	393	280
Zm00001d001856_7	Anamorsin-like protein	14	45	181	25	18	22	2	14	4	27	35	41	12	14	14	0	0	18	11	0	41	17	46	37	1	45	28	29	3	0	46	23	14	24	36	63
Zm00001d001856_8	Anamorsin-like protein	0	0	0	0	0	0	1	0	0	0	20	0	0	0	1	1	0	0	0	3	0	0	0	0	0	0	0	0	0	0	0	1	0	1	0	4
Zm00001d001857	light harvesting complex photosystem II subunit 6	180	111	114	58	128	109	127	171	96	28	115	102	65	64	0	45	10	12	22	28	7	0	0	0	90	51	68	35	17	10	0	17	0	9	30	48
Zm00001d001858	BTB/POZ domain-containing protein	9	11	13	25	0	26	3	47	28	549	407	103	14	56	67	78	97	4	129	117	102	15	23	2	8	44	15	61	54	28	54	110	102	76	4	24
Zm00001d001859_2	Vacuolar protein sorting-associated protein 41-like protein	1876	1598	1585	1185	1272	1427	1334	2069	2165	1744	1816	1485	1691	2728	2330	1874	2023	1211	2623	2894	1926	1949	1950	1480	1718	2805	2203	1842	2504	1552	1977	3077	1586	2104	1766	2565
Zm00001d001860	Haloacid dehalogenase-like hydrolase domain-containing protein	0	12	0	0	0	0	0	7	25	44	0	0	0	58	0	0	0	0	0	17	0	0	16	0	0	51	37	0	23	0	0	0	0	52	0	61
Zm00001d001861	TPR domain containing protein	6	0	3	15	24	0	14	9	2	9	8	0	0	5	0	0	0	65	0	7	31	23	4	13	14	23	3	0	17	0	8	11	7	0	18	90
Zm00001d001861_1	TPR domain containing protein	34	54	0	133	90	71	23	3	198	33	66	16	0	106	69	0	15	35	33	18	46	0	0	22	15	65	16	47	29	0	0	16	46	1	47	0
Zm00001d001861_2	TPR domain containing protein	3	0	0	7	18	32	0	24	2	30	7	23	4	68	72	0	23	0	15	0	0	0	2	10	94	16	25	18	0	0	0	4	0	5	0	0
Zm00001d001861_3	TPR domain containing protein	6	12	18	21	8	2	21	1	2	22	0	61	48	16	15	0	4	7	32	22	15	0	2	0	11	0	5	8	0	0	6	31	15	15	57	0
Zm00001d001862	hypothetical protein	75	0	0	0	0	0	28	0	10	0	0	0	0	60	0	0	0	0	0	0	0	0	0	0	0	74	366	0	0	0	0	0	0	0	0	0
Zm00001d001864	Uracil-DNA glycosylase mitochondrial	0	0	0	67	0	0	0	0	0	56	0	60	0	221	33	0	91	0	0	253	0	0	0	0	87	168	60	150	174	0	0	222	331	0	0	0
Zm00001d001864_1	Uracil-DNA glycosylase mitochondrial	0	0	0	0	0	0	0	0	0	0	0	0	0	0	0	0	0	0	0	0	0	0	6	0	0	0	0	0	0	0	0	0	0	0	0	0
Zm00001d001864_3	Uracil-DNA glycosylase mitochondrial	0	0	12	6	3	0	0	8	0	22	0	0	2	19	20	0	11	0	7	30	22	20	0	0	23	15	0	34	4	0	0	0	0	0	16	8
Zm00001d001864_4	Uracil-DNA glycosylase mitochondrial	47	123	86	29	40	37	69	89	49	36	73	38	0	76	82	33	64	0	40	47	35	18	62	63	62	71	66	38	20	29	0	77	0	97	97	128
Zm00001d001865	cytokinin response regulator1	30	5	0	1	2	5	49	0	21	0	6	5	0	0	0	4	13	16	14	101	15	0	0	0	0	0	4	8	5	4	0	0	40	0	67	0
Zm00001d001866_2	DUF3755 family protein	85	0	10	0	29	0	0	0	6	0	0	0	0	23	57	0	0	0	0	0	0	0	0	0	0	25	0	0	0	0	0	0	0	0	0	0
Zm00001d001866_3	DUF3755 family protein	0	0	0	0	0	0	0	0	17	0	0	0	0	0	0	0	0	0	0	0	0	0	0	0	0	0	0	0	0	0	0	0	0	0	0	0
Zm00001d001866_4	DUF3755 family protein	275	320	401	390	240	200	465	564	680	551	396	302	215	301	243	149	314	297	178	117	68	83	197	296	26	200	127	290	391	103	90	252	196	153	85	332
Zm00001d001866_7	DUF3755 family protein	0	0	0	0	0	0	0	0	0	0	0	0	2	9	0	0	0	0	0	0	0	3	20	0	0	4	12	0	0	0	0	0	0	0	0	0
Zm00001d001866_9	DUF3755 family protein	0	0	0	0	0	0	0	0	0	0	0	0	31	83	42	0	0	0	0	0	0	18	43	14	0	55	24	0	0	0	0	0	0	25	13	28
Zm00001d001868	hypothetical protein	1538	1457	1290	872	820	960	961	1463	819	1150	1057	893	906	905	896	1628	1485	1422	1071	1385	1425	1434	1448	1347	963	1107	1001	1379	1369	1613	1429	1506	1325	1074	1169	1626
Zm00001d001869	Ubiquitin carboxyl-terminal hydrolase family protein	0	0	0	0	0	0	0	0	0	0	0	0	0	0	0	0	0	0	0	0	0	0	17	0	0	39	0	0	0	0	0	0	177	0	0	28
Zm00001d001870	Peroxisome biogenesis protein 22	1055	896	1078	562	970	685	935	943	714	614	926	857	388	515	507	529	681	541	902	579	837	381	783	511	432	505	408	391	524	665	436	614	676	526	708	617
Zm00001d001876	hypothetical protein	0	0	0	0	0	0	0	0	0	0	0	0	0	0	0	0	0	0	0	0	0	0	0	0	0	0	0	0	0	0	0	0	0	0	0	0
Zm00001d001879_10	Auxin response factor 3	0	357	74	0	0	0	176	395	392	32	0	0	90	178	116	43	263	0	302	336	299	6	287	356	99	464	261	148	126	0	322	478	508	280	3	151
Zm00001d001879_14	Auxin response factor 3	0	0	0	0	0	0	0	0	0	0	0	0	0	1	0	0	0	0	0	0	0	0	0	0	0	0	0	0	0	0	0	0	0	0	0	0
Zm00001d001879_15	Auxin response factor 3	0	4	0	0	0	0	2	8	12	32	0	0	26	178	117	44	3	0	0	28	0	45	7	1	93	71	6	53	0	0	11	19	7	21	2	79
Zm00001d001879_17	Auxin response factor 3	0	0	0	0	0	0	0	0	0	0	0	0	0	0	0	0	0	0	0	0	0	8	8	0	16	32	0	0	0	0	0	0	0	21	0	13
Zm00001d001879_18	Auxin response factor 3	0	4	2	0	0	0	4	9	4	0	0	0	24	6	18	44	12	0	0	28	0	24	33	0	180	55	4	3	3	0	2	11	14	0	1	25
Zm00001d001879_19	Auxin response factor 3	0	0	0	0	0	0	0	0	0	0	10	0	0	0	0	0	3	0	0	0	0	0	0	0	0	0	3	0	0	0	0	0	0	0	0	1
Zm00001d001879_20	Auxin response factor 3	0	3	0	0	0	0	0	8	0	0	0	0	9	12	0	0	0	0	0	0	0	0	10	0	3	4	2	2	0	0	0	13	5	8	0	4
Zm00001d001879_23	Auxin response factor 3	108	1	2	0	0	22	4	7	2	0	24	0	3	2	1	0	4	0	0	9	0	4	4	0	10	0	3	7	3	0	2	1	0	0	1	0
Zm00001d001879_24	Auxin response factor 3	0	0	0	0	0	0	3	0	0	11	0	0	0	0	0	0	3	0	0	0	0	0	0	0	9	3	0	0	17	0	0	0	0	1	0	0
Zm00001d001879_26	Auxin response factor 3	0	4	0	0	0	0	2	8	12	10	0	0	24	49	17	0	3	122	0	27	0	9	8	0	37	16	5	0	14	0	10	19	5	21	2	31
Zm00001d001879_27	Auxin response factor 3	0	4	0	0	0	0	2	8	12	32	0	0	26	190	117	58	3	0	0	28	0	45	7	1	93	71	6	53	0	0	11	19	7	21	2	80
Zm00001d001879_28	Auxin response factor 3	0	1	0	0	1	103	2	4	0	0	16	42	10	8	0	3	0	0	0	10	0	15	0	0	17	0	0	6	0	0	11	2	0	0	0	0
Zm00001d001879_3	Auxin response factor 3	0	5	9	0	19	0	18	0	0	0	46	0	0	9	0	0	8	0	19	0	0	0	3	2	19	6	4	14	0	0	0	0	0	12	22	11
Zm00001d001879_31	Auxin response factor 3	0	0	1	0	0	0	1	1	12	0	0	0	7	0	3	2	0	4	0	0	0	14	25	0	5	3	1	0	0	13	0	2	6	4	11	0
Zm00001d001880	hypothetical protein	54	15	28	6	33	31	14	37	39	43	67	48	37	14	25	25	46	9	14	12	29	2	47	25	9	22	3	18	26	11	25	12	0	59	77	24
Zm00001d001880_1	hypothetical protein	199	107	106	536	248	207	77	155	105	224	327	256	297	336	317	235	286	225	247	161	187	81	91	84	316	305	375	223	70	59	229	330	345	76	105	101
Zm00001d001880_2	hypothetical protein	272	312	175	188	112	215	195	331	298	206	208	232	127	76	161	240	171	132	216	218	177	242	245	197	89	92	83	117	64	43	117	264	234	204	167	0
Zm00001d001881_1	Protein DJ-1 homolog D	3116	2151	1847	1487	1722	1927	1848	1280	2650	2003	1922	1389	1337	1596	1341	1538	1621	1190	1161	1522	1098	1564	1850	1894	1572	1772	1570	1557	1289	1319	1786	1649	1952	1234	1606	1832
Zm00001d001881_3	Protein DJ-1 homolog D	0	119	96	147	118	255	86	142	90	188	162	102	121	123	166	0	218	142	51	97	128	177	159	62	76	129	0	84	122	28	74	137	0	279	139	387
Zm00001d001881_4	Protein DJ-1 homolog D	1	1	0	1	1	1	14	0	2	15	1	1	1	1	1	1	1	1	1	1	1	1	6	1	7	3	2	1	4	1	2	1	1	1	1	1
Zm00001d001882_1	Signal recognition particle 19 kDa protein	0	0	336	0	0	0	0	0	0	0	0	0	2615	2465	2933	0	0	0	0	0	859	0	0	0	1512	2763	1556	0	0	0	0	0	0	0	0	0
Zm00001d001882_3	Signal recognition particle 19 kDa protein	1567	1497	996	698	1017	1331	659	249	1031	1257	884	993	40	33	48	494	534	344	740	757	316	839	227	527	91	136	54	345	585	443	1037	1327	1378	515	404	891
Zm00001d001883	hypothetical protein	843	1399	2048	2469	3438	4824	1318	2261	1126	3031	3800	3724	2883	4023	3857	1834	4934	3756	3954	6094	5828	5633	8025	6741	1922	4254	2162	1893	4781	4710	2311	6824	4398	8789	6774	10518
Zm00001d001883_1	hypothetical protein	10	0	8	30	38	0	2	49	4	0	0	0	0	16	9	0	62	0	90	0	5	8	0	4	0	31	22	0	0	151	9	39	0	5	4	62
Zm00001d001883_5	hypothetical protein	51	106	115	144	465	84	14	116	25	149	49	50	30	126	51	264	232	83	125	127	125	108	25	3	3	207	83	36	57	199	144	372	89	3	4	51
Zm00001d001883_6	hypothetical protein	0	0	0	0	0	0	0	0	0	0	28	0	0	0	0	0	0	0	0	0	0	0	0	0	0	0	0	0	0	0	0	0	0	0	0	0
Zm00001d001884	Trypsin family protein	1260	1038	906	787	619	575	829	877	1122	1006	1129	807	868	871	811	1016	870	858	861	1293	999	986	972	1259	830	890	1053	774	804	514	1156	1513	1038	795	1185	1750
Zm00001d001884_1	Trypsin family protein	0	19	0	0	0	0	0	0	0	0	0	0	0	0	0	112	60	0	37	6	0	0	22	12	12	42	0	28	38	0	35	0	0	0	23	0
Zm00001d001884_10	Trypsin family protein	0	3	4	22	6	15	9	0	1	4	15	12	3	1	4	6	3	6	0	4	6	1	0	5	4	0	0	0	6	1	13	2	36	7	0	3
Zm00001d001884_11	Trypsin family protein	0	1	4	22	6	15	5	0	1	4	15	12	3	1	4	6	3	6	0	4	6	1	0	5	4	0	0	0	6	1	12	2	36	7	0	3
Zm00001d001884_4	Trypsin family protein	69	43	32	24	0	30	29	80	41	107	0	37	0	0	0	0	78	38	24	93	0	121	68	0	72	80	60	81	49	0	25	45	0	40	42	0
Zm00001d001884_5	Trypsin family protein	0	1	4	21	6	15	5	0	1	4	15	12	3	1	4	6	3	6	0	4	6	1	0	5	4	0	0	0	6	1	12	2	36	7	0	3
Zm00001d001884_6	Trypsin family protein	0	3	4	29	6	25	9	1	1	7	24	17	3	1	4	6	3	6	0	6	12	1	0	8	4	0	1	0	6	2	13	3	42	8	0	5
Zm00001d001884_8	Trypsin family protein	0	1	2	22	4	15	5	0	0	4	15	12	1	0	2	4	3	5	0	4	6	1	0	5	2	0	0	0	5	1	12	2	36	7	0	3
Zm00001d001884_9	Trypsin family protein	0	3	4	22	6	15	9	0	1	4	15	11	3	1	4	6	3	6	0	4	6	1	0	5	4	0	0	0	6	1	13	2	36	7	0	3
Zm00001d001885	Adenylate kinase 1 chloroplastic	0	0	0	0	0	0	0	0	0	0	0	0	9	2	2	0	0	0	0	0	0	0	0	0	16	8	0	0	0	0	0	0	0	0	0	0
Zm00001d001894	hydroxyproline-rich glycoprotein family protein	0	0	0	0	1	0	2	0	0	0	0	0	0	0	0	0	0	0	0	0	0	0	12	0	0	7	0	0	0	0	0	0	0	0	0	0
Zm00001d001895_3	Plant UBX domain-containing protein 7	2352	1391	1756	1821	1986	2170	1743	1745	1272	2566	2509	2305	2570	2447	2102	2362	2142	1670	1488	1648	1975	1573	2357	1221	1781	3359	2270	2175	1956	3159	1642	2221	1566	2538	1780	3693
Zm00001d001895_4	Plant UBX domain-containing protein 7	0	0	47	47	88	0	0	0	0	14	43	0	0	0	0	0	21	0	100	33	41	0	7	37	0	24	5	0	0	0	60	30	0	9	0	0
Zm00001d001895_5	Plant UBX domain-containing protein 7	0	0	0	46	89	0	0	0	0	58	13	0	0	0	0	0	35	0	0	19	0	0	0	0	0	31	0	0	0	45	0	57	0	0	0	23
Zm00001d001896	gnl|WGS:LPUQ|mrna.ZEAMMB73_Zm00001d001896	46	11	0	0	3	0	0	0	0	58	59	0	0	11	0	0	5	0	0	11	0	0	3	0	12	14	65	0	0	0	33	10	0	9	0	11
Zm00001d001896_2	gnl|WGS:LPUQ|mrna.ZEAMMB73_Zm00001d001896_2	601	641	477	688	787	906	510	605	574	552	626	540	510	606	421	1576	1740	136	645	679	477	893	1074	1175	557	541	471	805	785	685	337	670	495	696	619	842
Zm00001d001896_3	gnl|WGS:LPUQ|mrna.ZEAMMB73_Zm00001d001896_3	0	20	20	36	46	51	2	17	19	18	54	53	15	2	42	0	26	89	23	0	35	42	48	46	1	68	8	11	32	18	10	27	23	33	27	92
Zm00001d001898_10	hypothetical protein	416	16	0	44	523	339	573	474	444	319	566	334	507	531	124	517	520	510	486	471	442	436	441	94	388	565	74	448	593	359	482	462	632	648	600	830
Zm00001d001898_2	hypothetical protein	35	10	28	23	0	0	13	3	0	8	8	0	0	12	7	0	7	0	0	0	0	0	0	4	0	8	0	9	28	0	0	0	0	9	0	0
Zm00001d001898_3	hypothetical protein	26	9	22	11	22	4	13	23	17	4	8	8	0	24	11	1	7	12	21	9	0	12	10	3	24	8	0	9	20	3	0	2	0	36	15	54
Zm00001d001898_4	hypothetical protein	304	14	75	66	278	369	251	308	597	356	358	374	725	516	0	435	507	309	350	537	255	412	277	93	414	300	68	398	383	318	237	418	140	159	226	285
Zm00001d001898_5	hypothetical protein	145	6	73	47	171	138	232	541	213	278	180	272	93	353	32	112	168	61	217	193	59	195	344	113	156	141	8	145	201	126	215	212	275	460	140	200
Zm00001d001898_6	hypothetical protein	74	14	16	3	40	11	7	25	25	59	31	10	7	38	20	71	40	3	17	28	12	12	39	4	46	15	17	17	19	24	43	36	0	43	13	132
Zm00001d001898_7	hypothetical protein	62	378	150	200	0	0	30	5	0	176	7	0	0	33	10	0	217	0	0	0	0	0	0	284	0	131	122	151	61	0	0	0	0	11	0	0
Zm00001d001898_8	hypothetical protein	0	0	0	0	0	0	0	5	0	0	0	0	0	0	0	0	0	0	0	2	0	0	3	0	0	0	0	0	0	0	0	1	0	0	0	2
Zm00001d001898_9	hypothetical protein	0	2	0	39	0	0	0	6	5	2	0	10	0	0	0	11	0	0	0	8	0	0	0	0	0	0	11	0	12	0	0	0	0	0	0	5
Zm00001d001899	acidic ribosomal protein P2a-3	2028	1811	1296	888	556	890	1167	877	1746	1078	1034	1051	1040	1147	1128	1354	1112	876	0	0	0	574	712	1106	1056	840	1023	1251	682	519	0	0	0	591	668	833
Zm00001d001900	gnl|WGS:LPUQ|mrna.ZEAMMB73_Zm00001d001900	462	460	341	390	430	379	728	541	622	790	646	652	549	574	416	867	857	605	796	998	703	357	434	368	764	1182	2132	1239	1078	1617	780	1114	890	547	564	785
Zm00001d001901	Reticulon-like protein B11	1134	768	197	346	446	522	357	749	461	982	633	842	694	562	552	597	492	338	542	484	716	714	636	512	536	637	690	623	423	301	562	584	651	626	575	948
Zm00001d001901_1	Reticulon-like protein B11	0	0	0	24	35	11	0	13	0	0	30	0	0	0	0	0	27	0	14	13	36	11	28	19	0	27	3	0	0	0	14	19	50	26	0	0
Zm00001d001901_2	Reticulon-like protein B11	1	11	0	0	0	2	0	0	2	7	1	10	8	1	1	0	0	0	1	0	0	1	0	4	2	2	0	3	2	1	0	0	4	0	20	12
Zm00001d001901_3	Reticulon-like protein B11	0	0	0	6	10	0	0	11	0	0	0	0	0	0	0	0	5	0	10	15	0	7	4	9	0	6	4	0	0	0	5	14	4	11	0	0
Zm00001d001902	Carboxylesterase SOBER1	196	89	118	31	55	90	200	294	139	86	1	73	82	215	0	137	107	60	156	182	192	136	99	153	137	0	126	111	111	0	149	331	105	129	167	225
Zm00001d001903	Carboxylesterase SOBER1	2255	25	41	489	410	472	502	422	425	813	553	471	418	532	327	137	183	236	213	292	162	140	199	166	426	486	79	216	153	0	255	292	340	183	11	268
Zm00001d001903_3	Carboxylesterase SOBER1	0	0	0	0	0	0	0	0	0	0	0	0	0	0	0	0	0	0	0	0	0	0	0	0	0	1	0	0	0	0	0	0	0	0	0	0
Zm00001d001903_4	Carboxylesterase SOBER1	3	11	0	48	8	12	0	0	0	0	32	18	11	40	4	0	0	0	0	10	5	13	8	4	11	32	27	26	17	0	7	0	0	10	7	24
Zm00001d001903_5	Carboxylesterase SOBER1	7	1485	886	388	397	468	500	366	368	809	539	471	435	507	506	141	182	134	216	292	193	140	192	166	477	504	1930	215	152	0	255	287	345	184	625	249
Zm00001d001904	hypothetical protein	0	0	0	0	0	0	0	0	0	0	0	0	0	4	0	0	0	0	0	0	0	0	0	0	0	1	0	0	0	0	0	0	0	0	0	0
Zm00001d001905	OSJNBa0043A12.20-like protein	0	0	0	0	37	0	0	0	0	0	0	0	0	0	0	130	0	0	0	0	0	0	14	0	0	0	0	0	0	0	0	0	0	7	0	0
Zm00001d001907	Ethylene-responsive transcription factor 7	0	0	0	0	0	0	0	0	0	0	0	0	0	0	0	0	0	0	0	0	47	0	0	0	0	0	13	0	0	0	12	19	0	0	5	0
Zm00001d001908_1	Alternative oxidase	176	140	240	536	0	575	266	285	151	460	0	0	94	88	137	681	447	516	356	361	349	126	161	100	0	0	89	277	0	312	281	625	471	284	302	324
Zm00001d001909_1	Alternative oxidase	297	263	279	289	225	229	199	344	211	302	253	180	287	269	188	115	156	124	148	148	165	292	419	213	231	403	250	221	256	213	99	273	88	407	308	509
Zm00001d001910_2	gnl|WGS:LPUQ|mrna.ZEAMMB73_Zm00001d001910_2	0	0	1	0	0	0	0	0	0	0	0	0	0	0	0	0	0	0	0	0	0	0	0	0	0	0	0	0	0	0	0	0	0	0	0	0
Zm00001d001911	TRUE	0	0	0	2	572	514	0	0	0	22	526	3	0	0	0	0	15	0	11	23	11	6	24	22	0	0	5	15	12	3	29	50	19	22	39	35
Zm00001d001913	Ubiquitin-conjugating enzyme E2 11	7367	9431	13037	15414	5895	10923	7441	8610	13505	13608	14122	9616	10139	9208	11584	13976	12356	15976	12435	17060	13765	11722	5609	14000	10803	5454	10614	11513	13050	13802	11144	12328	11694	12853	13050	8522
Zm00001d001913_1	Ubiquitin-conjugating enzyme E2 11	361	231	76	0	0	0	110	165	7	0	0	0	118	176	86	0	0	0	123	0	0	138	220	128	135	187	75	0	5	91	0	0	0	9	0	748
Zm00001d001913_2	Ubiquitin-conjugating enzyme E2 11	1934	631	290	4	948	208	271	345	9	695	11	96	391	555	187	1102	20	191	529	9	127	481	569	136	276	410	113	10	8	99	148	605	208	13	156	2436
Zm00001d001913_3	Ubiquitin-conjugating enzyme E2 11	127	29	136	84	52	68	32	65	93	64	80	59	134	92	103	112	95	64	21	55	78	77	70	83	80	45	24	54	59	47	51	31	34	56	62	109
Zm00001d001913_4	Ubiquitin-conjugating enzyme E2 11	0	15	0	0	0	0	0	0	0	0	0	5	0	0	0	0	0	0	0	0	0	0	0	0	0	0	0	0	0	0	0	0	0	0	0	0
Zm00001d001914	Actin-related protein 8	353	723	571	536	749	599	306	903	374	196	328	526	593	1007	851	228	408	399	387	533	592	581	419	472	122	812	371	214	658	297	416	459	212	518	757	870
Zm00001d001915	hypothetical protein	2731	2765	1275	1541	1128	1896	2293	1979	3527	1884	237	1675	3887	3423	3584	1207	315	1613	3433	4668	3627	2756	3130	3317	1053	350	353	339	236	172	3206	3551	4798	2714	3503	4685
Zm00001d001915_1	hypothetical protein	5	12	95	3	11	21	11	14	3	34	15	74	237	5	235	152	40	161	20	19	18	113	5	5	124	23	25	24	29	17	61	42	31	6	2	143
Zm00001d001916	hypothetical protein	38	56	0	41	39	0	51	41	78	50	70	59	45	53	58	95	65	0	68	56	64	41	88	75	99	38	102	70	67	0	98	111	170	35	14	27
Zm00001d001917_12	SKP1-like protein 4	0	0	0	0	2	0	0	0	0	10	5	0	0	3	0	0	0	0	0	0	0	0	3	1	5	3	1	0	0	0	0	0	0	0	0	33
Zm00001d001917_13	SKP1-like protein 4	0	0	0	8	0	0	0	0	0	0	1	39	0	0	1	0	0	0	0	0	0	27	0	0	37	0	0	0	0	0	0	0	0	59	47	12
Zm00001d001917_14	SKP1-like protein 4	0	0	0	0	0	0	0	0	0	0	0	0	0	0	0	0	0	0	0	0	0	0	0	0	4	0	0	0	0	0	0	0	0	26	0	0
Zm00001d001917_15	SKP1-like protein 4	0	0	0	8	0	1	0	0	0	0	1	39	0	0	1	0	0	0	0	0	0	27	1	2	37	0	0	0	0	0	0	0	0	72	47	12
Zm00001d001917_16	SKP1-like protein 4	0	0	0	0	0	0	0	0	0	0	98	95	0	0	0	0	0	0	0	0	0	0	0	0	0	0	0	0	0	0	0	0	0	0	0	0
Zm00001d001917_17	SKP1-like protein 4	0	0	0	0	0	0	0	0	0	0	98	95	0	0	0	0	0	0	0	0	0	0	0	0	0	0	0	0	0	0	0	0	0	0	0	0
Zm00001d001917_2	SKP1-like protein 4	0	0	0	88	67	118	0	0	0	118	115	53	115	92	129	0	0	0	0	0	0	48	124	96	81	89	140	0	0	0	0	0	0	48	51	146
Zm00001d001917_20	SKP1-like protein 4	0	0	0	0	0	0	0	0	0	0	98	93	0	0	0	0	0	0	0	0	0	0	0	0	0	0	0	0	0	0	0	0	0	0	0	0
Zm00001d001917_21	SKP1-like protein 4	0	8	0	57	116	67	0	0	159	245	2	0	322	227	426	0	0	149	175	0	0	0	3	0	20	476	359	0	0	106	188	0	0	45	0	200
Zm00001d001917_22	SKP1-like protein 4	14	0	5	10	3	6	2	0	7	6	0	1	0	3	1	2	67	37	4	25	8	8	0	0	3	1	0	8	8	1	3	178	135	0	58	0
Zm00001d001917_23	SKP1-like protein 4	22	0	5	10	3	13	4	0	7	6	0	1	0	1	1	2	67	37	6	25	8	8	0	0	3	1	1	8	8	1	3	97	81	0	25	0
Zm00001d001917_3	SKP1-like protein 4	0	0	0	42	66	118	0	0	0	118	114	53	113	92	129	0	0	0	0	0	0	48	124	96	81	89	140	0	0	0	0	0	0	48	50	146
Zm00001d001917_5	SKP1-like protein 4	0	61	0	0	0	0	0	11	2	2	8	0	0	0	0	0	1	0	0	0	0	0	0	0	0	0	0	0	0	0	0	0	0	0	0	33
Zm00001d001917_6	SKP1-like protein 4	0	0	0	42	66	118	0	0	0	118	114	53	113	92	129	0	0	0	0	0	0	48	124	101	81	86	140	0	0	0	0	0	0	48	50	141
Zm00001d001917_7	SKP1-like protein 4	0	0	0	42	66	83	0	0	0	116	108	53	113	92	121	0	0	0	0	0	0	48	98	68	83	85	95	0	0	0	0	0	0	48	50	145
Zm00001d001917_8	SKP1-like protein 4	0	3	8	5	28	10	0	0	1	22	23	7	12	10	0	0	15	0	0	0	0	7	6	0	32	34	7	24	0	2	0	0	0	1	9	30
Zm00001d001917_9	SKP1-like protein 4	0	8	101	52	168	136	0	0	0	205	198	120	3	155	0	0	12	0	0	0	0	58	131	103	66	33	14	277	0	191	0	0	0	168	68	37
Zm00001d001923_11	SKP1-like protein 4	0	0	5	0	9	2	6	9	3	3	0	0	0	2	6	0	0	0	0	0	0	0	10	0	3	4	2	3	4	0	0	0	0	3	16	0
Zm00001d001923_12	SKP1-like protein 4	0	1	2	0	0	0	94	0	4	0	3	0	0	3	0	0	0	0	0	0	0	27	53	2	1	0	0	1	0	7	1	0	13	0	0	138
Zm00001d001923_13	SKP1-like protein 4	8	0	0	0	0	1	3	0	2	0	0	0	0	0	0	0	0	0	0	0	0	1	0	0	0	0	7	0	0	0	0	0	2	0	0	0
Zm00001d001923_14	SKP1-like protein 4	21	0	0	0	0	1	3	0	2	0	0	0	0	0	0	0	0	0	0	0	0	1	0	0	0	0	7	0	0	0	0	0	2	0	0	0
Zm00001d001923_15	SKP1-like protein 4	21	0	0	0	0	1	3	0	2	0	0	0	0	0	0	0	0	0	0	0	0	1	0	0	0	0	7	0	0	0	0	0	2	0	0	0
Zm00001d001923_16	SKP1-like protein 4	0	0	0	0	0	0	14	17	0	0	0	0	0	0	110	0	118	0	0	89	15	0	0	0	102	0	103	0	93	0	28	0	0	0	92	62
Zm00001d001923_18	SKP1-like protein 4	0	0	0	0	0	0	1	0	0	0	0	0	0	0	0	0	0	0	0	0	0	0	0	0	0	0	0	0	0	0	0	0	0	0	0	0
Zm00001d001923_19	SKP1-like protein 4	0	0	0	0	0	0	15	10	11	0	0	0	0	0	18	0	0	0	0	0	3	2	0	0	0	0	0	0	0	0	0	0	0	0	0	0
Zm00001d001923_2	SKP1-like protein 4	0	29	26	56	0	23	0	17	3	69	63	0	56	110	34	14	44	16	0	27	12	0	0	18	50	79	56	67	45	19	9	0	0	0	20	0
Zm00001d001923_21	SKP1-like protein 4	332	184	235	321	349	244	235	265	88	415	371	295	212	249	274	443	167	286	0	0	0	0	0	0	323	352	429	281	418	314	0	0	0	0	0	0
Zm00001d001923_22	SKP1-like protein 4	0	0	0	4	0	0	0	0	0	15	12	11	0	18	0	0	16	0	0	0	0	0	0	0	13	16	12	7	54	0	0	0	0	0	0	0
Zm00001d001923_23	SKP1-like protein 4	0	24	97	5	46	73	44	122	89	61	54	23	19	18	69	118	43	70	0	0	0	0	0	0	14	79	19	60	67	0	0	0	0	0	0	0
Zm00001d001923_3	SKP1-like protein 4	0	23	21	36	0	23	0	16	2	68	62	0	55	47	34	14	37	15	0	27	12	0	0	18	49	79	56	57	38	18	9	0	0	0	19	0
Zm00001d001923_5	SKP1-like protein 4	0	0	0	0	0	8	0	0	0	0	0	0	0	0	0	0	0	0	14	2	1	0	0	0	1	4	4	4	0	0	2	6	0	2	0	0
Zm00001d001923_6	SKP1-like protein 4	0	23	21	34	0	23	0	15	2	68	62	0	55	47	32	14	37	15	0	27	12	0	0	18	49	78	56	51	38	18	9	0	0	0	19	0
Zm00001d001923_7	SKP1-like protein 4	0	21	18	34	0	21	0	11	2	64	59	0	50	47	32	13	34	14	0	27	12	0	0	16	48	78	52	51	35	17	8	0	0	0	18	0
Zm00001d001923_8	SKP1-like protein 4	0	2	1	1	136	3	0	18	2	4	3	192	2	9	8	1	2	0	4	3	5	0	0	0	2	12	4	2	2	43	7	83	0	14	6	0
Zm00001d001923_9	SKP1-like protein 4	0	21	18	34	0	21	0	14	2	64	62	0	50	47	32	13	34	14	0	27	11	0	0	16	48	78	52	51	35	17	8	0	0	0	18	0
Zm00001d001924	KAR-UP oxidoreductase 1	268	666	1003	1171	209	1203	2542	4987	379	3633	2874	1084	101	220	114	465	313	209	12	26	0	648	287	443	62	52	381	6381	6183	2592	98	62	60	306	499	279
Zm00001d001928_19	Kinesin-like calmodulin binding protein	223	198	148	117	98	155	248	160	118	36	39	25	0	50	0	0	0	0	57	182	10	13	162	232	6	65	50	0	0	0	37	129	0	261	62	152
Zm00001d001928_21	Kinesin-like calmodulin binding protein	20	1	1	33	67	52	0	350	0	43	14	8	0	40	23	0	0	0	0	0	1	245	0	7	103	6	1	0	0	0	41	1	0	1	29	8
Zm00001d001928_22	Kinesin-like calmodulin binding protein	17	5	5	8	57	3	16	2	9	74	9	3	0	32	12	0	36	0	2	0	113	16	2	1	9	8	0	0	0	0	9	6	0	0	13	19
Zm00001d001928_23	Kinesin-like calmodulin binding protein	0	0	0	0	0	0	0	0	0	0	0	0	0	0	0	0	0	0	0	0	0	0	0	0	4	0	0	0	0	0	0	0	0	0	0	0
Zm00001d001928_25	Kinesin-like calmodulin binding protein	0	0	0	0	10	0	0	0	0	30	6	68	0	0	0	0	0	0	0	0	0	0	0	7	0	26	0	0	0	0	0	0	0	1	0	0
Zm00001d001928_26	Kinesin-like calmodulin binding protein	21	5	2	11	77	1	8	1	0	5	64	31	0	41	3	0	2	0	0	0	0	1	1	1	4	4	1	0	25	0	25	7	0	1	19	19
Zm00001d001928_27	gnl|WGS:LPUQ|mrna.ZEAMMB73_Zm00001d001928_27	0	0	0	0	0	0	0	0	0	0	0	0	0	0	0	0	0	0	0	0	1	0	0	0	0	0	0	0	0	0	0	0	0	0	0	0
Zm00001d001928_29	Kinesin-like calmodulin binding protein	3	1	0	0	7	2	3	0	0	7	16	16	0	0	19	0	5	0	1	1	18	12	1	1	0	2	0	0	24	0	8	2	0	7	0	4
Zm00001d001928_30	Kinesin-like calmodulin binding protein	3	3	4	0	0	6	0	0	2	13	17	6	48	0	124	0	15	0	9	9	33	7	180	1	3	39	8	0	24	0	4	0	0	0	5	0
Zm00001d001928_4	Kinesin-like calmodulin binding protein	176	202	149	110	136	139	211	190	124	51	57	54	0	49	0	0	0	0	62	92	10	21	176	75	11	25	61	0	0	0	37	118	0	110	72	166
Zm00001d001928_9	Kinesin-like calmodulin binding protein	162	184	223	96	116	129	190	160	107	36	39	25	0	49	0	0	0	0	59	83	10	13	163	373	6	65	50	0	0	0	37	118	0	110	62	155
Zm00001d001929	Transport protein particle (TRAPP) component	298	2665	2740	128	161	122	0	486	323	221	55	196	347	0	113	143	202	192	130	0	102	68	55	0	54	1039	555	308	170	31	4	200	192	54	86	113
Zm00001d001929_4	Transport protein particle (TRAPP) component	0	0	0	0	0	0	0	0	0	0	0	0	0	57	12	0	0	0	0	0	0	0	0	0	91	10	8	0	0	0	0	0	0	0	0	0
Zm00001d001929_6	Transport protein particle (TRAPP) component	99	3	27	39	26	15	26	36	25	28	57	7	53	60	26	13	52	18	49	68	67	0	22	6	30	0	25	46	50	21	9	71	44	68	9	55
Zm00001d001929_7	Transport protein particle (TRAPP) component	623	317	817	1143	933	1109	319	336	778	1400	1229	850	642	632	696	675	611	869	912	1026	866	761	509	802	592	0	555	749	563	460	767	1166	766	621	682	936
Zm00001d001929_9	Transport protein particle (TRAPP) component	0	0	2	1	5	0	13	9	9	5	2	3	4	5	1	3	0	13	2	4	5	1	2	0	6	0	0	11	0	1	16	4	5	1	5	1
Zm00001d001931	VQ motif family protein	0	1	0	0	0	0	5	0	0	0	0	0	0	0	1	0	0	0	0	0	5	0	0	0	0	0	0	0	0	0	0	0	0	0	0	0
Zm00001d001932_1	gnl|WGS:LPUQ|mrna.ZEAMMB73_Zm00001d001932_1	262	133	239	294	149	198	203	235	179	227	228	200	111	98	147	256	192	215	271	203	188	252	169	213	111	157	134	172	110	283	214	222	291	204	234	299
Zm00001d001932_2	gnl|WGS:LPUQ|mrna.ZEAMMB73_Zm00001d001932_2	0	23	0	0	0	0	0	0	0	0	4	22	7	0	0	0	0	15	0	2	9	0	9	0	6	1	0	0	8	5	0	0	0	0	0	30
Zm00001d001933	Zinc finger CCCH domain-containing protein 52	2701	1692	1997	172	208	2787	1194	1011	1120	291	275	308	1221	1251	326	877	261	2470	725	257	637	2041	1435	1702	623	806	751	919	1383	412	943	1433	1562	763	959	1426
Zm00001d001934	hypothetical protein	0	0	0	0	0	0	0	0	0	0	0	0	0	0	0	0	0	0	0	0	0	0	0	0	0	0	0	0	0	0	0	0	0	0	0	0
Zm00001d001936	Myb family transcription factor PHL5	0	91	16	0	0	0	0	40	0	0	0	0	0	0	0	0	0	0	0	12	0	0	16	0	0	0	0	0	0	0	0	0	0	0	0	0
Zm00001d001937_1	SWIB complex BAF60b domain-containing protein	1207	463	1148	449	951	1030	331	899	485	852	843	704	437	1191	600	1519	697	569	916	919	892	940	836	782	946	926	951	685	960	431	662	979	740	658	794	423
Zm00001d001937_3	SWIB complex BAF60b domain-containing protein	0	56	0	9	22	30	47	56	0	34	27	45	12	43	35	0	7	94	35	78	0	9	9	0	45	63	32	28	26	0	0	37	0	23	0	0
Zm00001d001937_4	SWIB complex BAF60b domain-containing protein	28	0	9	4	20	6	0	19	28	9	0	0	2	0	0	0	9	0	11	7	19	15	0	0	0	0	3	0	15	0	0	16	0	25	0	0
Zm00001d001937_5	SWIB complex BAF60b domain-containing protein	17	0	17	1	3	6	0	7	0	0	0	0	3	0	0	0	0	3	6	13	24	1	0	0	0	1	2	0	1	0	0	38	0	1	0	0
Zm00001d001939	Cell division protein FtsZ homolog 1 chloroplastic	62	32	15	4	15	8	4	114	46	39	24	3	0	21	18	0	17	14	0	28	10	18	8	9	20	50	51	20	63	11	0	5	0	23	19	44
Zm00001d001939_1	Cell division protein FtsZ homolog 1 chloroplastic	210	62	61	22	46	50	23	43	228	57	74	20	40	58	17	0	51	31	0	6	14	28	8	20	57	133	111	24	70	26	19	13	2	38	31	39
Zm00001d001939_2	Cell division protein FtsZ homolog 1 chloroplastic	582	395	291	201	214	265	578	398	283	502	207	253	383	372	288	289	253	146	148	346	202	152	275	225	388	484	334	239	274	201	235	238	268	244	223	270
Zm00001d001939_3	Cell division protein FtsZ homolog 1 chloroplastic	0	4	1	0	2	8	11	10	6	1	5	11	6	3	0	0	1	0	0	3	8	5	0	6	24	14	2	14	3	2	2	13	2	3	1	5
Zm00001d001940	Cox19 family protein (CHCH motif)	400	479	564	241	126	291	366	129	504	192	323	266	193	354	171	71	183	210	276	311	485	117	53	448	251	379	209	323	226	259	253	203	183	45	214	341
Zm00001d001945	Auxin response factor 4	0	0	0	8	0	0	0	0	0	0	0	0	0	0	0	0	0	0	0	0	0	0	0	0	0	0	0	0	0	0	0	0	0	0	0	0
Zm00001d001945_1	Auxin response factor 4	0	30	0	27	21	0	0	0	17	0	0	0	0	35	0	0	34	0	0	18	0	0	16	0	0	2	0	0	0	0	0	0	0	0	0	0
Zm00001d001945_10	Auxin response factor 4	0	0	0	9	24	0	0	0	12	72	0	0	0	28	0	0	17	0	0	18	0	0	14	0	0	0	0	0	0	0	0	0	0	0	0	0
Zm00001d001945_4	Auxin response factor 4	0	0	0	0	0	0	0	0	0	0	0	0	0	0	0	0	0	0	0	0	0	0	0	0	0	47	0	0	0	0	0	0	0	0	0	0
Zm00001d001945_5	Auxin response factor 4	0	0	0	0	0	0	0	0	0	0	0	0	0	0	0	0	0	0	0	0	0	0	0	0	0	2	0	0	0	0	0	0	0	0	0	0
Zm00001d001945_6	Auxin response factor 4	0	0	0	0	0	0	0	0	0	0	0	0	0	0	0	0	0	0	0	0	0	0	0	0	0	2	0	0	0	0	0	0	0	0	0	0
Zm00001d001945_8	Auxin response factor 4	0	28	0	23	16	0	0	0	17	0	0	0	0	27	0	0	31	0	0	15	0	0	15	0	0	2	0	0	0	0	0	0	0	0	0	0
Zm00001d001946	hypothetical protein	1546	1004	1679	1641	1288	939	1221	1181	1207	975	927	11	1508	1480	1430	1692	1777	45	896	1022	1511	1674	1737	1103	736	1083	724	1278	1130	1183	1103	1504	900	1271	1306	1793
Zm00001d001946_1	hypothetical protein	0	25	0	0	8	0	0	0	0	0	0	0	0	0	0	0	20	35	0	0	0	9	22	8	0	0	0	9	17	0	0	21	0	17	2	16
Zm00001d001947	TLD-domain containing nucleolar protein	1558	1409	2193	2257	1942	2166	293	302	319	666	650	594	1125	1274	1181	1793	1110	1180	1460	1337	2105	1199	831	863	509	505	614	313	351	941	261	600	593	428	572	640
Zm00001d001949	U11/U12 small nuclear ribonucleoprotein 25 kDa protein	0	7	0	0	8	25	0	46	0	0	17	0	0	0	0	0	17	0	0	61	17	21	122	0	0	0	0	0	30	0	29	43	3	38	69	57
Zm00001d001951	PHD finger-like domain-containing protein 5A	0	0	0	0	0	0	0	0	0	0	0	0	213	0	2	0	0	0	0	0	0	0	0	0	0	7	1	0	0	0	3	0	0	0	0	0
Zm00001d001952	Zinc finger C-x8-C-x5-C-x3-H type family protein	0	0	0	0	0	0	0	0	0	0	0	0	0	0	0	0	0	0	0	0	0	0	0	0	0	18	0	0	0	0	0	0	0	0	0	0
Zm00001d001953_1	Protein IQ-DOMAIN 32	4	23	6	7	45	47	1	65	4	10	40	59	4	87	3	6	59	3	0	32	3	45	3	4	5	67	4	8	139	4	9	28	31	36	25	20
Zm00001d001959	GTP cyclohydrolase I 1	0	0	0	0	0	0	0	0	0	14	0	0	0	0	0	0	0	0	0	0	0	0	16	0	33	6	5	0	0	0	0	0	0	0	0	0
Zm00001d001959_1	GTP cyclohydrolase I 1	0	32	817	0	2297	530	2473	0	81	473	586	334	790	3638	499	3837	3655	3371	4770	5938	3617	0	380	589	297	333	299	2584	2736	3011	2721	3378	3926	259	2552	73
Zm00001d001960	Naringenin2-oxoglutarate 3-dioxygenase	0	22	0	33	83	0	0	0	0	55	193	68	0	0	0	188	11	85	0	0	12	0	0	0	62	0	204	47	272	220	0	0	0	66	160	196
Zm00001d001961	SAUR-like auxin-responsive protein family	19	0	0	0	0	0	0	0	2	0	0	0	7	0	0	0	0	0	0	3	6	0	0	0	12	0	0	0	0	0	0	0	0	0	0	0
Zm00001d001962_10	Ubiquitin-like superfamily protein	0	3	0	0	0	0	0	0	0	0	0	0	0	0	0	0	0	0	0	0	0	0	0	0	0	0	0	0	0	0	0	0	0	0	0	0
Zm00001d001962_11	Ubiquitin-like superfamily protein	3389	3000	3367	3475	3614	3292	2673	2362	2831	3542	3243	2434	2549	3506	3913	3858	3222	3619	3339	3032	3075	2767	2689	3682	1947	2944	2669	2577	3022	2881	2342	3435	2915	2624	3055	3338
Zm00001d001962_12	Ubiquitin-like superfamily protein	0	0	0	0	0	3	70	0	6	0	0	0	62	14	145	0	2	98	92	0	0	0	0	0	11	0	0	0	0	9	0	22	0	71	9	0
Zm00001d001962_14	Ubiquitin-like superfamily protein	0	0	0	0	7	0	0	0	0	10	0	0	49	13	0	0	154	0	0	42	0	66	83	25	0	82	0	8	91	18	17	46	0	61	33	146
Zm00001d001962_16	Ubiquitin-like superfamily protein	0	0	0	0	5	0	5	42	14	4	0	13	28	10	10	0	158	74	0	49	0	458	78	193	0	104	43	18	113	90	19	72	0	201	97	376
Zm00001d001962_17	Ubiquitin-like superfamily protein	0	0	0	0	0	0	0	3	7	0	0	0	0	0	0	0	4	0	0	32	0	8	4	0	0	85	0	0	0	0	0	2	0	0	0	3
Zm00001d001962_18	Ubiquitin-like superfamily protein	1	0	18	1	33	0	0	0	1	0	0	0	0	0	0	0	0	0	0	0	0	0	0	0	0	0	0	0	0	0	0	0	0	0	0	0
Zm00001d001962_22	Ubiquitin-like superfamily protein	0	0	26	8	6	4	0	0	0	1	0	0	13	7	0	0	45	0	67	0	0	53	0	30	1	5	0	4	1	18	8	3	123	18	58	4
Zm00001d001962_23	Ubiquitin-like superfamily protein	0	0	0	0	34	4	0	0	0	102	0	0	0	9	0	0	7	0	12	0	0	6	1	23	1	6	0	2	6	0	7	3	0	18	29	30
Zm00001d001962_24	Ubiquitin-like superfamily protein	0	0	0	0	3	2	0	0	0	3	0	0	0	9	0	0	7	0	12	0	0	6	1	23	1	6	0	1	6	0	7	3	0	18	29	30
Zm00001d001962_4	Ubiquitin-like superfamily protein	0	68	79	14	6	5	14	10	0	3	19	8	0	0	23	364	298	115	119	111	0	376	43	145	44	122	0	0	87	187	34	0	0	109	0	154
Zm00001d001962_6	Ubiquitin-like superfamily protein	0	0	19	0	0	0	0	0	0	0	0	0	0	0	247	0	87	0	245	59	0	204	60	19	0	57	0	0	115	0	0	22	0	51	12	0
Zm00001d001962_7	Ubiquitin-like superfamily protein	0	0	0	0	3	2	0	0	0	2	0	0	0	63	0	0	3	0	21	33	0	8	2	35	60	49	0	2	13	0	7	35	0	20	52	55
Zm00001d001962_8	Ubiquitin-like superfamily protein	0	0	28	34	8	4	0	0	0	3	0	0	62	105	0	0	123	0	84	95	0	56	112	29	53	73	0	6	109	18	14	52	49	60	81	382
Zm00001d001962_9	gnl|WGS:LPUQ|mrna.ZEAMMB73_Zm00001d001962_9	0	0	1	1	0	1	0	1	0	0	0	1	2	0	0	0	1	8	2	0	0	5	0	3	0	1	0	0	1	0	0	0	0	0	0	0
Zm00001d001963	SAUR-like auxin-responsive protein family	0	12	0	8	0	0	0	0	0	4	0	2	0	0	0	0	0	0	0	0	0	0	0	0	0	0	0	0	0	3	0	27	0	0	0	0
Zm00001d001964	SAUR-like auxin-responsive protein family	0	0	23	0	0	0	0	0	0	0	0	0	0	0	0	0	0	0	0	0	0	0	0	0	0	0	0	0	0	0	0	0	48	0	0	0
Zm00001d001966_1	26S proteasome non-ATPase regulatory subunit 7 homolog A	3243	2854	2220	2209	2102	2141	2451	2352	2708	2639	2630	2155	1302	1720	1922	1358	1416	1363	2250	3210	2823	2609	3107	2130	1817	2268	1055	1913	1219	1607	2396	2824	2687	2312	1619	2880
Zm00001d001966_2	26S proteasome non-ATPase regulatory subunit 7 homolog A	0	1	11	0	0	1	0	4	0	0	0	0	1	0	0	0	0	0	0	0	0	0	1	3	0	1	2	0	0	0	0	0	5	0	1	0
Zm00001d001966_6	26S proteasome non-ATPase regulatory subunit 7 homolog A	0	2	5	0	0	0	1	2	0	1	0	0	0	0	0	0	0	1	0	0	1	0	1	0	0	1	0	0	1	0	0	0	3	1	0	0
Zm00001d001966_7	26S proteasome non-ATPase regulatory subunit 7 homolog A	3	69	30	58	46	95	2	58	5	86	3	34	29	93	79	94	45	20	229	44	75	41	90	15	5	55	14	45	25	1	39	149	4	59	29	496
Zm00001d001967	Mediator of RNA polymerase II transcription subunit 7a	7	0	0	0	0	0	0	3	0	0	0	0	2	0	0	0	7	0	0	3	0	0	0	0	27	4	0	0	10	0	0	0	0	17	0	15
Zm00001d001967_1	Mediator of RNA polymerase II transcription subunit 7a	0	4	7	0	39	0	16	26	24	36	10	10	101	130	54	98	78	81	0	7	0	70	61	30	71	43	43	50	114	41	4	0	117	114	120	146
Zm00001d001967_2	Mediator of RNA polymerase II transcription subunit 7a	123	46	51	8	82	77	33	56	26	51	95	8	54	54	76	16	62	13	33	53	26	17	99	9	43	65	20	11	54	0	25	58	42	47	35	174
Zm00001d001967_3	Mediator of RNA polymerase II transcription subunit 7a	8	3	11	0	45	2	20	19	37	11	12	16	8	37	63	9	41	13	0	8	0	45	52	21	29	55	35	45	48	16	2	0	0	34	8	63
Zm00001d001972	hypothetical protein	231	118	97	72	78	153	148	158	132	86	146	119	12	1	81	250	16	192	332	0	17	93	139	197	12	7	274	176	53	181	211	342	0	146	279	165
Zm00001d001973	Exosome complex component RRP4-like protein	625	297	565	704	808	262	492	688	656	365	332	276	311	163	393	421	502	214	614	251	276	375	311	407	320	176	185	219	170	141	261	753	496	300	375	622
Zm00001d001974_1	Inositol-pentakisphosphate 2-kinase	90	17	0	33	31	0	23	24	4	13	3	0	0	26	80	0	52	0	12	79	26	0	34	24	28	52	25	47	64	13	43	34	0	58	45	155
Zm00001d001974_2	Inositol-pentakisphosphate 2-kinase	0	0	0	0	0	0	0	8	4	0	0	0	0	3	31	0	0	0	0	2	0	0	0	0	0	21	6	0	4	0	0	16	2	31	22	49
Zm00001d001976	Protein NRT1/ PTR FAMILY 2.13	30	164	0	36	96	31	27	0	0	44	34	19	58	31	0	101	63	37	34	61	0	198	21	84	0	7	0	46	7	101	32	0	0	9	17	69
Zm00001d001977	Protein trichome birefringence-like 8	0	0	0	32	25	73	0	0	0	48	137	56	0	0	0	88	58	0	0	0	0	0	0	0	0	0	0	2	75	37	0	0	0	0	0	0
Zm00001d001978	MAP3K epsilon protein kinase 1	0	0	2	0	14	0	0	3	0	8	16	0	2	6	0	0	4	0	0	3	4	0	0	0	2	6	28	1	5	0	0	19	0	0	1	0
Zm00001d001978_1	MAP3K epsilon protein kinase 1	167	244	236	183	185	198	281	179	200	202	197	17	211	218	237	187	164	188	153	226	176	150	152	263	151	296	288	118	144	138	206	228	415	14	179	245
Zm00001d001978_11	MAP3K epsilon protein kinase 1	2	0	0	0	0	0	0	4	0	0	0	0	0	0	0	0	3	11	0	0	3	0	0	0	0	3	0	1	3	0	0	0	0	0	0	0
Zm00001d001978_12	MAP3K epsilon protein kinase 1	0	25	9	19	0	31	11	0	0	574	0	15	0	37	0	12	14	5	4	9	10	6	19	55	0	6	0	1	14	33	1	9	83	12	0	90
Zm00001d001978_13	MAP3K epsilon protein kinase 1	0	1	11	0	0	0	0	0	0	0	0	0	0	0	4	72	8	12	11	1	2	25	24	46	0	0	0	7	87	3	1	3	2	1	20	9
Zm00001d001978_15	MAP3K epsilon protein kinase 1	60	0	2	0	0	0	7	16	0	0	9	2	2	38	2	0	19	0	15	12	5	7	8	0	39	54	3	3	14	3	5	10	0	12	0	0
Zm00001d001978_17	MAP3K epsilon protein kinase 1	0	11	2	7	16	0	10	0	0	9	9	2	3	39	0	10	12	0	0	0	0	1	10	0	5	7	0	0	15	0	0	0	0	0	0	0
Zm00001d001978_18	MAP3K epsilon protein kinase 1	166	244	215	183	185	198	250	179	200	164	197	15	213	194	237	187	164	185	141	195	176	128	143	197	96	314	288	118	136	138	206	219	169	172	168	245
Zm00001d001978_20	MAP3K epsilon protein kinase 1	0	0	0	0	0	0	0	1	0	0	0	0	0	0	0	0	0	4	0	0	0	0	0	0	0	4	0	0	0	0	0	0	0	0	0	0
Zm00001d001978_21	MAP3K epsilon protein kinase 1	161	244	215	170	170	170	222	178	200	164	186	193	190	194	237	187	148	159	142	182	157	128	133	175	90	317	255	118	136	127	189	219	168	152	146	211
Zm00001d001978_24	MAP3K epsilon protein kinase 1	0	0	0	0	0	0	0	0	0	0	0	0	0	0	0	0	0	0	0	0	0	0	0	0	0	25	0	0	0	0	0	0	0	0	0	0
Zm00001d001978_25	MAP3K epsilon protein kinase 1	155	243	215	169	167	170	222	178	199	163	184	193	190	194	237	185	146	159	142	181	157	128	133	174	90	317	255	118	136	127	189	219	168	153	146	202
Zm00001d001978_29	MAP3K epsilon protein kinase 1	0	0	0	0	0	0	0	0	0	0	0	0	0	0	0	0	9	0	2	5	0	0	2	0	0	0	0	1	0	0	0	0	0	0	0	0
Zm00001d001978_30	MAP3K epsilon protein kinase 1	164	239	214	164	166	170	219	176	200	162	178	193	189	194	237	187	144	159	139	182	157	127	132	175	89	317	254	117	135	127	189	212	169	153	146	196
Zm00001d001978_32	MAP3K epsilon protein kinase 1	0	0	0	0	0	0	0	4	0	0	0	0	10	5	0	0	2	0	15	1	0	0	5	0	15	1	0	1	0	0	0	0	0	3	0	0
Zm00001d001978_37	MAP3K epsilon protein kinase 1	164	244	215	170	170	170	222	178	200	164	186	193	190	194	237	187	147	159	141	182	157	128	131	175	90	317	255	118	136	127	189	219	169	153	146	209
Zm00001d001978_38	MAP3K epsilon protein kinase 1	196	291	215	169	169	170	222	193	411	164	185	193	190	194	247	291	147	154	141	182	157	128	123	175	90	317	255	385	136	127	189	219	180	153	146	207
Zm00001d001978_40	gnl|WGS:LPUQ|mrna.ZEAMMB73_Zm00001d001978_40	1	0	0	0	1	0	1	0	2	0	1	6	1	5	2	0	12	0	1	4	0	0	0	0	21	17	0	0	4	0	0	0	0	0	0	0
Zm00001d001978_41	MAP3K epsilon protein kinase 1	0	0	0	1	0	0	0	0	0	0	0	0	0	0	0	3	0	0	4	0	0	0	0	0	0	0	0	0	0	0	0	0	0	0	0	0
Zm00001d001978_42	MAP3K epsilon protein kinase 1	0	0	0	0	0	0	0	0	0	0	0	0	0	0	0	0	0	3	0	0	0	0	0	0	0	2	0	0	0	0	0	0	0	0	0	0
Zm00001d001978_43	MAP3K epsilon protein kinase 1	166	244	215	170	171	198	222	179	200	164	186	193	214	194	237	187	148	157	142	182	157	128	133	175	90	317	255	118	136	127	189	219	169	153	168	213
Zm00001d001978_44	MAP3K epsilon protein kinase 1	0	0	0	0	0	0	0	0	0	0	0	0	0	0	0	0	0	0	0	0	0	0	0	0	0	0	0	0	0	0	0	0	0	0	0	0
Zm00001d001978_47	gnl|WGS:LPUQ|mrna.ZEAMMB73_Zm00001d001978_47	0	0	0	0	0	0	1	0	2	0	0	6	1	5	0	0	12	0	1	4	0	0	0	0	0	17	0	2	4	0	1	0	0	9	0	0
Zm00001d001978_48	MAP3K epsilon protein kinase 1	165	244	215	278	185	198	250	178	200	164	197	15	213	219	237	187	256	193	142	191	231	135	142	197	96	317	569	118	136	237	258	219	169	216	168	315
Zm00001d001978_49	MAP3K epsilon protein kinase 1	164	244	215	170	171	170	222	178	200	164	186	193	190	192	237	187	148	159	141	182	157	128	132	175	90	317	255	118	136	127	189	219	169	153	146	212
Zm00001d001978_5	MAP3K epsilon protein kinase 1	0	2	0	0	12	4	0	0	0	7	2	0	6	2	0	0	8	15	1	7	0	4	0	4	11	6	0	1	2	0	3	3	0	0	0	29
Zm00001d001978_51	MAP3K epsilon protein kinase 1	1	4	0	0	1	0	1	0	0	0	1	0	0	0	2	0	0	0	1	0	0	0	0	0	21	0	0	2	0	0	1	0	0	9	5	0
Zm00001d001978_56	MAP3K epsilon protein kinase 1	3	3	25	23	0	39	1	4	25	189	2	18	15	2	66	171	399	134	2	15	547	9	57	25	657	46	113	15	79	468	8	41	94	7	436	32
Zm00001d001978_59	MAP3K epsilon protein kinase 1	5	0	0	4	0	0	7	0	0	0	0	0	0	0	2	4	0	1	0	0	0	1	0	2	1	0	0	1	0	0	2	0	0	1	0	10
Zm00001d001978_6	MAP3K epsilon protein kinase 1	0	11	9	0	0	2	9	9	0	0	9	0	2	12	1	0	2	0	6	15	6	0	4	0	0	4	2	0	4	0	0	3	0	0	13	15
Zm00001d001978_60	MAP3K epsilon protein kinase 1	5	0	0	4	0	0	7	0	0	0	0	0	0	0	2	4	0	1	0	0	0	1	0	2	1	0	0	1	0	0	2	0	0	1	0	10
Zm00001d001978_61	MAP3K epsilon protein kinase 1	1	2	14	2	7	1	4	8	15	1	1	0	0	3	8	5	0	0	0	2	1	0	0	0	2	0	0	0	25	5	3	3	1	0	14	1
Zm00001d001978_62	MAP3K epsilon protein kinase 1	1	0	2	3	1	0	0	2	1	0	0	0	0	1	0	0	0	1	0	2	3	0	0	0	1	0	0	1	0	1	2	4	0	0	0	1
Zm00001d001978_63	MAP3K epsilon protein kinase 1	1	0	2	3	1	0	0	2	1	0	0	0	0	1	0	0	0	1	0	2	3	0	0	0	1	0	0	1	0	1	2	4	0	0	0	1
Zm00001d001978_65	MAP3K epsilon protein kinase 1	1	1	570	17	1	4	5	1	15	2	0	12	1	0	24	0	2	0	0	17	0	0	2	3	0	0	13	4	6	6	4	3	16	9	3	43
Zm00001d001978_67	MAP3K epsilon protein kinase 1	0	0	0	0	0	0	0	0	0	0	0	0	0	0	0	0	0	0	0	0	0	0	0	0	0	0	0	0	0	0	0	0	0	0	0	0
Zm00001d001978_68	MAP3K epsilon protein kinase 1	31	0	3	51	0	33	3	18	2	6	12	1	1	79	1	10	48	0	26	64	5	1	23	0	105	42	3	9	1	2	2	0	3	31	0	11
Zm00001d001978_7	MAP3K epsilon protein kinase 1	167	244	236	170	171	198	244	179	200	202	186	230	214	194	237	187	148	159	153	205	157	142	182	184	119	317	255	118	144	127	189	228	183	13	374	245
Zm00001d001978_8	MAP3K epsilon protein kinase 1	0	5	0	4	0	0	0	9	0	12	10	0	7	5	0	0	9	0	7	4	0	0	11	0	3	14	13	4	1	0	0	0	0	7	5	0
Zm00001d001978_9	MAP3K epsilon protein kinase 1	167	244	261	170	171	170	244	179	200	207	186	272	190	194	237	187	148	159	153	205	157	142	142	184	119	317	255	118	208	127	189	228	189	13	157	213
Zm00001d001979	gnl|WGS:LPUQ|mrna.ZEAMMB73_Zm00001d001979	0	0	0	0	0	9	0	0	0	28	20	0	0	27	12	0	13	6	0	0	20	14	10	6	0	13	5	6	20	2	0	15	0	8	8	41
Zm00001d001980	Protein kinase-like	497	0	0	50	156	246	61	0	425	213	332	303	80	182	115	0	20	0	109	184	105	0	105	65	231	114	153	12	86	37	101	247	11	0	0	173
Zm00001d001980_1	Protein kinase-like	0	455	322	215	202	111	351	462	33	220	230	102	359	158	261	427	478	343	270	269	268	403	295	240	319	261	251	373	281	324	297	424	495	356	420	486
Zm00001d001980_2	Protein kinase-like	0	0	0	0	0	0	0	0	0	0	0	0	0	17	0	0	0	0	8	0	0	0	0	0	0	6	0	0	0	0	0	0	0	0	0	0
Zm00001d001982	Transcription factor IBH1	0	182	0	0	7	0	9	0	0	0	0	0	0	13	0	0	0	0	0	0	0	0	0	0	0	0	0	14	8	0	0	0	0	7	0	0
Zm00001d001983_1	Protein PELOTA 1	722	873	973	838	910	720	768	1170	932	1152	1128	649	971	1168	880	771	1063	840	1107	1231	914	968	1415	1193	835	1259	1127	896	1028	747	742	1462	1122	342	1180	1742
Zm00001d001983_2	Protein PELOTA 1	0	0	0	0	0	0	0	68	0	0	0	0	0	63	7	0	0	0	0	0	0	0	0	0	0	65	0	0	0	0	0	0	0	0	0	0
Zm00001d001984	gnl|WGS:LPUQ|mrna.ZEAMMB73_Zm00001d001984	0	0	0	0	0	0	0	0	0	0	0	0	0	0	0	0	0	0	0	0	0	0	44	20	0	0	0	0	0	0	0	0	0	120	0	288
Zm00001d001984_1	gnl|WGS:LPUQ|mrna.ZEAMMB73_Zm00001d001984_1	586	503	528	0	0	0	358	432	433	0	0	0	662	785	1751	974	1440	1008	691	1364	683	257	244	233	1047	892	971	2128	2499	5207	471	993	877	1109	344	1293
Zm00001d001987_2	gnl|WGS:LPUQ|mrna.ZEAMMB73_Zm00001d001987_2	0	0	0	0	5	0	0	0	0	0	0	0	21	25	31	0	0	0	0	0	26	0	0	0	0	77	6	0	0	0	1	26	0	0	0	0
Zm00001d001987_3	gnl|WGS:LPUQ|mrna.ZEAMMB73_Zm00001d001987_3	0	0	0	0	10	0	0	0	0	0	17	0	0	0	17	0	0	0	76	0	6	0	0	0	21	19	49	0	0	0	57	79	37	0	0	0
Zm00001d001987_4	gnl|WGS:LPUQ|mrna.ZEAMMB73_Zm00001d001987_4	0	0	0	0	0	0	0	0	0	0	0	0	0	0	0	0	0	0	0	0	0	0	0	0	0	0	0	0	0	0	2	5	4	0	0	0
Zm00001d001988_2	gnl|WGS:LPUQ|mrna.ZEAMMB73_Zm00001d001988_2	0	84	125	0	0	21	10	104	98	88	120	0	56	43	88	0	165	48	0	177	0	180	126	68	0	83	114	69	187	37	0	68	28	203	135	590
Zm00001d001988_3	gnl|WGS:LPUQ|mrna.ZEAMMB73_Zm00001d001988_3	3469	3663	3243	2673	2150	2653	3777	3643	2606	3425	2837	2135	3724	3928	3825	4014	2308	3685	2620	2608	4312	4189	3504	2354	2873	3741	3048	2879	3158	3490	2477	4048	2991	2969	3538	3166
Zm00001d001989	hypothetical protein	7	0	0	0	0	0	0	21	0	0	0	0	0	1	27	3	3	1	0	15	10	0	0	0	0	19	0	0	0	2	6	0	10	0	0	0
Zm00001d001990	hypothetical protein	0	0	0	0	0	0	0	0	1	0	0	0	0	0	0	0	0	0	0	0	0	0	0	0	0	0	0	0	0	0	0	0	0	0	0	0
Zm00001d001993	gnl|WGS:LPUQ|mrna.ZEAMMB73_Zm00001d001993	0	0	0	0	0	0	0	0	0	0	0	0	0	22	0	0	0	0	0	0	0	98	38	45	16	0	8	0	0	0	0	0	0	142	83	108
Zm00001d001993_1	gnl|WGS:LPUQ|mrna.ZEAMMB73_Zm00001d001993_1	0	0	0	0	0	0	0	0	0	0	0	0	0	26	0	0	0	0	0	0	0	0	6	0	45	60	82	0	0	0	0	0	0	0	42	14
Zm00001d001994	hypothetical protein	55	42	34	0	0	0	31	35	36	32	32	0	24	20	33	0	30	0	30	278	0	0	25	17	40	33	30	16	0	0	257	44	0	20	0	0
Zm00001d001995_1	P-loop containing nucleoside triphosphate hydrolase superfamily protein	0	0	0	0	0	0	0	0	0	0	0	0	11	0	8	0	1	0	0	0	0	0	0	0	0	53	0	0	0	0	0	0	0	0	0	0
Zm00001d001996	hypothetical protein	0	6	1	0	0	2	9	1	3	0	0	0	0	0	6	8	7	0	4	12	21	8	4	8	0	16	0	9	0	16	0	12	0	0	0	0
Zm00001d001997	hypothetical protein	0	0	0	0	0	0	0	0	0	0	12	0	0	0	0	0	0	0	0	0	0	0	0	0	0	0	0	0	0	0	11	0	0	0	0	0
Zm00001d001999	Galactose mutarotase-like superfamily protein	3834	4042	3837	2454	2337	2964	2610	2694	3465	2939	2415	3180	3437	3226	2809	1982	2407	1662	3111	3324	3091	1931	2467	2504	3468	2711	2080	1214	1391	1060	2644	3662	2461	1942	1889	2186
Zm00001d001999_2	Galactose mutarotase-like superfamily protein	286	302	146	169	265	336	48	165	117	103	204	33	71	71	38	110	185	58	215	234	371	97	268	166	10	166	19	72	110	1	87	399	119	102	121	215
Zm00001d001999_3	Galactose mutarotase-like superfamily protein	1	29	13	0	0	0	12	9	2	0	0	8	0	0	0	0	9	0	17	0	0	0	6	0	24	0	4	0	3	0	0	8	0	17	22	0
Zm00001d001999_4	Galactose mutarotase-like superfamily protein	0	0	45	0	74	2	0	39	11	0	0	0	57	52	90	0	21	0	0	0	0	0	21	0	0	0	0	6	0	2	0	0	0	13	0	146
Zm00001d001999_5	Galactose mutarotase-like superfamily protein	474	379	622	202	160	243	478	657	498	167	117	60	462	416	173	292	236	230	162	215	135	193	193	195	16	507	205	148	334	11	104	395	58	319	170	361
Zm00001d001999_7	Galactose mutarotase-like superfamily protein	206	169	41	65	90	86	42	65	29	34	71	46	48	107	70	95	80	5	71	47	26	59	60	5	8	145	22	4	41	8	18	204	58	81	24	193
Zm00001d002000_2	lipoxygenase6	1602	794	416	655	803	1277	1349	771	638	314	344	934	509	812	641	0	126	0	509	592	484	217	271	504	654	1015	873	643	278	0	828	1001	1422	745	733	1355
Zm00001d002000_3	lipoxygenase6	0	74	0	203	214	105	80	23	179	27	129	399	0	58	0	0	0	130	0	199	83	83	0	178	108	85	95	47	10	0	79	184	648	63	4	350
Zm00001d002000_4	lipoxygenase6	0	0	0	0	7	0	0	54	7	0	0	83	12	0	0	0	0	0	0	0	0	0	0	0	0	17	0	0	0	0	0	0	65	0	0	0
Zm00001d002000_5	lipoxygenase6	48	54	0	0	3	0	107	56	0	48	69	141	0	0	102	0	0	0	0	8	57	0	0	0	215	41	0	10	56	0	0	0	61	72	81	28
Zm00001d002000_6	lipoxygenase6	0	64	0	80	110	68	14	33	4	127	50	156	0	22	4	0	27	0	65	0	13	6	19	26	39	36	33	43	44	157	36	91	318	225	57	248
Zm00001d002000_7	lipoxygenase6	3	2	27	1	1	2	1	1	1	1	1	60	5	3	7	0	5	0	12	1	8	2	5	3	3	2	10	2	4	0	3	1	2	6	29	2
Zm00001d002001	hypothetical protein	0	21	45	0	0	0	13	17	4	0	0	0	0	0	0	0	3	2	37	28	23	16	5	17	0	0	0	0	2	0	9	21	61	6	11	3
Zm00001d002003	gnl|WGS:LPUQ|mrna.ZEAMMB73_Zm00001d002003	1649	1201	869	1048	634	822	998	1005	1093	1582	1148	1135	941	978	846	725	691	587	710	1267	731	850	842	913	730	1271	1382	880	820	615	1232	1305	1317	758	1130	1662
Zm00001d002003_1	gnl|WGS:LPUQ|mrna.ZEAMMB73_Zm00001d002003_1	0	0	0	0	0	0	0	13	0	0	0	0	0	0	0	0	0	0	0	0	0	0	4	0	0	0	0	0	0	0	0	4	0	7	0	0
Zm00001d002003_2	gnl|WGS:LPUQ|mrna.ZEAMMB73_Zm00001d002003_2	22	10	14	10	5	6	10	13	11	7	6	8	9	8	13	9	6	21	13	13	23	11	4	18	7	9	10	13	7	12	10	4	8	4	10	8
Zm00001d002003_6	gnl|WGS:LPUQ|mrna.ZEAMMB73_Zm00001d002003_6	0	0	0	2	0	4	0	0	0	0	0	1	0	0	0	0	8	0	0	0	0	0	0	0	1	1	0	0	0	4	2	0	2	0	0	0
Zm00001d002004_1	Peroxidase 16	571	696	435	406	391	368	414	289	1008	672	567	705	672	885	703	408	607	281	251	584	377	264	685	573	1132	526	684	505	237	151	654	747	597	294	189	462
Zm00001d002004_3	Peroxidase 16	2	2	0	6	4	0	3	4	0	0	1	0	0	7	4	1	10	0	1	11	2	0	0	0	2	0	0	4	0	2	6	2	6	1	0	0
Zm00001d002008	evolutionarily conserved C-terminal region 10	0	4	0	4	1	0	0	0	0	0	0	0	0	0	0	0	0	0	0	0	0	0	0	0	0	0	0	0	0	0	0	0	0	0	0	1
Zm00001d002011	Ethylene-responsive transcription factor ERF003	3	0	0	0	0	0	0	2	0	0	0	0	2	0	0	0	1	3	0	0	0	0	0	0	0	0	0	1	2	0	0	0	0	0	0	0
Zm00001d002012_2	Protein KAKU4	331	260	382	928	977	946	231	224	175	548	384	651	265	330	440	374	458	225	395	527	404	814	689	439	196	331	290	28	107	78	351	508	279	263	454	560
Zm00001d002012_3	Protein KAKU4	461	365	426	363	338	327	390	428	345	485	361	279	164	139	163	1026	1504	1427	196	201	152	152	379	185	171	235	375	641	901	1449	196	357	434	460	99	501
Zm00001d002012_4	gnl|WGS:LPUQ|mrna.ZEAMMB73_Zm00001d002012_4	0	0	0	0	0	0	0	0	0	1	1	0	0	0	0	0	0	0	0	0	5	0	0	2	0	0	0	0	0	0	0	0	0	0	0	0
Zm00001d002013	OSJNBb0022F16.11-like protein	602	446	470	280	213	265	782	831	427	820	643	377	18	15	0	626	600	604	495	486	384	476	344	353	18	165	29	1052	860	319	383	412	764	537	492	805
Zm00001d002014	Os07g0120600-like protein	0	2	0	42	13	15	0	1	0	25	29	39	0	0	0	0	0	16	0	0	0	67	1	63	0	0	4	0	0	0	0	0	0	44	42	46
Zm00001d002015	Os07g0120600-like protein	1	4	0	18	23	19	0	0	1	17	14	6	0	0	0	4	0	0	0	0	0	12	11	11	0	15	8	0	0	2	0	0	3	11	6	2
Zm00001d002016	Os07g0120600-like protein	0	0	0	42	13	18	0	0	0	19	13	33	0	0	0	0	3	0	2	0	0	0	0	0	0	1	0	0	0	0	0	0	0	0	0	0
Zm00001d002017	Os07g0120600-like protein	0	0	0	2	2	12	0	3	0	4	4	2	0	0	6	1	0	0	0	0	0	1	0	0	0	9	15	4	0	0	0	0	1	2	1	0
Zm00001d002019	OSJNBb0022F16.11-like protein	0	99	167	133	89	49	206	207	139	297	168	195	101	0	180	82	86	176	198	185	102	101	0	0	198	332	442	218	203	0	255	310	275	167	301	498
Zm00001d002020	OSJNBb0022F16.11-like protein	0	0	0	0	0	0	16	2	0	3	16	0	2	0	1	0	0	53	0	0	0	0	0	0	0	15	27	33	29	0	0	0	0	43	0	40
Zm00001d002020_2	OSJNBb0022F16.11-like protein	184	204	164	12	66	113	492	436	510	23	13	27	13	17	14	0	0	0	0	0	0	287	168	340	13	88	525	8	2	0	0	0	0	213	495	472
Zm00001d002020_4	OSJNBb0022F16.11-like protein	0	67	48	0	0	0	55	40	85	4	1	1	0	1	0	0	0	0	292	0	0	8	39	43	5	3	117	17	14	69	7	5	14	0	108	94
Zm00001d002021	hypothetical protein	154	0	73	110	0	121	89	133	89	139	67	55	33	132	58	0	448	454	1321	109	0	0	12	29	57	93	51	489	229	0	909	0	0	0	0	90
Zm00001d002022_1	Vacuolar cation/proton exchanger 2	0	3	9	13	9	0	11	5	1	0	0	12	0	0	12	0	16	0	14	0	0	6	15	16	12	20	1	0	9	3	3	5	0	10	7	27
Zm00001d002022_11	Vacuolar cation/proton exchanger 2	16	0	26	3	0	0	12	0	0	0	3	0	0	18	14	11	16	0	0	20	0	25	4	0	0	25	0	0	37	6	19	8	0	14	0	30
Zm00001d002022_12	Vacuolar cation/proton exchanger 2	0	0	9	0	20	0	0	0	0	0	0	0	0	8	0	0	12	0	0	0	0	0	0	0	0	0	6	0	60	0	0	0	0	0	0	0
Zm00001d002022_13	Vacuolar cation/proton exchanger 2	27	32	34	28	3	37	30	55	33	7	4	33	80	42	63	19	110	31	61	54	122	43	63	23	16	107	35	23	72	32	0	52	62	57	14	114
Zm00001d002022_14	Vacuolar cation/proton exchanger 2	8	8	6	26	7	0	21	7	0	2	16	7	5	19	16	3	11	0	39	32	14	5	8	10	24	0	2	22	23	5	5	0	7	14	27	16
Zm00001d002022_2	Vacuolar cation/proton exchanger 2	375	575	551	948	37	932	742	627	789	0	2	1032	525	622	478	1419	1335	147	1093	1277	553	621	464	396	433	826	514	985	1426	230	748	1610	1134	240	862	277
Zm00001d002022_3	Vacuolar cation/proton exchanger 2	188	18	10	7	31	25	23	15	3	6	0	16	0	12	15	105	74	78	7	2	7	11	12	1	7	20	16	130	51	2	13	51	0	134	17	61
Zm00001d002022_4	Vacuolar cation/proton exchanger 2	275	335	360	0	0	0	151	157	345	0	0	0	717	474	130	0	0	0	0	0	0	318	459	190	83	343	164	0	0	0	0	0	0	378	146	163
Zm00001d002022_5	Vacuolar cation/proton exchanger 2	0	4	11	13	9	0	13	6	2	0	20	1	0	0	13	0	4	0	14	0	0	0	18	0	6	22	1	1	14	5	2	0	0	9	17	16
Zm00001d002022_6	Vacuolar cation/proton exchanger 2	82	10	12	19	0	0	2	79	53	0	0	0	21	37	2	33	18	43	10	26	35	26	54	19	17	28	7	9	35	6	0	34	35	224	13	32
Zm00001d002022_7	Vacuolar cation/proton exchanger 2	19	10	5	20	3	0	8	29	8	9	7	13	0	17	6	0	19	11	28	37	9	6	19	4	14	42	4	18	23	32	5	51	0	35	7	46
Zm00001d002022_8	Vacuolar cation/proton exchanger 2	26	32	53	28	2	37	30	55	33	3	4	33	80	42	62	23	92	31	61	54	106	43	63	23	16	67	28	23	72	3	0	52	57	56	14	103
Zm00001d002022_9	Vacuolar cation/proton exchanger 2	98	48	107	22	37	1	16	218	312	0	0	11	117	64	97	5	29	5	3	20	0	57	83	314	123	448	122	28	4	0	0	5	3	53	150	108
Zm00001d002026_1	Protein kinase superfamily protein	335	277	224	194	105	97	272	346	453	273	251	222	191	149	129	173	206	0	147	228	123	49	105	192	337	200	201	293	196	38	293	377	242	240	119	225
Zm00001d002027_1	COP9 signalosome complex subunit 5b	697	1307	997	643	647	546	693	1050	438	1096	1082	716	740	960	559	342	698	935	575	758	909	785	530	560	655	657	1126	962	401	571	672	912	837	543	805	1552
Zm00001d002027_2	COP9 signalosome complex subunit 5b	0	27	0	0	0	0	10	23	5	0	0	0	0	29	22	0	19	0	0	10	0	0	24	0	0	0	0	2	0	0	0	13	0	18	19	0
Zm00001d002027_3	COP9 signalosome complex subunit 5b	1	9	0	1	1	4	3	1	2	1	1	1	19	14	7	6	4	12	0	1	4	1	3	2	3	16	5	6	8	2	5	2	0	2	0	5
Zm00001d002029	Protein TIFY 3B	29	28	48	0	0	0	26	66	42	0	0	0	41	69	30	0	0	0	54	1	2	0	0	0	128	93	2	0	0	0	4	138	3	0	0	0
Zm00001d002029_1	Protein TIFY 3B	37	14	14	4	3	2	60	171	93	5	3	3	80	118	41	14	123	12	19	0	7	4	4	2	157	87	58	18	48	164	7	67	21	2	2	15
Zm00001d002029_2	Protein TIFY 3B	2852	1727	3633	3589	2701	3224	2271	2069	2119	3968	3813	2991	1686	3158	2379	4275	3926	4017	2949	3675	2947	4157	3534	3588	1958	1908	2033	3904	3264	3340	2637	3094	3200	3575	4481	6311
Zm00001d002032_10	hypothetical protein	0	0	0	0	0	0	0	0	0	0	0	0	3	99	2	0	0	0	0	0	0	0	0	0	25	44	11	0	0	0	0	0	0	0	0	0
Zm00001d002032_11	hypothetical protein	0	0	0	0	0	0	0	0	0	0	0	0	4	30	15	0	0	0	0	0	0	0	0	0	36	23	6	0	0	0	0	0	0	0	0	0
Zm00001d002032_12	hypothetical protein	0	0	0	0	0	0	0	0	0	0	0	0	95	34	27	0	0	0	0	0	0	0	0	0	0	98	1	0	0	0	0	0	0	0	0	0
Zm00001d002032_13	hypothetical protein	0	0	0	0	0	0	0	0	0	0	0	0	3	74	8	0	0	0	0	0	0	0	0	0	58	36	6	0	0	0	0	0	0	0	0	0
Zm00001d002032_14	hypothetical protein	0	0	0	0	0	0	0	0	0	0	0	0	24	147	215	0	0	0	0	0	0	0	0	0	44	127	91	0	0	0	0	0	0	0	0	0
Zm00001d002032_16	hypothetical protein	0	0	0	0	0	0	0	0	0	0	0	0	3	15	11	0	0	0	0	0	0	0	0	0	8	12	5	0	0	0	0	0	0	0	0	0
Zm00001d002032_17	hypothetical protein	0	0	0	0	0	0	0	0	0	0	0	0	0	10	0	0	0	0	0	0	0	0	0	0	0	0	0	0	0	0	0	0	0	0	0	0
Zm00001d002032_20	hypothetical protein	0	0	0	0	0	0	0	0	0	0	0	0	2	0	0	0	0	0	0	0	0	0	0	0	0	0	3	0	0	0	0	0	0	0	0	0
Zm00001d002032_21	hypothetical protein	0	0	0	0	0	0	0	0	0	0	0	0	14	16	4	0	0	0	0	0	0	0	0	0	22	18	8	0	0	0	0	0	0	0	0	0
Zm00001d002032_23	hypothetical protein	0	0	0	0	0	0	7	0	0	0	0	0	0	0	0	0	0	0	0	0	0	0	0	0	1	0	1	0	0	0	0	0	0	0	0	0
Zm00001d002032_24	hypothetical protein	0	0	0	0	0	0	0	0	0	0	0	0	0	1	0	0	0	0	0	0	0	0	0	0	16	25	2	0	0	0	0	0	0	0	0	0
Zm00001d002032_25	hypothetical protein	0	0	0	0	0	0	0	0	0	0	0	0	6	28	47	0	0	0	0	0	0	0	0	0	15	16	1	0	0	0	0	0	0	0	0	0
Zm00001d002032_26	hypothetical protein	0	0	0	0	0	0	0	0	0	0	0	0	0	0	1	0	0	0	0	0	0	0	0	0	0	2	0	0	0	0	0	0	0	0	0	0
Zm00001d002032_27	hypothetical protein	0	0	0	0	0	0	0	0	0	0	0	0	0	5	0	0	0	0	0	0	0	0	0	0	0	1	0	0	0	0	0	0	0	0	0	0
Zm00001d002032_28	hypothetical protein	0	0	0	0	0	0	0	0	0	0	0	0	3	21	18	0	0	0	0	0	0	0	0	0	18	24	1	0	0	0	0	0	0	0	0	0
Zm00001d002032_29	hypothetical protein	0	0	0	0	0	0	0	0	0	0	0	0	0	0	1	0	0	0	0	0	0	0	0	0	0	0	0	0	0	0	0	0	0	0	0	0
Zm00001d002032_30	hypothetical protein	0	0	0	0	0	0	0	0	0	0	0	0	5	86	93	0	0	0	0	0	0	0	0	0	69	205	19	0	0	0	0	0	0	0	0	0
Zm00001d002032_32	hypothetical protein	0	0	0	0	0	0	0	0	0	0	0	0	33	81	109	0	0	0	0	0	0	0	0	0	4	75	50	0	0	0	0	0	0	0	0	0
Zm00001d002032_33	hypothetical protein	0	0	0	0	0	0	0	0	0	0	0	0	0	0	0	0	0	0	0	0	0	0	0	0	0	1	0	0	0	0	0	0	0	0	0	0
Zm00001d002032_34	hypothetical protein	0	0	0	0	0	0	0	0	0	0	0	0	3	65	1	0	0	0	0	0	0	0	0	0	36	36	5	0	0	0	0	0	0	0	0	0
Zm00001d002032_35	hypothetical protein	0	0	0	0	0	0	0	0	0	0	0	0	1	44	7	0	0	0	0	0	0	0	0	0	58	42	1	0	0	0	0	0	0	0	0	0
Zm00001d002032_36	hypothetical protein	0	0	0	0	0	0	0	0	0	0	0	0	0	1	0	0	0	0	0	0	0	0	0	0	0	16	6	0	0	0	0	0	0	0	0	0
Zm00001d002032_38	hypothetical protein	0	0	0	0	0	0	0	0	0	0	0	0	31	0	21	0	0	0	0	0	0	0	0	0	12	0	53	0	0	0	0	0	0	0	0	0
Zm00001d002032_8	hypothetical protein	0	0	0	0	0	0	0	0	0	0	0	0	3	86	2	0	0	0	0	0	0	0	0	0	39	48	7	0	0	0	0	0	0	0	0	0
Zm00001d002032_9	hypothetical protein	0	0	0	0	0	0	0	0	0	0	0	0	4	0	0	0	0	0	0	0	0	0	0	0	6	1	2	0	0	0	0	0	0	0	0	0
Zm00001d002033	hypothetical protein	0	62	52	6	36	14	53	61	59	86	54	19	28	26	26	63	34	5	7	35	56	122	127	198	46	34	28	37	68	36	2	28	0	210	109	273
Zm00001d002034_1	6%2C7-dimethyl-8-ribityllumazine synthase	890	1005	574	0	0	0	657	638	0	240	0	0	250	338	88	0	0	0	0	0	0	70	143	99	171	292	339	0	79	0	0	0	0	118	70	111
Zm00001d002034_2	6%2C7-dimethyl-8-ribityllumazine synthase	0	0	0	0	0	0	0	0	0	0	0	0	5	4	4	0	0	0	0	0	0	0	0	0	0	1	1	0	0	0	0	0	0	5	0	0
Zm00001d002034_4	6%2C7-dimethyl-8-ribityllumazine synthase	13	11	3	0	0	0	0	0	6	0	0	0	0	0	0	466	479	0	0	543	0	0	0	0	0	1	1	0	3	167	0	0	14	0	0	341
Zm00001d002034_5	6%2C7-dimethyl-8-ribityllumazine synthase	0	0	0	0	0	0	0	0	4	0	0	0	0	0	0	0	0	0	0	0	0	0	0	0	0	0	0	0	0	0	0	0	0	13	0	0
Zm00001d002035	Endonuclease 2	5386	4966	7397	16721	18495	19729	4279	4614	4844	22612	21743	16881	9857	14750	14297	14910	10809	13001	16995	11111	10952	14840	13928	9392	7962	9739	7804	10132	13270	17552	9847	17213	10382	19289	18069	25933
Zm00001d002035_1	Endonuclease 2	10	7	8	26	50	34	0	6	0	36	10	22	289	2	29	28	18	12	17	9	21	4	0	3	0	141	0	2	18	2	2	23	8	16	7	10
Zm00001d002036_1	Golgin candidate 2	338	74	22	429	517	710	15	51	63	454	365	435	560	383	608	1172	1016	776	114	50	8	95	102	73	333	437	358	612	588	780	71	182	0	123	10	234
Zm00001d002037	hypothetical protein	0	0	0	9	0	0	0	0	0	0	0	0	0	0	0	0	0	0	6	10	3	0	0	0	0	0	0	0	0	0	9	1	0	1	0	0
Zm00001d002038_1	anti-sigma factor antagonist domain of sulfate transporter91	0	0	0	0	0	0	0	0	51	0	0	0	0	0	0	0	0	0	0	0	0	0	0	0	159	273	209	0	0	0	0	0	0	43	0	0
Zm00001d002039	Wall-associated receptor kinase-like protein 9	311	122	289	0	0	43	73	214	131	143	118	33	70	21	157	243	160	203	0	0	0	150	93	75	119	124	155	161	278	49	0	24	0	178	162	87
Zm00001d002046_5	Alpha-N-acetylglucosaminidase	701	133	64	301	318	14	23	106	178	203	282	142	331	464	175	15	213	21	355	442	599	227	180	24	328	597	80	31	441	379	467	504	356	427	499	379
Zm00001d002050	gnl|WGS:LPUQ|mrna.ZEAMMB73_Zm00001d002050	20	3	24	2	0	8	19	13	26	2	4	7	0	0	0	0	0	0	17	0	3	0	0	0	0	0	0	0	0	0	0	34	97	0	0	0
Zm00001d002051	D-3-phosphoglycerate dehydrogenase 3 chloroplastic	1175	4903	649	535	1447	572	2018	2379	3641	1807	707	1846	828	931	1754	2245	3124	1616	4643	6230	4715	3158	897	4118	778	2996	2999	2733	613	453	1165	1814	1458	773	3263	4020
Zm00001d002052	gnl|WGS:LPUQ|mrna.ZEAMMB73_Zm00001d002052	1788	2294	2120	929	892	1288	4946	4606	4584	1065	1727	1281	1166	1463	1373	445	731	874	4624	946	1283	1461	900	663	2307	4878	3096	1790	1236	8333	1578	3808	3459	1707	2758	3756
Zm00001d002053	Small RNA degrading nuclease 3	201	159	73	43	484	277	105	1	215	143	194	133	95	262	111	44	448	195	497	161	295	262	7	226	188	266	103	181	214	766	260	437	198	65	90	67
Zm00001d002054	photosynthetic electron transport3	0	20	0	6	65	0	0	0	0	38	0	31	19	15	0	0	0	0	33	0	49	0	0	0	0	3	0	1	4	56	10	4	0	10	0	0
Zm00001d002055	Ripening-related protein 3	1	0	10	0	9	0	6	5	0	1	0	0	0	0	0	0	0	0	0	0	0	0	4	0	0	0	0	1	0	0	0	7	13	0	0	7
Zm00001d002056	CDT1-like protein a chloroplastic	0	3	1	11	14	1	0	0	1	2	16	13	13	5	0	0	2	0	4	0	0	5	0	0	19	3	7	5	1	0	3	0	0	0	0	11
Zm00001d002056_1	CDT1-like protein a chloroplastic	0	0	0	0	0	0	0	0	0	0	0	0	0	0	0	0	0	0	0	0	0	0	6	0	0	0	0	6	0	0	0	0	0	0	0	0
Zm00001d002056_3	CDT1-like protein a chloroplastic	37	59	45	25	10	62	0	9	84	0	56	36	0	61	0	0	86	0	5	0	0	6	0	0	8	42	8	18	85	0	24	0	0	0	0	9
Zm00001d002056_4	CDT1-like protein a chloroplastic	0	0	0	0	0	0	0	0	0	0	0	0	0	0	0	0	0	0	0	0	0	0	0	0	0	0	0	39	0	0	0	0	0	0	0	0
Zm00001d002056_5	CDT1-like protein a chloroplastic	0	0	0	0	0	0	0	0	0	0	0	0	0	0	0	0	0	0	0	0	0	0	12	0	0	0	0	12	0	0	0	0	0	0	0	0
Zm00001d002056_7	TRUE	0	0	0	0	10	0	0	9	0	0	0	0	0	0	0	0	0	0	0	0	0	0	0	0	0	6	0	2	0	0	0	45	0	0	0	0
Zm00001d002056_8	CDT1-like protein a chloroplastic	0	0	0	0	0	0	0	0	0	0	0	0	0	0	0	0	0	0	0	0	0	0	8	0	0	0	0	4	0	0	0	0	0	0	0	0
Zm00001d002057	Ripening-related protein 3	2	0	0	0	6	4	0	0	4	0	1	0	0	0	0	0	0	0	10	1	2	0	3	0	0	0	0	1	0	0	4	3	8	1	0	3
Zm00001d002063	UDP-glycosyltransferase 89B1	0	38	46	105	0	72	279	169	203	69	113	367	352	411	45	0	0	0	0	5	5	0	0	1	354	51	75	46	183	14	166	0	0	22	8	0
Zm00001d002064	Glycosyltransferase	2554	2380	1306	1510	1645	1223	1922	1567	1901	2102	2468	2083	1260	2095	685	1034	2067	771	1171	3054	1640	1469	980	952	1316	1673	2281	2230	1003	917	3495	2647	3065	1026	1905	3161
Zm00001d002065	TRUE	11	9	39	8	145	36	63	15	11	57	79	36	349	223	62	411	39	316	228	224	338	60	4	5	271	404	223	287	356	764	271	158	296	97	78	35
Zm00001d002065_3	maize insect resistance3	38	11	172	19	1300	515	109	20	10	1434	1408	496	575	807	52	745	35	398	209	224	300	3352	4	6	327	1107	451	751	1252	1346	195	154	177	116	3475	7
Zm00001d002065_5	maize insect resistance3	33648	27203	21464	18720	11095	12990	34306	34050	27551	14710	12822	13560	17973	14858	17880	18205	20789	15078	28878	37380	20993	5761	12682	16396	17350	26262	20010	20284	18265	46589	34402	45302	32984	12457	14071	36902
Zm00001d002065_7	TRUE	31	8	38	8	137	35	60	14	10	54	75	35	291	408	62	638	35	318	225	218	309	56	4	5	258	377	217	279	613	791	271	153	211	95	39	26
Zm00001d002066	Protein IRX15-LIKE	0	0	0	0	0	0	376	0	0	0	0	0	0	0	0	0	0	0	0	0	0	0	21	0	0	0	683	0	0	0	0	0	0	0	0	14
Zm00001d002067	Protein IRX15-LIKE	0	243	317	2	4	65	382	491	352	5	138	45	0	279	334	108	132	6	111	218	111	205	319	399	450	442	519	120	85	125	184	235	249	205	258	772
Zm00001d002068	gnl|WGS:LPUQ|mrna.ZEAMMB73_Zm00001d002068	333	124	153	158	159	124	158	9	240	189	153	112	90	229	142	264	161	49	172	254	187	0	106	131	114	45	90	181	73	36	249	279	229	60	75	50
Zm00001d002069	DNA topoisomerase 2	35	0	84	0	0	0	0	0	69	0	0	0	0	0	53	21	24	40	0	0	0	37	0	37	29	0	42	12	13	87	0	0	0	0	26	474
Zm00001d002071	DNA topoisomerase 2	37	6	14	13	9	25	8	0	0	0	3	0	1193	83	71	147	128	312	4	109	37	189	132	90	228	553	65	10	50	58	0	3	0	61	5	8
Zm00001d002072	hypothetical protein	0	0	0	1321	1372	589	0	0	0	0	0	0	0	0	0	0	0	19	0	0	0	108	0	0	0	0	0	0	0	0	0	0	0	0	50	0
Zm00001d002074	hypothetical protein	0	0	0	12	0	9	0	25	0	0	3	0	0	0	0	0	0	0	0	0	0	0	0	0	0	0	0	0	26	0	0	0	0	6	2	0
Zm00001d002075	Floral homeotic protein APETALA 2	0	28	27	0	22	34	10	58	11	45	38	0	0	28	11	0	1	0	19	20	14	11	0	0	14	75	31	21	0	0	30	9	52	9	102	14
Zm00001d002079	Dehydration responsive element binding protein	212	102	56	122	0	0	124	72	0	0	0	15	0	1072	76	0	73	0	89	92	74	0	483	77	259	252	0	897	0	973	76	0	122	154	0	1496
Zm00001d002080	E3 ubiquitin-protein ligase MBR2	3402	2279	1887	2241	2238	2092	3473	2572	2239	2598	2749	1728	3232	2156	2959	3532	3608	2705	2499	3022	2530	2962	2673	2996	2595	2623	1888	3765	4480	2218	2427	3398	2552	3420	4320	4755
Zm00001d002080_2	E3 ubiquitin-protein ligase MBR2	6	9	146	5	0	25	23	0	19	76	23	18	0	150	49	47	0	0	8	147	0	28	74	0	75	56	0	0	80	58	18	0	127	154	68	431
Zm00001d002082	Crossover junction endonuclease EME1B	7	0	40	74	29	0	75	0	72	23	67	0	0	93	119	0	40	2	15	165	0	47	76	0	0	111	84	5	35	22	100	101	0	17	0	0
Zm00001d002082_10	Crossover junction endonuclease EME1B	0	23	0	0	0	0	0	0	0	0	0	0	0	0	0	0	0	0	0	0	0	0	0	0	0	0	0	0	0	0	0	0	0	0	0	0
Zm00001d002082_12	Crossover junction endonuclease EME1B	0	23	0	0	0	0	0	0	0	0	0	0	0	0	0	0	0	0	0	0	0	0	0	0	0	0	0	0	0	0	0	0	0	0	0	0
Zm00001d002082_13	Crossover junction endonuclease EME1B	18	0	22	0	7	0	0	0	32	0	0	0	0	0	0	0	0	5	15	0	0	0	0	0	79	0	0	0	0	6	0	0	0	15	0	0
Zm00001d002082_2	Crossover junction endonuclease EME1B	0	0	5	0	11	0	0	0	0	33	0	0	0	0	0	0	0	0	0	0	0	0	0	0	0	0	0	0	0	0	6	0	0	14	0	0
Zm00001d002082_3	Crossover junction endonuclease EME1B	0	0	0	0	19	0	0	0	0	0	36	0	0	0	0	0	0	14	0	0	137	0	0	0	0	0	0	0	0	0	0	0	0	0	0	0
Zm00001d002082_4	Crossover junction endonuclease EME1B	0	0	0	0	0	0	0	0	0	8	32	0	0	0	0	0	3	0	0	0	0	0	0	0	0	0	0	0	0	0	0	0	0	0	0	0
Zm00001d002082_5	Crossover junction endonuclease EME1B	0	0	0	0	0	0	0	0	0	5	0	0	0	0	0	0	0	0	0	0	0	0	0	0	0	0	0	0	0	0	0	0	0	0	0	0
Zm00001d002083	hypothetical protein	0	0	0	0	0	0	0	0	0	0	0	0	0	12	4	0	0	0	1	11	0	0	0	0	0	0	0	0	0	13	0	0	13	0	6	0
Zm00001d002084_10	zinc finger (ubiquitin-hydrolase) domain-containing protein	0	0	1	0	0	0	0	0	0	0	0	2	0	0	0	0	0	0	0	0	0	0	0	0	0	0	0	0	0	3	0	2	0	1	0	0
Zm00001d002084_3	zinc finger (ubiquitin-hydrolase) domain-containing protein	101	147	113	163	93	151	107	306	95	289	133	162	59	253	51	277	185	93	88	228	133	156	136	85	75	285	200	232	158	228	50	113	84	165	360	330
Zm00001d002084_4	zinc finger (ubiquitin-hydrolase) domain-containing protein	19	31	44	70	247	121	0	24	77	143	111	214	49	69	49	0	32	18	3	28	24	28	75	62	69	81	38	35	99	46	15	38	0	76	0	93
Zm00001d002084_5	zinc finger (ubiquitin-hydrolase) domain-containing protein	0	2	4	0	22	4	20	7	0	0	0	0	6	11	0	0	0	0	0	0	0	0	0	0	0	17	10	0	0	0	0	17	0	0	0	0
Zm00001d002084_6	zinc finger (ubiquitin-hydrolase) domain-containing protein	1	31	32	77	60	41	0	32	63	63	55	19	53	70	10	1	33	14	3	34	17	12	46	16	15	81	19	11	25	11	15	37	0	77	0	31
Zm00001d002084_7	zinc finger (ubiquitin-hydrolase) domain-containing protein	21	107	13	53	44	122	47	75	32	50	24	185	43	72	149	50	80	29	16	54	53	24	106	92	47	111	37	5	138	13	54	38	7	55	0	34
Zm00001d002084_8	zinc finger (ubiquitin-hydrolase) domain-containing protein	23	30	18	50	37	37	6	59	28	37	30	29	68	65	80	55	34	19	16	26	43	11	27	15	16	80	17	7	25	8	13	56	19	55	0	30
Zm00001d002084_9	zinc finger (ubiquitin-hydrolase) domain-containing protein	3	0	0	0	0	0	0	0	0	0	0	0	0	2	0	15	0	0	0	0	0	0	0	0	0	0	0	0	0	2	0	0	0	5	0	14
Zm00001d002085	Glycerol kinase	4450	2891	3424	3264	2772	3062	3020	3047	2799	3245	2825	2205	2153	2181	3167	4283	2950	3607	2274	2343	2017	3313	2383	2257	2405	2561	2123	2624	2592	2128	1365	2048	1614	2157	2399	3266
Zm00001d002086	Ubiquitin carboxyl-terminal hydrolase 22	197	111	137	37	145	133	239	6	58	103	249	162	23	102	171	181	124	0	90	246	120	149	88	203	95	53	287	57	62	47	139	253	426	68	147	336
Zm00001d002087	EamA-like transporter family	522	565	425	477	380	389	694	784	749	321	567	547	585	650	389	771	1004	778	631	940	630	974	1068	975	469	868	708	936	1036	796	630	1018	588	1165	1340	1243
Zm00001d002087_1	EamA-like transporter family	0	0	0	0	0	0	0	0	0	0	0	0	0	0	0	0	0	0	0	4	0	0	0	0	0	0	0	0	1	15	0	0	22	0	2	0
Zm00001d002087_2	EamA-like transporter family	0	0	0	0	0	0	0	2	0	0	0	0	0	0	0	0	11	10	0	0	0	0	16	19	0	0	0	0	0	0	0	0	0	0	0	136
Zm00001d002087_3	EamA-like transporter family	0	0	0	0	0	0	0	13	0	0	0	0	0	0	0	0	0	0	0	0	14	0	0	0	28	31	0	0	13	0	0	0	0	0	20	22
Zm00001d002087_4	EamA-like transporter family	3	5	2	14	3	2	3	2	2	3	2	2	41	3	3	9	6	7	0	3	6	12	3	0	60	47	40	24	5	1	5	30	18	31	33	136
Zm00001d002088	DNA-binding WRKY	0	0	0	0	0	0	0	0	0	0	0	0	0	0	0	0	0	0	0	0	0	0	0	0	0	0	0	0	0	0	8	6	0	0	0	0
Zm00001d002089_1	Tetratricopeptide repeat (TPR)-like superfamily protein	0	0	0	0	0	0	0	0	0	0	39	56	0	0	0	0	0	0	0	26	0	0	0	0	7	0	49	35	0	0	26	60	0	0	0	0
Zm00001d002089_10	Tetratricopeptide repeat (TPR)-like superfamily protein	0	17	0	150	0	0	0	0	0	7	0	0	0	0	0	0	38	0	0	7	0	0	0	0	9	0	0	0	0	0	0	26	0	0	0	0
Zm00001d002089_22	Tetratricopeptide repeat (TPR)-like superfamily protein	0	0	0	0	54	7	0	1	0	0	0	0	0	0	0	0	0	0	0	0	135	0	0	0	0	0	0	0	0	0	0	0	4	7	8	0
Zm00001d002089_25	Tetratricopeptide repeat (TPR)-like superfamily protein	0	0	0	0	29	7	0	0	0	0	5	10	0	0	0	0	0	2	0	0	0	5	0	0	0	0	0	0	0	11	0	0	0	0	0	0
Zm00001d002089_27	Tetratricopeptide repeat (TPR)-like superfamily protein	0	0	0	0	0	0	0	0	0	0	59	0	0	0	0	0	0	0	0	0	0	0	0	0	0	0	0	0	0	0	0	0	0	0	0	0
Zm00001d002089_3	Tetratricopeptide repeat (TPR)-like superfamily protein	0	0	0	0	0	0	25	386	0	0	0	0	0	10	233	0	0	0	0	0	0	0	0	0	63	1030	78	50	216	0	26	0	0	0	0	0
Zm00001d002089_32	Tetratricopeptide repeat (TPR)-like superfamily protein	0	15	0	0	0	0	25	0	0	0	0	0	0	0	10	0	50	0	0	4	0	0	0	0	9	0	5	1	0	0	3	12	0	0	0	0
Zm00001d002089_35	Tetratricopeptide repeat (TPR)-like superfamily protein	0	0	0	0	0	0	0	0	0	10	21	0	0	0	0	0	0	0	0	3	0	0	0	0	8	0	0	0	0	0	20	14	0	0	0	0
Zm00001d002089_40	Tetratricopeptide repeat (TPR)-like superfamily protein	0	11	0	14	0	0	0	8	11	17	10	8	77	18	0	0	50	0	0	6	0	0	0	0	8	0	0	0	3	0	0	23	0	0	0	0
Zm00001d002089_43	Tetratricopeptide repeat (TPR)-like superfamily protein	0	0	0	0	0	0	0	0	0	0	0	0	0	0	1	0	0	0	0	0	0	0	0	0	0	0	0	0	0	0	0	0	0	0	0	0
Zm00001d002089_5	Tetratricopeptide repeat (TPR)-like superfamily protein	0	0	0	0	0	0	0	0	0	0	0	35	0	0	0	0	0	0	0	0	0	0	0	0	0	0	0	0	0	0	0	0	0	0	0	0
Zm00001d002089_52	TRUE	0	0	0	0	0	0	30	6	0	0	0	0	0	11	24	0	0	0	0	0	0	0	0	0	14	20	4	20	15	0	31	0	0	0	0	0
Zm00001d002089_9	Tetratricopeptide repeat (TPR)-like superfamily protein	0	12	0	0	0	0	0	0	0	2	23	0	0	0	0	0	0	0	0	4	0	0	0	0	8	0	0	0	0	0	37	12	0	0	0	0
Zm00001d002090	Synaptotagmin-5	158	189	132	73	0	73	182	137	242	101	147	0	158	94	201	221	317	0	150	172	189	96	162	156	138	122	150	135	122	0	194	278	0	161	191	336
Zm00001d002090_1	Synaptotagmin-5	0	0	0	0	0	0	0	0	0	0	0	0	0	0	0	0	0	0	0	0	0	0	0	0	0	0	0	0	4	0	0	0	0	0	0	0
Zm00001d002091	Putative chloride channel-like protein CLC-g	0	0	0	0	0	0	0	0	0	0	0	0	123	0	0	0	0	219	0	0	0	0	0	37	0	0	0	0	0	0	0	0	119	0	0	0
Zm00001d002093	36.4 kDa proline-rich protein	0	0	0	0	0	0	0	0	0	0	0	0	0	0	0	0	0	0	0	0	0	0	0	0	0	0	0	0	0	0	0	0	0	0	0	0
Zm00001d002094	Bifunctional inhibitor/lipid-transfer protein/seed storage 2S albumin superfamily protein	0	0	0	0	0	0	0	0	17	0	0	0	0	0	0	0	0	0	0	0	0	2	0	0	0	0	0	0	2	0	0	0	0	0	0	4
Zm00001d002095	ubiquitin-associated (UBA)/TS-N domain-containing protein	811	76	223	127	79	48	15	64	52	51	226	70	872	586	673	478	364	474	304	301	451	842	967	859	443	772	640	8	341	266	299	346	185	863	934	1313
Zm00001d002096	Sterile alpha motif (SAM) domain-containing protein	0	0	0	0	0	4	0	0	0	0	1	0	0	0	0	2	0	0	0	0	0	13	0	0	0	0	0	16	5	0	3	0	0	0	0	32
Zm00001d002097	hypothetical protein	0	0	0	0	0	0	0	0	0	0	0	0	0	0	0	0	0	0	0	0	0	4	0	0	0	0	0	0	0	0	0	0	0	0	0	1
Zm00001d002098	gnl|WGS:LPUQ|mrna.ZEAMMB73_Zm00001d002098	0	0	0	0	0	0	0	0	0	0	0	42	0	0	0	0	0	3	0	0	0	0	19	0	0	0	24	52	0	9	0	0	40	0	26	0
Zm00001d002099	Cyclic nucleotide-gated ion channel 9	28	17	8	107	559	31	40	27	49	8	12	176	762	757	1152	28	54	218	45	166	447	29	0	1159	1265	1255	1554	63	22	41	22	319	181	0	31	0
Zm00001d002099_1	Cyclic nucleotide-gated ion channel 9	30	5	0	0	29	0	0	0	0	0	0	0	29	9	15	0	0	0	0	9	0	0	0	0	0	0	0	0	0	0	0	0	0	0	0	0
Zm00001d002099_2	Cyclic nucleotide-gated ion channel 9	26	422	782	1408	1713	1471	1753	16	843	17	1537	1670	1108	799	1970	0	78	20	44	149	55	34	0	1067	819	2292	1132	0	26	43	97	242	73	0	14	0
Zm00001d002099_3	Cyclic nucleotide-gated ion channel 9	15	0	48	49	100	36	79	6	53	33	8	0	0	0	2	60	0	0	18	11	0	0	41	49	83	8	4	41	56	24	0	0	9	58	57	125
Zm00001d002099_4	Cyclic nucleotide-gated ion channel 9	6	0	0	0	0	0	0	1	6	0	0	0	0	0	0	0	0	0	0	0	0	0	0	0	0	0	0	0	0	0	0	0	0	0	0	0
Zm00001d002099_5	Cyclic nucleotide-gated ion channel 9	0	0	0	0	0	0	0	0	0	0	0	0	0	0	0	0	0	0	0	0	0	0	0	0	0	0	3	0	0	0	0	0	0	0	0	0
Zm00001d002099_6	Cyclic nucleotide-gated ion channel 9	21	2	7	72	213	35	30	16	21	6	12	84	179	231	162	16	35	0	0	22	51	6	0	0	36	296	125	41	19	17	18	55	26	0	13	0
Zm00001d002100	gnl|WGS:LPUQ|mrna.ZEAMMB73_Zm00001d002100	62	58	20	50	34	38	46	93	52	20	14	2	22	28	24	24	17	0	9	29	21	8	16	2	0	23	2	2	15	4	20	3	0	26	9	40
Zm00001d002101	hypothetical protein	0	0	0	0	0	0	0	0	0	0	1	0	0	0	0	0	0	0	0	0	0	0	0	3	0	0	0	0	0	0	0	0	0	0	0	0
Zm00001d002103	3-oxoacyl-[acyl-carrier-protein] synthase III chloroplastic	578	654	380	241	259	140	360	393	573	249	334	223	254	368	319	293	301	113	349	415	390	173	205	273	447	451	456	173	261	142	393	523	389	210	167	203
Zm00001d002103_2	3-oxoacyl-[acyl-carrier-protein] synthase III chloroplastic	0	0	0	0	22	0	0	0	0	0	0	0	0	0	0	0	0	0	0	2	0	0	0	0	0	0	0	0	0	17	0	0	0	0	0	0
Zm00001d002103_3	3-oxoacyl-[acyl-carrier-protein] synthase III chloroplastic	0	0	0	0	0	0	6	0	0	0	0	0	0	0	0	0	0	0	0	0	0	0	0	17	0	0	0	0	0	0	0	0	0	0	0	0
Zm00001d002103_5	3-oxoacyl-[acyl-carrier-protein] synthase III chloroplastic	1	2	8	4	6	4	19	1	20	33	3	4	13	22	4	3	5	3	1	1	1	3	12	12	2	27	44	0	9	10	13	16	1	6	68	100
Zm00001d002103_6	3-oxoacyl-[acyl-carrier-protein] synthase III chloroplastic	0	0	0	0	0	0	0	0	0	0	12	0	0	0	0	0	0	0	0	0	0	0	0	0	19	0	0	0	0	0	0	0	0	0	50	13
Zm00001d002104	Glutamyl-tRNA(Gln) amidotransferase subunit A%2C chloroplastic/mitochondrial	305	375	494	326	322	307	458	513	399	413	398	213	542	446	568	394	400	281	394	447	564	291	411	187	286	426	428	214	369	117	470	566	276	380	337	520
Zm00001d002104_2	Glutamyl-tRNA(Gln) amidotransferase subunit A%2C chloroplastic/mitochondrial	0	32	0	22	30	0	13	120	21	27	27	18	6	72	53	0	40	58	0	32	8	23	27	58	7	24	18	22	15	0	0	12	0	23	133	86
Zm00001d002104_3	Glutamyl-tRNA(Gln) amidotransferase subunit A%2C chloroplastic/mitochondrial	0	16	0	0	0	15	19	21	17	0	0	0	0	62	37	0	0	0	0	0	0	0	28	0	0	13	0	0	0	0	0	0	0	20	0	0
Zm00001d002105	V-type proton ATPase subunit D	0	0	0	0	0	0	73	0	66	0	0	0	0	0	0	0	0	0	0	0	0	0	0	173	80	0	72	0	0	0	44	0	0	0	0	0
Zm00001d002109	hypothetical protein	0	0	189	115	0	71	122	172	185	140	72	72	0	0	0	0	0	0	159	122	112	67	58	0	0	0	0	0	0	0	112	117	95	54	60	66
Zm00001d002112	Retrovirus-related Pol polyprotein LINE-1	0	0	0	0	0	0	0	0	0	0	0	0	0	0	0	0	0	0	0	0	0	0	0	0	0	0	0	0	0	0	0	0	0	0	0	0
Zm00001d002113	hypothetical protein	0	0	0	0	0	0	0	0	0	0	0	0	0	5	0	0	0	0	0	0	0	0	0	0	3	0	25	0	0	0	0	0	0	0	0	0
Zm00001d002113_12	hypothetical protein	0	0	0	0	0	0	0	0	0	0	0	0	18	45	0	0	0	0	0	0	0	0	0	0	0	49	0	0	0	0	0	0	0	0	0	0
Zm00001d002113_16	hypothetical protein	0	0	0	0	0	0	0	0	0	0	0	0	0	49	17	0	0	0	0	0	0	0	0	0	0	50	0	0	0	0	0	0	0	0	0	0
Zm00001d002113_18	hypothetical protein	0	0	0	0	0	0	0	0	0	0	0	0	0	49	34	0	0	0	0	0	0	0	0	0	0	50	0	0	0	0	0	0	0	0	0	0
Zm00001d002113_20	hypothetical protein	0	0	0	0	0	0	0	0	0	0	0	0	0	49	0	0	0	0	0	0	0	0	0	0	0	50	0	0	0	0	0	0	0	0	0	0
Zm00001d002113_23	hypothetical protein	0	0	0	0	0	0	0	0	0	0	0	0	25	24	4	0	0	0	0	0	0	0	0	0	5	5	12	0	0	0	0	0	0	0	0	0
Zm00001d002113_24	hypothetical protein	0	0	0	0	0	0	0	0	0	0	0	0	0	10	27	0	0	0	0	0	0	0	0	0	10	5	20	0	0	0	0	0	0	0	0	0
Zm00001d002113_25	hypothetical protein	0	0	0	0	0	0	0	0	0	0	0	0	26	17	254	0	0	0	0	0	0	0	0	0	0	4	12	0	0	0	0	0	0	0	0	0
Zm00001d002115	Microtubule-associated protein RP/EB family member 1B	387	239	248	137	197	175	161	138	233	192	246	145	301	286	276	203	363	112	190	225	210	63	146	155	150	194	204	122	68	0	67	292	0	104	91	142
Zm00001d002115_1	Microtubule-associated protein RP/EB family member 1B	0	0	11	0	0	0	0	0	0	0	0	0	0	0	0	0	0	0	0	1	0	3	0	0	0	2	0	0	3	0	0	2	0	0	0	0
Zm00001d002119_15	ABC transporter B family member 19	0	39	0	0	0	6	0	0	0	56	0	0	0	12	0	0	0	65	0	0	0	0	0	0	0	15	0	0	0	0	0	0	0	0	0	0
Zm00001d002119_8	ABC transporter B family member 19	0	164	173	205	157	320	176	161	107	366	441	92	238	326	274	279	419	273	189	465	310	128	151	183	510	233	211	234	178	178	420	354	0	94	0	241
Zm00001d002121	Transcription factor PRE3	124	162	44	2	4	0	0	94	194	0	7	0	27	0	100	29	81	17	18	27	45	34	315	147	0	58	0	26	16	0	31	130	0	55	6	48
Zm00001d002122	RNA-binding (RRM/RBD/RNP motifs) family protein	0	0	0	0	0	0	0	0	0	0	0	0	0	19	30	0	0	0	0	0	0	0	0	0	50	15	0	0	0	0	0	0	0	0	0	0
Zm00001d002122_1	RNA-binding (RRM/RBD/RNP motifs) family protein	0	0	0	1313	1061	1457	18	0	0	2080	1371	1800	1157	1106	2307	1414	1468	878	1590	903	1357	902	875	1247	883	1244	644	1809	1368	919	1766	2375	2249	1074	1321	1921
Zm00001d002122_2	RNA-binding (RRM/RBD/RNP motifs) family protein	0	0	0	30	97	81	0	0	0	56	46	29	1	19	58	61	113	19	42	26	130	37	34	35	0	13	18	12	37	0	83	72	6	56	0	150
Zm00001d002122_3	RNA-binding (RRM/RBD/RNP motifs) family protein	0	0	0	0	52	4	0	0	0	0	44	0	17	28	25	0	0	7	18	0	6	0	0	0	11	11	23	0	14	0	0	11	0	0	18	0
Zm00001d002122_4	RNA-binding (RRM/RBD/RNP motifs) family protein	502	424	311	51	22	42	370	426	515	80	61	10	59	56	0	18	18	28	33	5	23	27	24	29	40	67	32	13	13	22	14	48	55	29	27	84
Zm00001d002122_5	RNA-binding (RRM/RBD/RNP motifs) family protein	463	406	501	78	25	42	363	401	510	125	63	17	58	60	0	17	18	28	46	5	23	39	23	29	40	64	32	13	35	60	14	48	55	29	27	81
Zm00001d002122_6	RNA-binding (RRM/RBD/RNP motifs) family protein	5	5	14	47	74	117	9	9	22	78	71	60	31	34	65	62	0	9	1	30	67	4	14	11	25	69	90	23	83	21	117	75	37	41	13	46
Zm00001d002122_7	RNA-binding (RRM/RBD/RNP motifs) family protein	0	0	0	0	0	0	0	0	0	0	0	0	0	0	0	0	0	0	0	0	0	0	0	0	0	0	0	0	0	0	0	0	0	0	0	0
Zm00001d002123	Glutaredoxin family protein	24	0	0	0	0	0	10	0	0	0	0	0	5	0	0	0	0	0	0	0	0	0	0	2	0	0	2	0	0	0	1	0	0	0	0	0
Zm00001d002125_14	nuclear RNA polymerase D2/E2	0	0	113	70	92	91	548	134	76	8	23	0	54	84	52	11	25	113	187	307	29	205	10	0	0	0	144	79	265	274	268	83	246	26	77	0
Zm00001d002125_16	nuclear RNA polymerase D2/E2	1064	581	836	309	215	330	639	1013	641	641	591	387	496	576	1243	465	535	575	434	330	375	216	484	506	635	48	100	440	600	169	486	684	359	345	363	603
Zm00001d002125_17	nuclear RNA polymerase D2/E2	0	7	0	0	0	0	0	0	0	0	0	0	0	1	0	0	0	0	0	0	0	0	0	0	0	4	0	0	0	0	0	0	1	0	0	0
Zm00001d002125_20	nuclear RNA polymerase D2/E2	31	28	3	5	4	7	25	3	10	3	2	3	8	22	2	11	16	4	3	20	4	3	9	10	80	42	16	22	11	3	1	43	36	5	1	3
Zm00001d002125_24	nuclear RNA polymerase D2/E2	54	12	0	61	79	118	0	0	0	8	14	16	0	52	0	19	11	113	151	238	29	121	0	56	261	657	0	63	201	208	161	65	246	19	77	39
Zm00001d002125_6	nuclear RNA polymerase D2/E2	849	384	676	439	312	312	569	132	915	588	554	563	431	516	62	381	641	98	356	479	319	216	472	355	153	1088	1324	665	345	189	619	630	326	270	310	513
Zm00001d002125_8	nuclear RNA polymerase D2/E2	0	29	0	0	0	0	28	44	12	0	0	0	8	24	32	0	30	0	0	19	0	0	0	0	0	35	18	0	0	0	0	25	0	0	21	0
Zm00001d002126	loricrin-related	0	0	87	0	0	0	0	0	0	0	0	0	0	60	13	0	0	0	0	0	0	0	0	0	0	0	0	0	0	0	0	0	0	0	0	0
Zm00001d002128_1	Shikimate kinase 1 chloroplastic	2262	2230	2484	1989	1377	1822	2509	2658	2007	1788	2232	1082	1440	2733	1373	2272	1153	1662	1879	1959	781	2302	2291	1750	963	3182	2732	1372	1653	1046	1271	1818	1745	2157	1822	2222
Zm00001d002128_2	Shikimate kinase 1 chloroplastic	1	6	1	0	25	2	15	2	3	1	3	6	42	40	11	0	43	60	40	6	92	2	1	1	32	147	67	99	52	0	54	31	0	1	3	1
Zm00001d002128_3	Shikimate kinase 1 chloroplastic	379	599	549	164	300	191	517	624	505	310	332	240	617	553	492	207	356	220	250	186	177	1	216	207	395	771	334	239	269	173	167	323	497	161	173	2
Zm00001d002128_4	Shikimate kinase 1 chloroplastic	1	0	0	0	1	1	2	1	1	1	1	0	3	24	2	6	27	3	9	3	36	1	1	1	20	14	4	0	10	0	12	30	0	1	1	1
Zm00001d002129_2	Protein kinase superfamily protein	0	0	0	0	10	0	0	0	0	0	0	0	0	16	0	0	0	0	0	0	0	0	13	0	0	30	0	0	2	0	0	0	0	7	0	0
Zm00001d002130	hypothetical protein	0	0	0	0	0	0	0	0	0	0	0	0	0	0	0	0	0	0	0	31	0	0	0	0	0	14	0	14	15	55	0	17	0	0	0	0
Zm00001d002131	44076	0	0	0	11	14	15	3	0	0	0	0	16	50	0	0	0	0	0	0	4	0	0	0	0	0	0	0	0	5	31	0	9	0	0	0	0
Zm00001d002132	hypothetical protein	931	922	56	134	132	260	199	192	540	28	112	208	93	64	223	75	54	3	65	72	140	39	13	247	385	156	198	47	9	19	196	359	147	67	36	60
Zm00001d002133	hypothetical protein	17	7	0	94	138	311	4	1	0	5	25	173	22	42	27	10	7	9	14	18	0	0	0	0	8	6	5	1	0	0	2	27	40	0	0	0
Zm00001d002136	Protein MIZU-KUSSEI 1	12	0	0	0	0	0	0	0	0	0	0	0	0	0	12	0	0	0	0	0	0	0	0	0	0	1	0	0	0	0	0	0	0	0	0	0
Zm00001d002137_1	precursor elicitor peptide1	0	0	0	0	0	0	0	0	0	6	0	0	0	0	0	0	0	0	0	0	0	0	0	0	0	0	0	0	0	0	0	0	0	0	0	0
Zm00001d002139	Transferase	0	0	0	11	9	47	35	9	0	25	64	112	6	0	23	0	0	0	0	0	0	0	0	0	92	33	69	0	0	0	33	71	0	0	0	0
Zm00001d002141	UBP1-associated protein 2A	173	11	126	44	69	20	127	184	57	54	74	50	113	64	221	107	13	147	132	190	74	16	17	8	64	148	191	77	676	130	36	179	0	19	420	27
Zm00001d002141_10	UBP1-associated protein 2A	0	18	0	0	0	0	0	0	0	0	0	0	0	0	0	0	0	0	0	0	0	0	0	0	0	0	0	0	0	0	0	0	0	0	0	0
Zm00001d002141_11	UBP1-associated protein 2A	0	1	22	0	0	0	1	72	41	0	1	51	14	0	0	35	10	0	8	0	0	0	1	0	37	4	0	17	1	0	5	28	0	0	81	0
Zm00001d002141_13	UBP1-associated protein 2A	208	0	0	0	4	0	0	0	0	0	3	0	0	1	0	1	0	0	0	0	0	1	0	0	1	0	0	0	26	0	0	0	2	0	0	1
Zm00001d002141_2	UBP1-associated protein 2A	152	113	326	28	88	32	253	29	330	45	10	0	41	31	478	632	38	511	42	100	310	22	15	9	159	45	227	360	117	145	252	280	469	139	215	474
Zm00001d002141_20	UBP1-associated protein 2A	3	9	0	2	2	0	0	0	0	0	0	187	0	0	0	360	0	1	0	0	0	0	0	6	2	0	0	0	0	0	0	0	2	0	12	0
Zm00001d002141_21	UBP1-associated protein 2A	0	9	0	0	0	0	0	0	0	0	0	560	0	0	0	320	0	0	0	0	0	0	0	6	2	0	0	0	0	0	0	0	2	0	11	0
Zm00001d002141_3	UBP1-associated protein 2A	515	1745	3274	0	1010	933	398	386	678	2	388	0	19	0	1349	3766	776	4365	320	319	612	0	141	853	971	503	215	1127	2655	127	761	907	4695	60	5045	1197
Zm00001d002141_5	UBP1-associated protein 2A	102	12	163	4	29	0	83	209	89	48	37	16	29	42	110	0	22	0	21	62	78	23	18	8	230	73	13	70	88	0	66	176	0	37	140	63
Zm00001d002141_6	UBP1-associated protein 2A	37	10	0	0	0	0	0	70	8	1	0	193	0	5	0	0	9	0	0	0	0	0	9	0	0	106	70	80	85	0	0	56	0	1	0	16
Zm00001d002143	Transcription factor TGA4	0	0	0	0	0	0	12	15	0	0	0	0	0	0	0	0	0	0	0	0	0	0	0	0	0	36	39	0	0	0	0	0	0	44	0	0
Zm00001d002143_1	Transcription factor TGA4	0	0	0	0	0	0	163	198	104	0	155	55	98	87	96	0	0	0	0	98	0	14	48	0	128	488	250	0	0	0	234	258	0	64	417	668
Zm00001d002143_3	Transcription factor TGA4	0	0	0	0	0	0	0	0	0	0	0	0	0	0	0	0	0	0	0	0	0	0	0	0	0	31	9	0	0	0	0	0	0	0	0	0
Zm00001d002143_4	Transcription factor TGA4	228	10	10	56	0	0	15	473	1500	0	2	8	65	142	155	0	0	0	4	29	5	320	89	76	2	103	114	0	0	0	109	153	27	129	59	217
Zm00001d002143_5	Transcription factor TGA4	0	11	0	0	0	0	26	19	57	0	0	2	0	0	15	0	3	0	0	4	65	0	0	0	33	87	51	5	4	23	33	80	0	36	22	67
Zm00001d002144	Protein EPIDERMAL PATTERNING FACTOR 2	0	0	0	0	0	0	0	0	0	0	0	0	0	0	0	0	0	0	0	0	0	0	0	0	0	1	0	0	0	0	0	0	0	0	0	0
Zm00001d002145	Formation of crista junctions protein 1	0	0	0	0	0	0	24	3	1	0	0	0	5	3	0	10	5	0	0	0	0	0	0	5	0	0	0	0	27	0	0	0	0	3	0	0
Zm00001d002145_1	Formation of crista junctions protein 1	0	0	0	0	0	6	0	0	1	0	7	8	0	0	0	0	30	28	7	0	3	10	0	0	0	6	0	10	19	36	15	46	0	0	0	0
Zm00001d002146	BTB/POZ domain-containing protein	0	0	0	0	0	0	0	0	0	0	0	0	0	0	0	0	0	0	0	0	0	0	0	0	0	44	0	0	105	0	0	0	0	16	0	0
Zm00001d002147	hypothetical protein	0	0	0	0	14	0	0	0	0	0	0	0	0	0	0	0	0	0	0	0	0	0	0	0	0	56	0	0	33	0	0	0	0	10	0	0
Zm00001d002148	Syntaxin-51	2177	360	276	362	827	573	609	848	379	553	550	716	2568	2281	1972	0	0	2	46	615	0	0	0	0	2378	3295	2208	51	0	0	36	0	218	0	172	7
Zm00001d002148_1	Syntaxin-51	0	0	0	0	0	7	0	0	19	48	0	18	0	11	5	7	63	15	0	20	0	2	45	3	11	20	8	24	35	8	0	0	0	0	13	74
Zm00001d002148_2	Syntaxin-51	2	3	1	1	10	1	1	1	1	2	2	1	1	1	11	8	28	1	3	20	2	4	19	1	25	4	1	3	9	2	5	18	16	3	7	10
Zm00001d002149	gnl|WGS:LPUQ|mrna.ZEAMMB73_Zm00001d002149	0	0	0	0	0	0	0	0	0	29	23	0	0	0	0	0	0	0	0	14	0	0	0	71	0	72	0	0	75	0	0	33	0	0	52	32
Zm00001d002149_1	gnl|WGS:LPUQ|mrna.ZEAMMB73_Zm00001d002149_1	12	0	141	19	0	0	17	261	0	192	16	0	123	6	50	89	71	84	0	286	0	57	85	137	0	70	0	0	169	40	265	296	0	97	68	190
Zm00001d002149_2	gnl|WGS:LPUQ|mrna.ZEAMMB73_Zm00001d002149_2	1502	1060	831	256	0	312	1160	707	1380	454	420	0	707	703	708	456	552	373	579	632	581	19	563	83	778	754	736	700	320	628	513	572	860	404	292	823
Zm00001d002149_3	gnl|WGS:LPUQ|mrna.ZEAMMB73_Zm00001d002149_3	0	0	0	0	0	18	0	0	0	25	0	0	0	0	3	0	8	0	0	0	0	0	8	0	0	0	0	0	0	0	0	0	0	0	0	0
Zm00001d002149_5	gnl|WGS:LPUQ|mrna.ZEAMMB73_Zm00001d002149_5	0	0	0	0	0	1	0	0	0	13	0	0	0	0	2	0	7	0	0	0	0	0	7	0	0	0	0	0	0	0	0	0	0	0	0	0
Zm00001d002149_6	gnl|WGS:LPUQ|mrna.ZEAMMB73_Zm00001d002149_6	0	0	0	0	0	0	0	0	0	0	0	24	0	0	0	0	0	0	0	0	0	0	0	0	0	3	0	0	0	0	0	6	0	0	0	0
Zm00001d002150	Micronuclear linker histone polyprotein-like protein	88	51	29	27	37	27	110	23	59	18	90	31	0	34	54	56	13	26	11	13	5	12	19	61	46	30	26	8	6	0	0	10	4	14	10	21
Zm00001d002154_3	Mre11A	0	15	0	29	70	30	0	71	0	44	43	18	0	36	26	0	6	0	5	0	23	24	19	0	0	37	68	24	46	0	0	19	0	34	0	0
Zm00001d002154_5	Mre11A	81	0	0	0	0	47	62	4	40	0	18	0	34	73	0	34	11	41	0	61	41	20	6	2	22	28	2	7	29	29	43	156	0	19	0	0
Zm00001d002154_6	Mre11A	0	0	0	0	0	0	0	0	0	0	0	0	0	0	0	0	0	0	0	0	0	1	0	0	0	0	0	0	0	0	0	0	0	0	0	0
Zm00001d002154_7	Mre11A	77	177	1	253	327	247	93	254	138	317	238	285	146	224	134	64	272	41	154	169	178	129	234	81	22	162	139	121	191	121	142	197	0	230	240	395
Zm00001d002154_8	Mre11A	0	0	4	0	0	0	0	0	0	0	0	0	32	0	0	0	0	0	0	0	0	0	0	0	0	0	0	0	0	0	0	0	0	0	0	0
Zm00001d002155	LSM7-like	1827	1514	1554	2373	1599	2616	1155	1381	1575	2283	2146	2132	2080	1842	2131	2100	1696	1490	2544	2005	2428	1981	1921	2167	1289	3000	1727	1781	1774	1326	1549	2128	2109	1818	2533	2454
Zm00001d002157	gnl|WGS:LPUQ|mrna.ZEAMMB73_Zm00001d002157	0	0	0	0	0	0	0	0	0	0	0	125	0	0	0	0	0	0	0	0	0	0	0	0	0	0	0	0	0	0	0	0	0	0	0	0
Zm00001d002158	Wound-responsive family protein	0	0	0	0	0	0	0	0	0	0	0	0	0	0	0	0	0	0	0	34	0	0	0	0	39	19	10	117	84	15	50	0	22	0	0	3
Zm00001d002159	Wound induced protein	0	0	4	0	6	0	0	7	7	16	11	0	10	7	18	2344	943	754	1412	2614	1057	7	9	0	0	22	31	3887	2264	2003	1287	2184	945	10	0	10
Zm00001d002160	Wound-responsive family protein	0	0	0	375	0	0	0	0	0	0	0	0	0	0	0	0	0	0	0	901	609	0	0	0	6	0	0	2	0	0	905	0	0	0	0	0
Zm00001d002161	Wound-responsive family protein	1249	559	335	0	0	0	1196	1106	544	0	3	63	10	13	0	255	0	79	25	47	0	0	0	0	0	25	0	351	526	164	0	134	0	0	0	0
Zm00001d002163_1	Diacylglycerol kinase 5	274	244	32	45	10	0	335	520	491	190	282	146	88	333	557	179	472	136	0	333	45	61	229	136	387	518	604	440	161	113	446	465	422	34	317	411
Zm00001d002163_3	Diacylglycerol kinase 5	0	0	8	0	7	0	0	0	0	3	0	0	5	1	0	0	3	0	0	16	0	0	3	0	4	2	18	1	6	2	3	2	29	8	5	4
Zm00001d002163_4	Diacylglycerol kinase 5	0	0	0	11	0	0	0	0	34	0	0	0	21	39	56	0	0	0	0	0	54	0	0	0	25	10	0	0	24	0	0	22	0	11	0	0
Zm00001d002163_5	Diacylglycerol kinase 5	0	0	0	0	0	0	0	0	0	0	0	0	0	0	0	0	0	0	1	0	0	0	0	0	0	0	0	0	0	0	0	2	0	0	0	0
Zm00001d002164_10	hypothetical protein	0	0	0	0	0	0	0	0	0	0	0	0	0	35	55	0	6	0	0	0	0	0	0	0	13	173	14	0	3	0	0	0	0	0	0	0
Zm00001d002164_12	hypothetical protein	0	0	0	0	0	0	0	0	0	0	0	0	0	58	0	0	0	0	0	0	0	0	128	0	0	0	0	0	0	0	0	0	0	88	0	0
Zm00001d002164_13	hypothetical protein	0	0	0	0	0	0	0	0	0	0	0	0	0	0	0	0	0	0	0	0	0	0	12	0	0	0	0	0	0	0	0	0	0	0	0	0
Zm00001d002164_14	hypothetical protein	0	0	0	0	0	0	0	0	0	0	0	0	7	20	18	0	1	0	0	0	0	0	0	0	0	1	0	0	0	0	0	0	0	0	0	0
Zm00001d002164_15	hypothetical protein	0	0	0	0	0	0	0	0	0	0	0	0	53	252	54	28	82	27	0	0	0	0	0	0	130	239	82	105	137	13	0	0	0	0	0	0
Zm00001d002164_17	hypothetical protein	0	0	0	0	0	0	0	0	0	0	0	0	45	80	22	38	65	21	0	0	0	0	0	0	46	44	27	5	45	0	0	0	0	0	0	0
Zm00001d002164_19	hypothetical protein	0	0	0	0	0	0	0	0	0	0	0	0	40	50	50	49	85	20	0	0	0	0	0	0	52	111	46	6	68	0	0	0	0	0	0	0
Zm00001d002164_5	hypothetical protein	0	0	0	0	0	0	0	0	0	0	0	0	701	732	507	82	255	156	0	0	0	0	0	0	388	877	630	422	446	416	0	0	0	0	0	0
Zm00001d002164_7	hypothetical protein	0	0	0	0	0	0	0	0	0	0	0	0	6	70	0	19	38	14	0	0	0	0	1	0	82	30	0	7	29	2	0	0	0	35	0	0
Zm00001d002166_14	Eukaryotic translation initiation factor 3 subunit C	8	24	14	403	185	294	1	20	13	43	79	13	23	4	16	7	3	22	0	30	2	15	1	3	11	56	17	0	12	25	0	12	3	12	22	7
Zm00001d002166_15	Eukaryotic translation initiation factor 3 subunit C	8	24	14	403	185	294	1	20	13	43	79	13	23	4	16	7	3	22	0	30	2	15	1	3	11	51	17	0	12	25	0	12	2	12	22	7
Zm00001d002166_16	Eukaryotic translation initiation factor 3 subunit C	8	24	14	403	180	294	1	18	13	43	79	13	23	4	16	7	3	22	0	30	2	15	1	3	11	51	17	0	12	25	0	12	2	12	21	7
Zm00001d002166_17	Eukaryotic translation initiation factor 3 subunit C	8	24	14	403	185	294	1	20	13	43	79	13	23	4	16	7	3	22	0	30	2	15	1	3	11	56	17	0	12	25	0	12	2	12	21	7
Zm00001d002166_20	Eukaryotic translation initiation factor 3 subunit C	3	35	7	36	32	0	1	24	22	43	37	13	14	5	12	7	3	0	0	33	1	10	2	14	0	51	12	0	11	8	0	12	2	12	30	4
Zm00001d002166_6	Eukaryotic translation initiation factor 3 subunit C	1344	3015	3058	787	653	537	3683	1204	1718	2020	958	1320	1981	1643	1859	56	2955	3313	2838	2841	1895	3434	2486	1346	181	3446	1979	4044	2445	2742	1489	3916	1706	2281	3400	1877
Zm00001d002166_7	Eukaryotic translation initiation factor 3 subunit C	1310	42	112	747	672	588	1	1317	1674	2010	939	1455	1925	1642	1808	3684	168	70	77	35	1844	62	115	1315	4317	364	1920	214	142	25	1570	21	1809	12	95	1984
Zm00001d002166_8	Eukaryotic translation initiation factor 3 subunit C	0	0	0	0	0	0	0	0	0	0	0	0	4	0	0	0	0	0	0	0	0	0	0	0	0	0	0	0	0	0	0	0	0	0	0	0
Zm00001d002166_9	Eukaryotic translation initiation factor 3 subunit C	564	27	36	0	0	0	0	162	51	0	0	0	0	3	31	80	150	77	69	32	61	26	75	26	0	43	44	7	1292	902	35	19	195	12	23	54
Zm00001d002168	Receptor-like serine/threonine-protein kinase SD1-8	1405	460	627	0	0	0	305	505	790	0	0	0	583	398	698	400	1241	362	121	242	200	324	290	333	659	1034	440	460	1522	857	194	101	85	570	1626	582
Zm00001d002169	Eukaryotic translation initiation factor 3 subunit C	247	83	38	30	5	36	17	6	116	57	0	11	32	73	40	65	33	155	46	189	93	102	7	18	39	19	32	76	114	70	44	106	0	23	0	38
Zm00001d002169_1	Eukaryotic translation initiation factor 3 subunit C	0	0	42	74	210	49	95	0	175	33	21	91	25	0	0	0	35	0	0	154	0	95	11	5	64	14	25	0	39	87	18	0	0	51	0	26
Zm00001d002169_10	Eukaryotic translation initiation factor 3 subunit C	52	13	8	0	30	3	55	37	29	74	91	10	80	106	39	85	90	0	168	21	96	11	103	36	17	164	19	43	61	24	76	67	0	46	106	464
Zm00001d002169_12	TRUE	0	0	0	0	2	0	13	0	1	15	39	6	6	0	0	0	4	0	0	20	0	0	5	1	0	4	0	0	5	4	14	0	0	0	0	4
Zm00001d002169_2	Eukaryotic translation initiation factor 3 subunit C	0	0	0	0	0	0	0	0	0	0	0	0	406	909	452	794	877	454	11	0	0	0	29	0	305	784	635	474	614	386	0	46	0	0	0	113
Zm00001d002169_3	Eukaryotic translation initiation factor 3 subunit C	0	0	0	0	0	0	0	0	0	0	0	0	205	290	53	327	201	131	2	0	0	0	6	0	79	379	207	281	200	115	0	64	0	0	0	13
Zm00001d002169_6	Eukaryotic translation initiation factor 3 subunit C	374	200	89	36	42	111	210	15	159	215	174	42	94	203	19	146	97	0	5	213	191	223	50	81	185	225	130	107	66	35	183	153	199	44	167	124
Zm00001d002169_7	Eukaryotic translation initiation factor 3 subunit C	2800	1559	1927	2194	1261	1340	1959	1201	2276	1707	1698	1873	3786	2183	3249	2292	1941	2583	166	2047	894	2483	1823	2132	2634	2821	3774	1706	1245	2791	2062	1954	1993	1841	2631	3205
Zm00001d002175	Receptor-like protein kinase FERONIA	0	0	0	0	0	0	0	0	0	0	0	0	0	0	0	0	0	0	0	0	0	0	0	0	0	0	0	0	0	0	0	0	0	0	0	0
Zm00001d002178_2	G-type lectin S-receptor-like serine/threonine-protein kinase B120	0	13	38	6	5	0	0	19	23	71	99	16	48	9	78	69	137	391	7	19	57	21	19	3	2	70	40	274	354	388	79	157	96	7	0	4
Zm00001d002178_3	G-type lectin S-receptor-like serine/threonine-protein kinase B120	0	0	0	0	28	0	0	2	2	35	2	0	6	7	34	73	3	95	11	0	0	10	2	35	12	13	23	61	80	0	15	38	3	170	31	14
Zm00001d002179	F-box only protein 7	0	5	2	6	2	0	33	2	5	0	0	0	9	0	9	0	1	0	0	0	0	6	5	3	0	0	0	0	0	0	0	0	0	10	11	8
Zm00001d002184_2	Peroxisome biogenesis protein 22	424	581	562	625	732	825	547	593	643	743	751	551	543	577	672	429	789	423	836	1024	833	922	839	753	408	837	455	567	646	327	546	981	619	661	1026	892
Zm00001d002184_3	Peroxisome biogenesis protein 22	141	48	22	90	204	119	99	137	90	126	186	114	108	123	159	6	126	82	46	158	86	64	176	45	46	242	105	44	73	42	12	172	90	284	137	233
Zm00001d002185	Histone-lysine N-methyltransferase ATXR2	116	192	133	273	186	246	159	289	245	330	429	260	360	479	381	159	204	108	153	259	338	243	272	277	185	257	185	237	332	103	211	397	329	296	269	347
Zm00001d002185_3	Histone-lysine N-methyltransferase ATXR2	0	0	0	0	0	0	0	0	0	0	0	0	6	0	4	0	0	0	0	0	0	0	0	0	0	15	4	0	0	0	0	0	3	0	0	0
Zm00001d002185_4	Histone-lysine N-methyltransferase ATXR2	0	0	0	0	0	0	0	0	0	0	0	0	0	0	11	0	0	0	0	0	0	0	0	0	0	0	0	0	0	0	0	0	0	0	0	0
Zm00001d002185_5	Histone-lysine N-methyltransferase ATXR2	37	0	5	0	0	2	0	0	4	0	0	0	0	0	13	6	0	0	0	0	44	0	0	0	18	1	0	0	0	9	35	0	0	0	4	29
Zm00001d002186	divergent spindle1	616	517	460	540	854	609	653	438	871	1060	918	787	1340	1029	727	1071	1542	755	506	1244	786	429	711	773	1218	1861	1507	1318	232	238	996	1094	1552	744	848	1444
Zm00001d002189	hypothetical protein	0	0	0	0	0	0	0	0	0	0	0	0	0	0	0	0	0	0	0	0	0	0	0	0	0	0	0	0	0	0	0	0	0	0	0	0
Zm00001d002190	ARM repeat superfamily protein	921	1051	875	32	612	890	938	888	1246	1041	767	650	951	1169	819	920	870	0	993	0	0	1027	1239	1125	1043	1222	1048	0	663	455	904	1170	0	1104	1515	1241
Zm00001d002191	Organic cation/carnitine transporter 4	96	132	62	0	0	0	67	92	108	46	34	0	50	97	152	0	40	17	0	22	0	0	44	50	203	103	298	43	0	0	59	80	83	20	0	0
Zm00001d002192	hypothetical protein	1	17	7	15	5	5	8	2	4	9	15	8	20	4	6	1	4	2	4	6	2	1	1	3	7	13	2	2	1	1	1	4	14	2	24	0
Zm00001d002192_2	hypothetical protein	112	33	16	39	8	0	53	0	40	0	7	41	12	0	0	95	25	37	8	18	0	5	2	9	0	13	0	11	3	0	25	0	0	0	0	7
Zm00001d002192_3	hypothetical protein	256	303	177	83	96	92	146	115	192	26	98	99	109	240	145	128	214	74	163	198	107	22	57	32	204	144	134	108	59	84	105	124	128	29	0	65
Zm00001d002193	Xyloglucan endotransglucosylase/hydrolase protein 9	256	304	178	84	96	92	146	115	192	212	98	99	109	240	145	128	214	74	163	198	107	22	57	32	204	31	134	108	59	84	105	124	141	29	0	65
Zm00001d002194	receptor like protein 29	0	0	0	0	0	0	0	0	0	0	0	0	1	1	0	0	0	0	0	0	0	0	0	0	0	0	0	0	0	0	0	0	0	0	0	0
Zm00001d002198	Receptor-like serine/threonine-protein kinase SD1-8	0	0	0	0	0	0	0	0	0	0	0	0	310	207	25	0	0	0	0	0	0	0	0	0	1395	2798	1371	0	0	0	0	0	0	0	0	0
Zm00001d002199	Receptor-like serine/threonine-protein kinase SD1-8	0	50	0	0	0	0	1097	1832	272	0	0	0	6	20	126	0	0	0	0	0	0	0	0	0	1686	497	166	0	0	0	0	0	0	0	0	0
Zm00001d002200	Transcription factor bHLH112	508	414	370	665	681	1055	365	797	529	1209	1141	312	603	413	555	1055	622	987	1149	901	599	961	1062	694	565	1272	819	969	1157	1606	1029	1544	856	1328	1181	1590
Zm00001d002202	CRIB domain-containing protein RIC10	0	0	0	0	0	0	0	0	0	0	0	0	0	0	0	0	0	0	0	0	0	0	0	12	0	0	0	0	0	0	0	0	0	0	0	0
Zm00001d002203	hypothetical protein	18	14	5	0	0	6	2	8	9	19	6	18	0	0	0	0	4	9	0	5	0	79	155	158	0	0	0	2	0	5	0	2	0	182	111	317
Zm00001d002204	ABC transporter I family member 1	2	5	1	1	0	0	1	3	2	0	2	0	0	0	0	5	2	1	1	0	0	0	0	0	1	0	0	0	1	3	0	0	0	0	0	0
Zm00001d002205	F-box only protein 7	1	0	0	0	0	3	0	0	1	0	0	0	2	4	1	0	0	0	0	1	0	0	1	0	1	3	0	1	0	0	0	1	0	0	0	0
Zm00001d002209	hypothetical protein	0	0	0	0	0	0	0	2	2	1	0	2	0	0	0	0	3	10	0	0	0	0	110	0	0	0	0	1	0	0	0	0	0	0	0	387
Zm00001d002211	F-box only protein 7	0	0	0	0	0	14	0	1	2	0	2	0	1	5	4	0	0	0	0	1	0	2	1	1	0	2	0	0	1	0	0	0	0	0	0	1
Zm00001d002213	Late embryogenesis abundant (LEA) hydroxyproline-rich glycoprotein family	0	0	1	0	0	0	0	0	0	0	0	0	0	0	0	0	0	0	0	0	0	0	0	0	0	0	1	0	0	0	0	0	0	0	10	0
Zm00001d002215	hypothetical protein	0	0	0	0	0	0	0	0	0	0	0	0	0	14	0	0	0	0	0	0	0	7	0	0	0	21	0	0	0	0	0	0	0	25	20	5
Zm00001d002216_1	ABC transporter I family member 1	0	19	0	64	58	0	0	0	0	0	47	108	0	0	0	0	0	0	25	0	0	0	1	0	6	18	0	0	0	0	0	0	0	0	4	0
Zm00001d002223	hypothetical protein	0	0	0	0	0	0	2	5	1	8	0	4	0	0	0	0	0	0	0	0	0	0	0	25	0	0	0	0	0	4	0	0	0	7	1	0
Zm00001d002224	ABC transporter I family member 1	1	1	1	0	0	0	0	3	0	2	3	0	0	0	0	7	0	1	1	0	0	0	0	0	0	0	0	0	1	0	0	0	0	0	0	0
Zm00001d002225	F-box only protein 7	0	0	0	0	0	10	0	0	3	51	0	0	3	8	3	0	0	0	0	2	0	0	2	1	3	7	1	2	2	0	0	2	0	0	0	0
Zm00001d002228	CRIB domain-containing protein RIC10	0	1	0	0	0	0	0	0	1	0	0	0	0	0	0	0	0	0	0	0	0	2	0	0	0	0	0	0	0	0	0	0	0	7	0	0
Zm00001d002229	hypothetical protein	0	0	0	0	0	0	0	0	0	0	0	0	0	1	0	0	0	0	0	0	0	0	0	0	0	0	1	0	4	0	0	0	0	0	0	0
Zm00001d002230	ABC transporter I family member 1	0	0	0	0	0	0	0	0	0	0	0	0	0	0	0	0	0	0	0	0	0	0	0	0	0	0	0	0	0	0	0	0	0	0	0	0
Zm00001d002231	F-box only protein 7	6	21	20	0	0	0	15	4	12	0	0	0	0	0	0	0	1	0	0	0	0	5	0	24	0	0	0	0	0	0	0	0	0	23	18	47
Zm00001d002232	F-box only protein 7	4	0	2	0	0	0	0	0	0	0	0	0	20	5	0	0	0	6	0	0	0	0	2	0	0	0	0	0	0	0	8	0	0	0	0	0
Zm00001d002235_26	hypothetical protein	0	0	0	0	0	0	0	0	0	0	0	0	126	0	164	0	122	0	194	232	166	0	425	102	146	277	178	0	0	0	148	446	0	420	0	490
Zm00001d002235_27	hypothetical protein	0	1	2	2	0	3	0	2	0	1	1	1	2	2	5	0	0	0	4	4	1	13	3	2	3	0	71	2	2	1	2	1	63	1	50	15
Zm00001d002235_28	hypothetical protein	0	1	2	2	0	3	0	2	0	1	1	1	2	2	5	0	0	0	3	4	1	14	3	2	2	0	71	2	2	1	2	1	63	1	50	15
Zm00001d002235_29	hypothetical protein	28	0	0	1	0	1	32	1	104	0	1	0	0	2	1	0	0	0	0	0	28	2	0	0	0	0	10	42	0	40	0	0	25	0	26	3
Zm00001d002238	hypothetical protein	0	0	0	0	0	0	0	0	3	0	0	0	0	0	0	0	0	0	0	153	170	0	0	0	0	0	0	0	0	0	0	0	0	0	0	0
Zm00001d002239_101	hypothetical protein	0	0	0	0	0	9	0	0	0	0	11	0	12	15	103	0	0	0	0	0	0	0	0	0	1	36	20	0	0	0	0	0	0	0	0	0
Zm00001d002239_104	hypothetical protein	0	0	0	0	0	0	0	0	0	0	0	0	0	0	0	0	0	0	0	0	0	0	0	0	0	1	0	0	0	0	0	0	0	0	0	0
Zm00001d002239_105	hypothetical protein	0	0	0	35	0	0	0	0	0	7	1	4	2	3	12	0	0	0	0	0	0	0	0	0	0	0	0	0	0	0	0	0	0	0	0	0
Zm00001d002239_107	hypothetical protein	0	0	0	0	0	9	0	0	0	0	0	0	21	20	0	0	0	0	0	0	0	0	0	0	1	39	37	0	0	0	0	0	0	0	0	0
Zm00001d002239_108	hypothetical protein	0	0	0	0	0	0	0	0	0	0	0	0	5	0	0	0	0	0	0	0	0	0	0	0	4	10	1	0	0	0	0	0	0	0	0	0
Zm00001d002239_112	hypothetical protein	0	0	0	0	0	1	0	0	0	0	0	0	0	0	0	0	0	0	0	0	0	0	0	0	0	0	0	0	0	0	0	0	0	0	0	0
Zm00001d002239_114	hypothetical protein	0	0	0	45	59	0	0	0	0	65	13	0	0	17	22	0	0	0	0	0	0	0	0	0	0	0	0	0	0	0	0	0	0	0	0	0
Zm00001d002239_115	hypothetical protein	0	0	0	0	0	0	0	0	0	0	0	0	4	0	0	0	0	0	0	0	0	0	0	0	0	10	0	0	0	0	0	0	0	0	0	0
Zm00001d002239_116	hypothetical protein	0	0	0	17	37	0	0	0	0	128	9	0	10	17	36	0	0	0	0	0	0	0	0	0	0	0	0	0	0	0	0	0	0	0	0	0
Zm00001d002239_117	hypothetical protein	0	0	0	0	0	1	0	0	0	0	0	0	0	0	0	0	0	0	0	0	0	0	0	0	0	0	0	0	0	0	0	0	0	0	0	0
Zm00001d002239_118	hypothetical protein	0	0	0	0	0	1	0	0	0	0	0	0	0	0	0	0	0	0	0	0	0	0	0	0	1	0	0	0	0	0	0	0	0	0	0	0
Zm00001d002239_12	hypothetical protein	0	0	0	0	0	1	0	0	0	0	0	0	0	0	0	0	0	0	0	0	0	0	0	0	1	0	0	0	0	0	0	0	0	0	0	0
Zm00001d002239_122	hypothetical protein	0	0	0	0	0	7	0	0	0	0	11	0	0	6	8	0	0	0	0	0	0	0	0	0	1	16	11	0	0	0	0	0	0	0	0	0
Zm00001d002239_123	hypothetical protein	0	0	0	0	0	0	0	0	0	0	0	0	0	0	0	0	0	0	0	0	0	0	0	0	0	0	0	0	0	0	0	0	0	0	0	0
Zm00001d002239_125	hypothetical protein	0	0	0	0	0	0	0	0	0	0	0	0	18	0	0	0	0	0	0	0	0	0	0	0	0	7	26	0	0	0	0	0	0	0	0	0
Zm00001d002239_126	hypothetical protein	0	0	0	0	0	12	0	0	0	0	7	0	2	1	2	0	0	0	0	0	0	0	0	0	8	6	0	0	0	0	0	0	0	0	0	0
Zm00001d002239_127	hypothetical protein	0	0	0	0	0	12	0	0	0	0	0	0	1	5	0	0	0	0	0	0	0	0	0	0	0	0	0	0	0	0	0	0	0	0	0	0
Zm00001d002239_128	hypothetical protein	0	0	0	0	0	0	0	0	0	0	0	0	0	0	0	0	0	0	0	0	0	0	0	0	0	0	1	0	0	0	0	0	0	0	0	0
Zm00001d002239_13	hypothetical protein	0	0	0	0	0	0	0	0	0	0	0	0	2	0	0	0	0	0	0	0	0	0	0	0	0	1	0	0	0	0	0	0	0	0	0	0
Zm00001d002239_131	hypothetical protein	0	0	0	0	0	14	0	0	0	0	0	0	10	20	55	0	0	0	0	0	0	0	0	0	59	28	17	0	0	0	0	0	0	0	0	0
Zm00001d002239_132	hypothetical protein	0	0	0	0	0	108	0	0	0	17	9	0	1	1	3	0	0	0	0	0	0	0	0	0	20	0	0	0	0	0	0	0	0	0	0	0
Zm00001d002239_135	hypothetical protein	0	0	0	0	0	0	0	0	0	0	0	0	0	0	0	0	0	0	0	0	0	0	0	0	0	0	0	0	0	0	0	0	0	0	0	0
Zm00001d002239_137	hypothetical protein	0	0	0	0	0	13	0	0	0	0	0	0	16	19	20	0	0	0	0	0	0	0	0	0	65	27	18	0	0	0	0	0	0	0	0	0
Zm00001d002239_138	hypothetical protein	0	0	0	0	0	1	0	0	0	0	0	0	0	0	0	0	0	0	0	0	0	0	0	0	1	0	0	0	0	0	0	0	0	0	0	0
Zm00001d002239_14	hypothetical protein	0	0	0	0	0	0	0	0	0	0	0	0	4	0	0	0	0	0	0	0	0	0	0	0	6	5	0	0	0	0	0	0	0	0	0	0
Zm00001d002239_141	hypothetical protein	0	0	0	0	0	0	0	0	0	0	0	0	0	0	0	0	0	0	0	0	0	0	0	0	0	0	0	0	0	0	0	0	0	0	0	0
Zm00001d002239_142	hypothetical protein	0	0	0	0	0	14	0	0	0	0	0	0	0	2	0	0	0	0	0	0	0	0	0	0	0	0	0	0	0	0	0	0	0	0	0	0
Zm00001d002239_144	hypothetical protein	0	0	0	0	0	0	0	0	0	0	0	0	0	0	0	0	0	0	0	0	0	0	0	0	1	0	0	0	0	0	0	0	0	0	0	0
Zm00001d002239_146	hypothetical protein	0	0	0	0	0	0	0	0	0	0	0	0	2	6	0	0	0	0	0	0	0	0	0	0	5	35	12	0	0	0	0	0	0	0	0	0
Zm00001d002239_15	hypothetical protein	0	0	0	0	0	1	0	0	0	0	0	0	0	0	0	0	0	0	0	0	0	0	0	0	1	0	0	0	0	0	0	0	0	0	0	0
Zm00001d002239_150	hypothetical protein	0	0	0	22	0	0	0	0	0	0	0	0	5	5	3	0	0	0	0	0	0	0	0	0	3	12	0	0	0	0	0	0	0	0	0	0
Zm00001d002239_151	hypothetical protein	0	0	0	0	0	0	0	0	0	0	0	0	0	0	0	0	0	0	0	0	0	0	0	0	0	8	0	0	0	0	0	0	0	0	0	0
Zm00001d002239_152	hypothetical protein	0	0	0	0	0	1	0	0	0	0	0	0	0	0	0	0	0	0	0	0	0	0	0	0	0	0	0	0	0	0	0	0	0	0	0	0
Zm00001d002239_153	hypothetical protein	0	0	0	0	0	15	0	0	0	0	9	0	5	4	11	0	0	0	0	0	0	0	0	0	5	20	5	0	0	0	0	0	0	0	0	0
Zm00001d002239_157	hypothetical protein	0	0	0	0	0	0	0	0	0	0	0	0	0	0	0	0	0	0	0	0	0	0	0	0	0	0	0	0	0	0	0	0	0	0	0	0
Zm00001d002239_16	hypothetical protein	0	0	0	0	0	0	0	0	0	0	0	0	4	28	0	0	0	0	0	0	0	0	0	0	4	15	1	0	0	0	0	0	0	0	0	0
Zm00001d002239_160	hypothetical protein	0	0	0	0	0	0	0	0	0	0	0	0	5	0	0	0	0	0	0	0	0	0	0	0	0	11	0	0	0	0	0	0	0	0	0	0
Zm00001d002239_162	hypothetical protein	0	0	0	0	0	0	0	0	0	0	0	0	0	0	0	0	0	0	0	0	0	0	0	0	0	0	0	0	0	0	0	0	0	0	0	0
Zm00001d002239_165	hypothetical protein	0	0	0	0	0	17	0	0	0	0	14	0	5	5	2	0	0	0	0	0	0	0	0	0	6	22	6	0	0	0	0	0	0	0	0	0
Zm00001d002239_166	hypothetical protein	0	0	0	0	0	0	0	0	0	0	0	0	0	0	0	0	0	0	0	0	0	0	0	0	0	0	0	0	0	0	0	0	0	0	0	0
Zm00001d002239_169	hypothetical protein	0	0	0	48	6	0	0	0	0	5	18	13	2	3	2	0	0	0	0	0	0	0	0	0	6	0	0	0	0	0	0	0	0	0	0	0
Zm00001d002239_170	hypothetical protein	0	0	0	12	11	0	0	0	0	16	9	0	2	5	2	0	0	0	0	0	0	0	0	0	4	0	0	0	0	0	0	0	0	0	0	0
Zm00001d002239_171	hypothetical protein	0	0	0	0	0	0	0	0	0	0	0	0	0	3	0	0	0	0	0	0	0	0	0	0	12	5	5	0	0	0	0	0	0	0	0	0
Zm00001d002239_174	hypothetical protein	0	0	0	0	0	7	0	0	0	0	9	0	6	4	10	0	0	0	0	0	0	0	0	0	2	20	5	0	0	0	0	0	0	0	0	0
Zm00001d002239_179	hypothetical protein	0	0	0	0	0	1	0	0	0	0	0	0	0	0	0	0	0	0	0	0	0	0	0	0	0	0	0	0	0	0	0	0	0	0	0	0
Zm00001d002239_18	hypothetical protein	0	0	0	0	0	17	0	0	0	0	16	0	13	15	123	0	0	0	0	0	0	0	0	0	4	36	25	0	0	0	0	0	0	0	0	0
Zm00001d002239_180	hypothetical protein	0	0	0	0	0	1	0	0	0	0	0	0	0	0	0	0	0	0	0	0	0	0	0	0	0	0	0	0	0	0	0	0	0	0	0	0
Zm00001d002239_181	hypothetical protein	0	0	0	9	0	0	0	0	0	0	0	0	0	0	0	0	0	0	0	0	0	0	0	0	0	0	0	0	0	0	0	0	0	0	0	0
Zm00001d002239_182	hypothetical protein	0	0	0	9	0	0	0	0	0	0	0	0	0	0	0	0	0	0	0	0	0	0	0	0	0	0	0	0	0	0	0	0	0	0	0	0
Zm00001d002239_21	hypothetical protein	0	0	0	0	0	0	0	0	0	0	0	0	0	0	0	0	0	0	0	0	0	0	0	0	1	0	0	0	0	0	0	0	0	0	0	0
Zm00001d002239_22	hypothetical protein	0	0	0	0	0	1	0	0	0	0	0	0	0	0	0	0	0	0	0	0	0	0	0	0	0	0	0	0	0	0	0	0	0	0	0	0
Zm00001d002239_23	hypothetical protein	0	0	0	0	0	0	0	0	0	0	0	0	0	0	0	0	0	0	0	0	0	0	0	0	0	0	0	0	0	0	0	0	0	0	0	0
Zm00001d002239_24	hypothetical protein	0	0	0	0	0	0	0	0	0	0	0	0	0	0	0	0	0	0	0	0	0	0	0	0	1	0	0	0	0	0	0	0	0	0	0	0
Zm00001d002239_25	hypothetical protein	0	0	0	55	55	0	0	0	0	128	13	0	0	17	35	0	0	0	0	0	0	0	0	0	0	0	0	0	0	0	0	0	0	0	0	0
Zm00001d002239_26	hypothetical protein	0	0	0	0	0	0	0	0	0	0	0	0	3	1	0	0	0	0	0	0	0	0	0	0	0	2	0	0	0	0	0	0	0	0	0	0
Zm00001d002239_27	hypothetical protein	0	0	0	0	0	1	0	0	0	0	0	0	0	0	0	0	0	0	0	0	0	0	0	0	1	0	0	0	0	0	0	0	0	0	0	0
Zm00001d002239_28	hypothetical protein	0	0	0	0	0	17	0	0	0	0	0	0	19	19	0	0	0	0	0	0	0	0	0	0	5	40	48	0	0	0	0	0	0	0	0	0
Zm00001d002239_29	hypothetical protein	0	0	0	0	0	1	0	0	0	0	0	0	0	0	0	0	0	0	0	0	0	0	0	0	1	0	0	0	0	0	0	0	0	0	0	0
Zm00001d002239_31	hypothetical protein	0	0	0	0	0	1	0	0	0	0	0	0	0	0	0	0	0	0	0	0	0	0	0	0	0	0	0	0	0	0	0	0	0	0	0	0
Zm00001d002239_32	hypothetical protein	0	0	0	0	0	0	0	0	0	0	0	0	0	0	0	0	0	0	0	0	0	0	0	0	0	0	0	0	0	0	0	0	0	0	0	0
Zm00001d002239_33	hypothetical protein	0	0	0	0	0	1	0	0	0	0	0	0	0	0	0	0	0	0	0	0	0	0	0	0	0	0	0	0	0	0	0	0	0	0	0	0
Zm00001d002239_36	hypothetical protein	0	0	0	0	0	1	0	0	0	0	0	0	0	0	0	0	0	0	0	0	0	0	0	0	0	0	0	0	0	0	0	0	0	0	0	0
Zm00001d002239_43	hypothetical protein	0	0	0	0	0	13	0	0	0	0	0	0	1	5	0	0	0	0	0	0	0	0	0	0	0	0	0	0	0	0	0	0	0	0	0	0
Zm00001d002239_47	hypothetical protein	0	0	0	0	0	1	0	0	0	0	0	0	0	0	0	0	0	0	0	0	0	0	0	0	0	0	0	0	0	0	0	0	0	0	0	0
Zm00001d002239_48	hypothetical protein	0	0	0	0	0	0	0	0	0	0	0	0	0	0	0	0	0	0	0	0	0	0	0	0	0	0	0	0	0	0	0	0	0	0	0	0
Zm00001d002239_50	hypothetical protein	0	0	0	0	0	0	0	0	0	0	0	0	0	0	0	0	0	0	0	0	0	0	0	0	0	0	0	0	0	0	0	0	0	0	0	0
Zm00001d002239_51	hypothetical protein	0	0	0	0	0	0	0	0	0	0	0	0	0	0	0	0	0	0	0	0	0	0	0	0	0	0	0	0	0	0	0	0	0	0	0	0
Zm00001d002239_52	hypothetical protein	0	0	0	0	0	0	0	0	0	0	0	0	0	0	0	0	0	0	0	0	0	0	0	0	0	0	0	0	0	0	0	0	0	0	0	0
Zm00001d002239_53	hypothetical protein	0	0	0	0	0	3	0	0	0	0	0	0	0	0	0	0	0	0	0	0	0	0	0	0	1	0	0	0	0	0	0	0	0	0	0	0
Zm00001d002239_55	hypothetical protein	0	0	0	0	0	0	0	0	0	0	0	0	0	0	0	0	0	0	0	0	0	0	0	0	0	0	0	0	0	0	0	0	0	0	0	0
Zm00001d002239_56	hypothetical protein	0	0	0	0	0	0	0	0	0	0	0	0	2	0	0	0	0	0	0	0	0	0	0	0	3	5	0	0	0	0	0	0	0	0	0	0
Zm00001d002239_58	hypothetical protein	0	0	0	0	0	0	0	0	0	0	0	0	0	0	0	0	0	0	0	0	0	0	0	0	0	0	0	0	0	0	0	0	0	0	0	0
Zm00001d002239_61	hypothetical protein	0	0	0	0	0	0	0	0	0	0	0	0	3	5	9	0	0	0	0	0	0	0	0	0	4	14	0	0	0	0	0	0	0	0	0	0
Zm00001d002239_62	hypothetical protein	0	0	0	0	0	8	0	0	0	0	11	0	16	15	24	0	0	0	0	0	0	0	0	0	1	34	22	0	0	0	0	0	0	0	0	0
Zm00001d002239_63	hypothetical protein	0	0	0	0	0	1	0	0	0	0	0	0	0	0	0	0	0	0	0	0	0	0	0	0	0	0	0	0	0	0	0	0	0	0	0	0
Zm00001d002239_65	hypothetical protein	0	0	0	0	0	1	0	0	0	0	0	0	0	0	0	0	0	0	0	0	0	0	0	0	0	0	0	0	0	0	0	0	0	0	0	0
Zm00001d002239_66	hypothetical protein	0	0	0	0	0	5	0	0	0	0	0	0	0	0	0	0	0	0	0	0	0	0	0	0	0	0	0	0	0	0	0	0	0	0	0	0
Zm00001d002239_67	hypothetical protein	0	0	0	0	0	19	0	0	0	0	0	0	2	5	5	0	0	0	0	0	0	0	0	0	0	8	1	0	0	0	0	0	0	0	0	0
Zm00001d002239_69	hypothetical protein	0	0	0	0	0	24	0	0	0	13	0	0	1	6	7	0	0	0	0	0	0	0	0	0	0	0	0	0	0	0	0	0	0	0	0	0
Zm00001d002239_72	hypothetical protein	0	0	0	0	0	1	0	0	0	0	0	0	0	0	0	0	0	0	0	0	0	0	0	0	0	0	0	0	0	0	0	0	0	0	0	0
Zm00001d002239_73	hypothetical protein	0	0	0	0	0	0	0	0	0	0	0	0	0	0	0	0	0	0	0	0	0	0	0	0	0	0	0	0	0	0	0	0	0	0	0	0
Zm00001d002239_74	hypothetical protein	0	0	0	0	0	1	0	0	0	0	0	0	0	0	0	0	0	0	0	0	0	0	0	0	0	0	0	0	0	0	0	0	0	0	0	0
Zm00001d002239_76	hypothetical protein	0	0	0	0	0	0	0	0	0	0	0	0	0	0	0	0	0	0	0	0	0	0	0	0	0	0	0	0	0	0	0	0	0	0	0	0
Zm00001d002239_77	hypothetical protein	0	0	0	0	0	1	0	0	0	0	0	0	0	0	0	0	0	0	0	0	0	0	0	0	0	0	0	0	0	0	0	0	0	0	0	0
Zm00001d002239_78	hypothetical protein	0	0	0	0	0	0	0	0	0	0	0	0	0	0	0	0	0	0	0	0	0	0	0	0	0	0	0	0	0	0	0	0	0	0	0	0
Zm00001d002239_80	hypothetical protein	0	0	0	0	20	3	0	0	0	3	0	0	0	0	5	0	0	0	0	0	0	0	0	0	3	0	0	0	0	0	0	0	0	0	0	0
Zm00001d002239_81	hypothetical protein	0	0	0	29	0	0	0	0	0	0	0	0	12	6	7	0	0	0	0	0	0	0	0	0	1	10	0	0	0	0	0	0	0	0	0	0
Zm00001d002239_82	hypothetical protein	0	0	0	13	0	0	0	0	0	0	0	0	0	0	0	0	0	0	0	0	0	0	0	0	1	0	0	0	0	0	0	0	0	0	0	0
Zm00001d002239_85	hypothetical protein	0	0	0	0	0	0	0	0	0	0	0	0	0	0	0	0	0	0	0	0	0	0	0	0	0	0	0	0	0	0	0	0	0	0	0	0
Zm00001d002239_88	hypothetical protein	0	0	0	0	0	0	0	0	0	0	0	0	0	0	0	0	0	0	0	0	0	0	0	0	1	0	0	0	0	0	0	0	0	0	0	0
Zm00001d002239_89	hypothetical protein	0	0	0	0	0	0	0	0	0	0	0	0	0	0	0	0	0	0	0	0	0	0	0	0	0	4	0	0	0	0	0	0	0	0	0	0
Zm00001d002239_92	hypothetical protein	0	0	0	0	0	0	0	0	0	14	0	0	2	5	5	0	0	0	0	0	0	0	0	0	0	0	0	0	0	0	0	0	0	0	0	0
Zm00001d002239_93	hypothetical protein	0	0	0	0	0	14	0	0	0	0	0	0	19	19	0	0	0	0	0	0	0	0	0	0	5	40	51	0	0	0	0	0	0	0	0	0
Zm00001d002239_94	hypothetical protein	0	0	0	0	0	1	0	0	0	0	0	0	0	0	0	0	0	0	0	0	0	0	0	0	0	0	0	0	0	0	0	0	0	0	0	0
Zm00001d002239_95	hypothetical protein	0	0	0	0	0	17	0	0	0	0	0	0	4	5	0	0	0	0	0	0	0	0	0	0	5	36	4	0	0	0	0	0	0	0	0	0
Zm00001d002239_98	hypothetical protein	0	0	0	0	0	14	0	0	0	0	0	0	18	19	0	0	0	0	0	0	0	0	0	0	5	40	51	0	0	0	0	0	0	0	0	0
Zm00001d002239_99	hypothetical protein	0	0	0	0	0	0	0	0	0	0	0	0	4	1	0	0	0	0	0	0	0	0	0	0	0	3	0	0	0	0	0	0	0	0	0	0
Zm00001d002240	Chloroplastic lipocalin	126	109	164	73	106	108	149	141	175	188	136	84	160	196	80	155	88	119	62	65	0	97	114	45	149	177	214	114	129	59	92	160	0	155	147	243
Zm00001d002241_1	hypothetical protein	117	209	99	164	77	97	171	225	170	272	111	118	123	200	190	185	122	189	64	54	112	64	12	6	126	306	149	169	150	232	12	67	0	52	27	76
Zm00001d002243_2	Polyadenylate-binding protein-interacting protein 3	550	456	649	391	377	265	390	344	585	447	527	602	334	646	419	390	736	407	455	546	463	454	566	697	405	440	536	488	429	337	512	502	686	536	539	675
Zm00001d002243_3	Polyadenylate-binding protein-interacting protein 3	137	30	0	50	39	0	65	59	1	57	61	50	11	82	7	0	54	21	0	0	0	0	0	0	36	66	35	39	52	44	0	0	0	0	0	0
Zm00001d002243_4	Polyadenylate-binding protein-interacting protein 3	0	0	0	0	0	0	0	0	0	19	0	0	0	0	0	0	0	0	0	5	0	6	0	0	0	25	0	0	0	7	0	0	0	0	0	0
Zm00001d002244_2	Polyadenylate-binding protein RBP45C	0	0	0	55	2	13	0	0	24	9	0	15	0	0	7	12	0	38	0	2	0	0	0	0	9	4	0	3	3	1	29	0	41	0	0	0
Zm00001d002244_3	Polyadenylate-binding protein RBP45C	1879	2232	2294	2168	1173	1376	1176	1063	1496	1429	1267	1074	1233	1341	1994	2331	1471	2265	1579	1888	908	2057	63	1401	1137	1156	1194	1125	967	1004	1018	1155	1073	861	1100	1899
Zm00001d002244_4	Polyadenylate-binding protein RBP45C	241	32	43	71	96	8	19	47	13	48	52	55	10	42	4	111	42	18	15	33	17	21	54	17	37	31	28	2	22	25	9	51	26	25	29	175
Zm00001d002244_5	Polyadenylate-binding protein RBP45C	259	45	58	69	105	21	33	48	15	63	58	0	17	54	4	122	58	38	34	49	28	93	246	27	8	53	24	12	59	6	13	38	9	52	33	191
Zm00001d002244_6	Polyadenylate-binding protein RBP45C	226	32	42	44	86	8	19	44	13	44	47	54	9	40	2	59	39	11	9	28	17	19	137	17	36	30	28	2	21	25	9	45	26	24	29	144
Zm00001d002244_8	Polyadenylate-binding protein RBP45C	2051	2265	1571	1468	1310	1382	1182	1103	1510	1470	1307	1082	1238	1368	1339	1501	1501	1521	1086	1914	920	2067	3279	1406	1151	1178	1200	1128	993	1004	1019	1190	1091	978	1104	2007
Zm00001d002246	polyketide synthesis homolog1	0	56	0	45	0	42	12	29	0	0	82	0	34	0	43	0	0	0	47	0	0	0	0	0	0	0	0	0	0	0	0	0	0	0	0	0
Zm00001d002246_1	polyketide synthesis homolog1	1021	1100	1504	1107	588	929	1076	833	1384	893	1453	692	1702	1341	1225	1570	945	1036	1282	1342	989	0	0	0	766	1052	1416	906	816	619	952	1214	1122	0	200	0
Zm00001d002246_2	TRUE	131	57	60	16	34	20	29	26	0	46	54	9	0	33	12	64	50	61	32	36	19	0	0	0	0	23	49	24	44	0	21	42	87	0	42	0
Zm00001d002247	Speckle-type POZ protein-like protein	0	0	0	0	0	0	0	0	0	0	0	0	0	0	0	0	0	0	0	0	0	0	0	0	0	0	0	0	0	0	0	0	0	0	0	0
Zm00001d002250_1	gnl|WGS:LPUQ|mrna.ZEAMMB73_Zm00001d002250_1	0	2	0	15	0	0	0	0	0	0	0	0	0	0	0	0	0	0	0	0	0	0	0	0	0	0	0	0	0	0	0	0	0	0	0	0
Zm00001d002250_10	gnl|WGS:LPUQ|mrna.ZEAMMB73_Zm00001d002250_10	0	0	0	0	0	0	0	0	0	0	0	0	0	0	0	0	0	0	0	0	0	0	0	0	0	0	0	0	1	21	0	0	0	0	0	10
Zm00001d002250_2	gnl|WGS:LPUQ|mrna.ZEAMMB73_Zm00001d002250_2	0	202	63	0	0	0	0	100	100	58	58	77	0	0	0	0	0	0	0	0	0	0	19	12	0	57	270	10	18	0	0	6	0	41	0	0
Zm00001d002250_3	gnl|WGS:LPUQ|mrna.ZEAMMB73_Zm00001d002250_3	0	240	326	265	341	0	158	0	570	276	172	4	404	105	35	0	527	88	191	126	0	0	456	211	547	628	460	524	86	197	449	414	0	0	0	59
Zm00001d002250_4	gnl|WGS:LPUQ|mrna.ZEAMMB73_Zm00001d002250_4	0	0	0	0	0	460	0	0	0	0	125	0	0	68	0	0	0	0	0	28	0	0	0	0	23	0	41	0	18	0	0	40	0	0	0	0
Zm00001d002250_5	gnl|WGS:LPUQ|mrna.ZEAMMB73_Zm00001d002250_5	0	240	326	256	340	0	125	0	501	283	172	4	404	105	32	0	516	88	189	118	0	0	454	204	387	549	327	447	86	218	430	410	0	0	0	655
Zm00001d002250_6	gnl|WGS:LPUQ|mrna.ZEAMMB73_Zm00001d002250_6	0	42	0	106	14	0	5	0	0	43	39	34	0	0	371	0	51	0	0	82	0	0	94	163	0	150	0	45	53	0	0	65	0	0	0	0
Zm00001d002250_7	gnl|WGS:LPUQ|mrna.ZEAMMB73_Zm00001d002250_7	0	42	0	106	14	0	5	0	0	43	41	34	0	0	441	0	51	0	0	77	0	0	187	163	0	66	0	41	53	0	0	65	0	0	0	0
Zm00001d002250_8	gnl|WGS:LPUQ|ZEAMMB73_Zm00001d002250_8	0	3	0	0	0	0	0	0	1	0	0	4	0	0	0	0	0	0	0	0	0	0	2	0	0	0	0	0	1	3	0	0	0	0	0	58
Zm00001d002250_9	gnl|WGS:LPUQ|mrna.ZEAMMB73_Zm00001d002250_9	1075	153	23	176	149	272	143	590	49	265	690	75	26	632	28	0	30	6	220	723	0	463	0	195	259	6	245	68	273	186	34	184	0	273	1064	591
Zm00001d002252	myosin heavy chain-related	1476	1106	1182	1490	1179	1462	1351	987	1325	1363	1152	953	1060	1068	1182	1624	1067	1086	0	0	0	576	595	613	1309	1017	1210	1258	1658	1346	36	0	20	469	475	897
Zm00001d002253	60S ribosomal protein L27	39	60	0	0	0	0	0	0	0	0	0	0	34	0	0	0	0	0	0	0	0	0	0	0	0	0	128	0	0	0	0	0	0	38	0	0
Zm00001d002254	hypothetical protein	0	0	0	0	0	0	0	0	0	0	0	0	0	0	0	0	0	0	0	0	0	0	0	0	0	0	0	0	0	0	0	79	0	6	0	0
Zm00001d002255	hypothetical protein	0	0	0	0	0	0	0	0	0	0	0	0	0	0	0	0	0	0	0	0	0	0	0	0	0	0	0	0	0	0	0	0	0	0	0	0
Zm00001d002256_1	Starch synthase 3 chloroplastic/amyloplastic	4	26	0	0	14	0	0	22	277	20	0	0	36	2	44	0	33	0	19	47	0	16	0	28	0	3	31	13	16	0	27	35	0	0	0	2
Zm00001d002256_10	Starch synthase 3 chloroplastic/amyloplastic	2	27	0	0	15	0	0	22	0	23	0	0	39	2	47	0	36	0	22	52	0	16	0	29	0	3	32	16	17	0	31	45	0	0	0	0
Zm00001d002256_11	Starch synthase 3 chloroplastic/amyloplastic	0	0	0	0	0	0	0	0	0	4	0	0	0	0	1	0	0	0	0	12	0	0	0	0	0	3	0	0	0	0	0	12	0	0	0	0
Zm00001d002256_13	Starch synthase 3 chloroplastic/amyloplastic	2	26	0	0	14	0	0	22	0	19	0	0	40	1	42	0	33	0	18	46	0	16	0	26	0	112	30	13	15	0	25	33	0	0	0	0
Zm00001d002256_15	Starch synthase 3 chloroplastic/amyloplastic	2	28	0	0	14	0	0	23	0	28	0	0	36	2	42	0	36	0	22	46	0	15	0	26	0	127	32	16	15	0	25	33	0	0	0	0
Zm00001d002256_2	Starch synthase 3 chloroplastic/amyloplastic	1	0	79	0	10	0	0	1	0	0	0	20	0	0	0	0	0	0	1	0	0	0	0	0	0	2	0	0	0	0	0	0	0	0	0	1
Zm00001d002256_4	Starch synthase 3 chloroplastic/amyloplastic	0	0	0	0	0	0	0	7	40	0	0	0	0	0	0	0	0	0	0	0	0	11	0	0	0	5	0	0	0	0	0	0	0	0	0	9
Zm00001d002256_5	Starch synthase 3 chloroplastic/amyloplastic	5	26	0	0	15	0	0	25	0	20	0	0	36	431	44	0	33	0	23	47	0	16	0	28	0	3	33	13	16	0	27	33	0	0	0	2
Zm00001d002256_7	Starch synthase 3 chloroplastic/amyloplastic	2	26	0	0	14	0	0	23	0	19	0	0	36	2	42	0	33	0	22	47	0	15	0	26	0	3	33	13	16	0	25	33	0	0	0	1
Zm00001d002257_4	Autophagy-related protein 8c	1903	1675	4079	2889	2030	3202	4986	3718	3693	2211	1804	1547	1768	1679	1910	2164	2245	2206	3688	2234	2991	2386	1902	1824	1436	2609	2665	2652	2643	4707	2190	2957	1695	2747	2553	2810
Zm00001d002258	Aminomethyltransferase	2331	3531	1456	1441	1181	1253	1932	2757	3426	2089	4221	1677	0	7427	0	2413	2677	1160	1499	2379	3020	1136	1670	1502	0	0	0	3172	1722	630	2172	2399	4810	1182	1047	2324
Zm00001d002259_3	Signal recognition particle 14 kDa protein	549	362	508	969	821	404	853	308	480	1106	1111	1104	7	386	420	359	725	582	1040	1073	1341	825	340	1074	370	584	57	662	510	586	809	1226	1228	800	939	1175
Zm00001d002259_4	Signal recognition particle 14 kDa protein	7	120	36	6	5	102	40	61	115	11	9	33	36	178	110	38	19	97	70	9	35	15	41	65	85	210	82	23	8	34	3	106	70	16	70	8
Zm00001d002260_12	Peroxisomal (S)-2-hydroxy-acid oxidase GLO1	0	0	0	0	0	0	0	0	0	0	0	0	0	0	0	0	0	0	0	0	0	0	0	0	0	2	0	0	0	0	0	0	0	0	0	0
Zm00001d002260_4	Peroxisomal (S)-2-hydroxy-acid oxidase GLO1	0	0	0	0	0	0	0	0	0	0	0	0	0	0	15	0	0	0	0	0	0	0	0	0	0	4	0	0	0	0	0	0	0	0	0	0
Zm00001d002261	Peroxisomal (S)-2-hydroxy-acid oxidase GLO1	4200	4566	3757	1665	1756	2566	1926	2287	3990	1729	2052	1416	3281	3116	3663	2561	2395	2149	3823	4287	2401	4061	4031	3622	2998	4321	3561	2035	1833	2755	3105	4728	2485	4338	4073	4566
Zm00001d002261_2	Peroxisomal (S)-2-hydroxy-acid oxidase GLO1	37	0	0	0	0	0	0	20	6	0	0	0	0	0	0	0	8	0	2	4	2	0	2	0	0	13	0	0	0	4	2	13	0	2	0	5
Zm00001d002261_3	Peroxisomal (S)-2-hydroxy-acid oxidase GLO1	0	5	3	0	0	0	6	9	6	2	2	0	11	11	8	0	11	0	0	11	25	16	7	8	0	63	41	7	5	0	0	10	0	0	3	7
Zm00001d002261_4	Peroxisomal (S)-2-hydroxy-acid oxidase GLO1	0	2	0	12	0	0	0	9	0	0	0	3	9	0	0	1	0	4	0	0	14	4	0	1	0	0	4	0	0	0	0	1	0	1	0	0
Zm00001d002262	hypothetical protein	0	0	0	0	0	0	0	0	0	0	0	0	0	0	0	25	0	0	1	0	3	0	2	0	0	0	0	0	0	2	0	0	0	0	0	0
Zm00001d002266_1	Lysine-specific histone demethylase 1	733	1204	556	438	343	841	463	715	618	352	403	591	897	900	853	773	673	576	536	692	367	308	614	474	783	1215	667	339	228	481	406	943	674	111	136	343
Zm00001d002266_11	Lysine-specific histone demethylase 1	25	2	1	2	1	5	1	3	1	3	2	2	1	2	7	1	1	11	2	2	0	3	3	10	1	2	7	1	2	1	1	2	2	1	2	37
Zm00001d002266_12	Lysine-specific histone demethylase 1	53	1	0	0	1	0	0	3	1	0	2	0	0	2	2	0	1	0	0	1	0	0	2	9	1	2	5	1	1	0	1	2	0	3	0	25
Zm00001d002266_18	Lysine-specific histone demethylase 1	1	4	3	18	3	4	22	8	2	11	0	35	0	14	1	9	12	6	0	1	7	4	2	0	11	5	2	0	9	4	0	0	16	2	0	12
Zm00001d002266_4	Lysine-specific histone demethylase 1	191	322	158	207	150	129	357	119	150	105	77	214	196	147	132	160	188	0	23	30	47	152	64	89	172	231	170	88	126	53	204	145	196	36	122	103
Zm00001d002266_9	Lysine-specific histone demethylase 1	248	200	180	246	150	410	185	370	211	244	366	438	418	726	311	85	515	122	122	171	26	94	189	212	434	806	394	362	351	73	380	343	130	35	158	220
Zm00001d002267	Transcription factor GTE7	541	1101	1859	2216	1856	1919	257	559	1733	2808	2069	1769	807	521	999	2016	2373	3091	1724	1822	1215	484	1355	395	663	686	1285	727	2897	3602	1154	1536	1302	329	1955	1994
Zm00001d002268	hypothetical protein	0	0	0	0	0	0	0	0	0	0	0	0	0	0	0	0	0	0	0	0	0	0	0	0	0	0	0	0	0	0	0	0	0	0	0	0
Zm00001d002271	Nitrate-induced NOI protein	0	0	0	0	0	40	0	0	0	0	0	89	0	0	0	0	0	0	0	0	0	69	0	36	222	0	0	0	0	0	0	0	0	0	48	258
Zm00001d002272	SIT4 phosphatase-associated family protein	374	445	12	685	17	397	241	560	502	950	879	513	777	668	481	19	695	302	319	726	701	591	455	396	680	2954	349	2801	3829	81	508	514	629	796	257	735
Zm00001d002272_12	SIT4 phosphatase-associated family protein	0	0	0	0	6	0	0	0	0	3	2	0	3	0	0	0	0	0	1	7	0	2	0	0	0	0	0	0	17	0	0	1	0	0	0	12
Zm00001d002272_15	SIT4 phosphatase-associated family protein	361	545	10	285	7	276	251	654	504	568	577	312	441	666	301	1130	561	226	339	464	253	381	451	285	415	470	352	7	8	1793	356	510	369	479	257	679
Zm00001d002272_16	SIT4 phosphatase-associated family protein	0	0	0	0	0	0	0	0	0	21	1	0	0	0	0	0	1	0	0	1	16	8	0	0	0	0	0	0	0	0	0	0	0	0	0	0
Zm00001d002272_17	SIT4 phosphatase-associated family protein	301	404	838	246	7	234	162	498	459	515	531	293	404	600	237	5	515	183	283	431	230	329	414	228	378	418	289	5	7	59	315	477	324	454	202	630
Zm00001d002272_24	TRUE	1	46	0	1	34	1	1	0	222	24	0	18	41	0	1	1	0	0	0	0	0	0	0	1	0	1	153	4	3	1	0	0	0	27	0	0
Zm00001d002272_7	SIT4 phosphatase-associated family protein	305	410	1299	385	2758	355	162	498	460	753	809	447	651	613	412	17	635	249	284	690	354	477	415	338	644	442	291	18	22	74	467	477	505	712	202	645
Zm00001d002274	Remorin family protein	0	0	0	0	0	0	0	0	0	0	0	0	0	0	0	0	0	0	0	0	0	0	0	0	0	0	0	4	0	0	0	0	0	0	0	0
Zm00001d002275_1	ABC transporter C family member 2	6202	5803	4973	3865	2539	5254	7378	9384	9725	5861	8123	6733	4598	3362	5418	7754	3179	6306	2750	4764	1641	4833	6166	4530	5930	10064	8409	9093	2696	3493	7275	5447	5848	5815	7335	9014
Zm00001d002275_11	ABC transporter C family member 2	0	202	0	0	184	0	145	162	40	167	232	94	0	217	0	0	0	0	0	127	0	0	0	0	0	240	0	64	285	0	0	0	0	0	17	588
Zm00001d002275_12	ABC transporter C family member 2	0	183	614	272	18	59	0	268	19	462	262	322	38	0	2	0	174	0	0	174	0	105	0	0	60	287	70	92	266	0	49	0	0	0	5	0
Zm00001d002275_13	ABC transporter C family member 2	0	0	0	0	240	0	0	0	0	5	0	0	0	0	32	0	0	0	0	66	0	0	0	0	60	144	0	0	0	0	188	130	0	0	0	0
Zm00001d002275_15	ABC transporter C family member 2	28	2	216	248	1410	30	518	8	17	180	61	78	278	1020	18	171	117	0	241	36	14	216	444	15	44	93	21	858	421	12	16	288	9	88	1	4
Zm00001d002275_17	ABC transporter C family member 2	251	276	27	718	139	107	250	64	217	229	136	83	432	172	29	364	241	172	49	48	96	178	193	50	411	313	72	276	265	141	130	315	40	203	11	0
Zm00001d002275_18	ABC transporter C family member 2	254	269	25	751	138	89	250	57	200	217	137	109	491	789	28	476	362	172	49	48	96	180	192	52	389	302	65	337	262	135	150	258	39	194	11	0
Zm00001d002275_19	ABC transporter C family member 2	214	0	0	0	241	0	60	26	56	135	220	0	0	76	20	0	241	140	0	64	19	0	145	0	64	155	60	99	177	32	95	189	0	0	0	0
Zm00001d002275_2	ABC transporter C family member 2	0	357	0	0	138	0	61	257	39	572	72	454	0	241	85	0	0	0	0	320	0	0	0	0	0	431	86	56	436	0	0	0	0	166	4	833
Zm00001d002275_20	ABC transporter C family member 2	0	0	0	0	0	0	0	10	0	0	29	0	0	0	0	0	0	0	0	0	0	0	0	0	0	0	0	0	0	0	0	0	0	0	0	0
Zm00001d002275_22	ABC transporter C family member 2	0	165	333	0	0	0	315	71	90	381	96	117	183	162	225	607	184	508	0	108	0	0	0	0	481	119	12	453	1725	182	0	596	0	0	0	0
Zm00001d002275_23	ABC transporter C family member 2	0	0	0	0	0	0	0	0	0	0	75	0	0	0	0	0	0	0	0	66	0	0	0	0	0	0	0	11	0	0	0	0	0	0	0	0
Zm00001d002275_3	ABC transporter C family member 2	0	0	0	0	0	0	0	16	30	39	0	0	0	0	62	0	0	0	0	0	0	0	0	0	0	0	122	0	74	0	0	0	0	0	0	0
Zm00001d002275_7	ABC transporter C family member 2	1052	258	0	0	345	256	180	509	842	226	358	77	0	216	0	0	244	0	39	132	110	126	222	179	0	241	0	100	223	82	135	409	0	0	123	626
Zm00001d002275_8	ABC transporter C family member 2	0	0	0	0	0	0	0	0	0	0	67	0	0	58	0	0	0	0	0	0	0	0	0	0	0	0	0	76	0	0	0	0	0	75	0	0
Zm00001d002277	BAG family molecular chaperone regulator 1	120	168	54	58	74	103	73	53	148	130	148	130	151	112	127	154	113	131	140	149	119	134	143	240	164	117	128	156	69	133	110	142	136	108	150	155
Zm00001d002282	gnl|WGS:LPUQ|mrna.ZEAMMB73_Zm00001d002282	0	0	0	0	0	0	0	8	0	0	0	0	0	0	0	0	0	0	0	0	4	0	0	0	0	0	0	0	0	0	0	0	0	0	0	0
Zm00001d002283_1	Protein kinase superfamily protein	1464	1168	932	1638	890	1671	966	1121	715	1304	1334	1749	1240	1135	1323	1530	1061	984	1062	1470	998	1378	1106	1054	786	1073	803	1536	1763	1583	762	1238	1034	749	940	1167
Zm00001d002283_3	Protein kinase superfamily protein	2	23	27	124	219	110	4	27	22	133	114	75	79	105	101	9	74	7	48	105	92	63	2	17	42	146	14	30	134	56	81	101	104	32	17	21
Zm00001d002284	F-box/kelch-repeat protein	340	731	532	870	350	460	538	356	689	585	507	966	379	716	988	683	620	212	100	380	365	579	658	990	1030	487	310	444	381	59	771	468	265	289	451	478
Zm00001d002284_1	F-box/kelch-repeat protein	0	28	10	58	34	11	3	0	17	32	67	9	53	109	75	99	95	0	0	2	0	21	26	23	21	53	0	4	25	8	8	7	0	5	2	23
Zm00001d002284_3	F-box/kelch-repeat protein	0	0	0	204	117	232	0	0	0	105	62	16	44	174	265	0	0	0	12	74	146	124	332	249	153	109	134	0	0	0	68	82	18	244	27	288
Zm00001d002285	NAC domain-containing protein 21/22	0	322	183	1237	1491	1887	317	322	0	2227	2121	2041	1471	2124	1583	0	213	323	0	0	0	0	0	0	533	1488	992	610	743	637	0	0	0	0	0	0
Zm00001d002286	OSJNBa0058K23.8-like protein	0	0	0	0	0	0	0	0	0	0	0	0	0	0	0	0	0	0	0	0	39	0	0	0	0	0	0	0	0	0	0	0	0	0	53	0
Zm00001d002287	LRR receptor-like serine/threonine-protein kinase FLS2	149	746	249	644	22	601	687	73	644	749	797	498	554	513	443	367	308	181	541	1429	160	416	298	369	783	820	209	905	715	225	2030	330	1489	744	585	1137
Zm00001d002288_1	Protein SPATULA	0	0	0	0	0	0	0	0	0	0	0	0	0	0	0	0	6	0	0	0	0	0	0	0	0	2	0	5	0	0	0	0	0	0	0	0
Zm00001d002288_3	Protein SPATULA	0	0	0	0	0	0	0	0	0	0	0	0	0	0	0	0	2	0	0	0	0	0	0	0	0	3	0	5	0	0	0	0	0	0	0	0
Zm00001d002290	hypothetical protein	0	0	0	0	0	0	0	7	0	0	0	0	0	0	0	6	0	0	0	0	0	0	0	0	0	0	0	0	0	0	0	0	0	0	0	0
Zm00001d002292_3	NAD(P)-binding Rossmann-fold superfamily protein	187	181	151	117	140	222	214	76	106	135	133	77	154	112	58	86	87	230	145	198	45	169	124	198	141	166	67	54	174	59	105	130	56	235	237	665
Zm00001d002292_5	NAD(P)-binding Rossmann-fold superfamily protein	1051	2097	1005	2160	1121	1443	1025	2007	1885	1537	1565	1435	2225	1636	2402	2138	1484	1987	888	1324	892	1528	1619	2641	1847	2105	1496	1183	1735	1423	1326	1387	1848	1427	3165	2066
Zm00001d002292_6	NAD(P)-binding Rossmann-fold superfamily protein	0	16	16	13	12	27	7	14	7	7	2	27	16	8	16	17	30	20	9	8	1	10	9	30	12	21	39	17	32	18	15	10	62	37	15	10
Zm00001d002292_7	NAD(P)-binding Rossmann-fold superfamily protein	201	163	10	150	203	122	46	117	120	141	185	83	141	206	276	124	158	153	62	136	331	106	163	342	93	191	83	67	255	58	72	153	89	127	96	924
Zm00001d002292_8	NAD(P)-binding Rossmann-fold superfamily protein	99	329	261	189	190	113	77	106	205	30	105	146	311	313	334	129	322	256	342	293	210	156	350	133	237	506	179	205	479	235	211	413	213	337	276	627
Zm00001d002295	Germin-like protein subfamily 1 member 11	5045	2958	2523	11537	11382	8171	6884	5670	5066	7960	10403	6387	6620	4482	7351	31091	28583	27094	11118	11182	6885	30464	25572	17673	2411	5615	2330	14141	20279	50147	9313	11019	9373	13408	16524	25279
Zm00001d002296_2	Imidazoleglycerol-phosphate dehydratase 1 chloroplastic	214	260	272	422	247	332	332	214	502	526	413	358	263	275	330	444	510	286	384	407	415	512	374	250	251	281	161	415	442	349	402	297	291	254	293	542
Zm00001d002301	hypothetical protein	16	1	3	32	4	16	64	59	32	39	30	25	25	13	38	245	195	225	12	16	0	31	19	30	21	18	20	314	371	330	6	48	23	33	61	33
Zm00001d002302_10	Auxin responsive protein	0	0	0	0	0	0	0	0	0	0	0	0	13	1	23	0	0	0	0	0	0	0	0	0	18	7	24	0	0	0	0	0	0	0	0	0
Zm00001d002302_11	Auxin responsive protein	0	0	0	0	0	0	0	0	0	0	0	0	9	16	11	0	0	0	0	0	0	0	0	0	21	16	59	0	0	0	0	0	0	0	0	0
Zm00001d002302_13	Auxin responsive protein	0	0	0	0	0	0	0	0	0	0	0	0	107	144	71	0	0	0	0	0	0	0	0	0	41	95	69	0	0	0	0	0	0	0	0	0
Zm00001d002302_2	Auxin responsive protein	0	0	0	0	0	0	0	0	0	0	0	0	55	4	48	0	0	0	0	0	0	0	0	0	0	11	4	0	0	0	0	0	0	0	0	0
Zm00001d002302_3	Auxin responsive protein	0	0	0	0	0	0	0	0	0	0	0	0	108	363	45	0	0	0	0	0	0	0	0	0	110	291	117	0	0	0	0	0	0	0	0	0
Zm00001d002302_4	Auxin responsive protein	0	0	0	0	0	0	0	0	0	0	0	0	91	171	59	0	0	0	0	0	0	0	0	0	61	57	135	0	0	0	0	0	0	0	0	0
Zm00001d002302_5	Auxin responsive protein	0	0	0	0	0	0	0	0	0	0	0	0	47	88	38	0	0	0	0	0	0	0	0	0	24	29	64	0	0	0	0	0	0	0	0	0
Zm00001d002302_8	Auxin responsive protein	0	0	0	0	0	0	0	0	0	0	0	0	8	18	3	0	0	0	0	0	0	0	0	0	16	72	65	0	0	0	0	0	0	0	0	0
Zm00001d002302_9	Auxin responsive protein	0	0	0	0	0	0	0	0	0	0	0	0	94	135	71	0	0	0	0	0	0	0	0	0	41	94	69	0	0	0	0	0	0	0	0	0
Zm00001d002304	Auxin responsive protein	0	0	0	0	0	0	0	0	0	0	0	0	0	0	0	0	0	0	0	0	0	0	0	0	0	0	0	1	0	0	0	0	0	0	0	0
Zm00001d002307	hypothetical protein	0	0	0	67	126	294	0	0	0	38	77	62	49	84	66	114	62	27	107	132	104	0	0	0	55	78	39	36	70	36	169	127	67	0	0	0
Zm00001d002309	hypothetical protein	0	0	0	0	0	0	0	0	0	0	0	0	0	0	1	0	3	0	0	0	0	0	0	0	0	1	0	0	0	6	0	0	0	0	0	0
Zm00001d002311	hAT transposon superfamily protein	0	0	0	0	0	0	0	0	0	0	0	0	0	0	0	0	0	0	0	0	0	0	0	0	0	0	1	0	0	0	0	0	0	0	0	0
Zm00001d002312	Leucine-rich repeat transmembrane protein kinase	0	0	0	0	0	0	0	0	0	23	0	0	0	0	0	0	0	0	0	0	0	113	0	0	0	0	0	0	2	0	0	0	0	7	0	0
Zm00001d002312_1	Leucine-rich repeat transmembrane protein kinase	0	0	14	0	25	57	0	0	0	0	5	0	0	0	0	0	30	0	30	22	173	26	28	47	0	46	17	0	8	57	16	1	15	7	164	50
Zm00001d002312_2	Leucine-rich repeat transmembrane protein kinase	0	0	0	0	0	0	0	0	0	0	0	0	0	0	0	0	0	0	0	0	0	2	0	0	0	0	0	0	0	0	0	0	0	1	0	0
Zm00001d002312_3	Leucine-rich repeat transmembrane protein kinase	0	0	0	6	0	0	0	0	0	0	4	0	0	0	0	0	4	0	0	0	0	0	0	0	0	2	0	0	2	0	0	1	0	2	0	6
Zm00001d002313	Leucine-rich repeat transmembrane protein kinase	72	8	25	82	93	679	108	46	12	636	40	52	24	487	78	105	118	112	44	68	82	167	268	270	306	412	169	487	41	17	3	33	10	184	203	382
Zm00001d002313_1	Leucine-rich repeat transmembrane protein kinase	8086	4144	62	3356	2922	5096	4841	73	5799	1549	3798	4191	2480	2285	3034	5282	3247	151	4033	6753	4641	2918	3727	3601	872	2760	2296	4939	7745	3885	3523	5250	4132	2914	4439	5754
Zm00001d002313_3	Leucine-rich repeat transmembrane protein kinase	0	0	0	12	49	44	0	0	0	44	33	4	55	76	0	0	248	0	27	80	139	0	128	41	0	162	33	0	0	0	0	70	0	0	0	0
Zm00001d002313_4	Leucine-rich repeat transmembrane protein kinase	46	7	22	60	65	106	359	32	49	72	35	31	92	189	416	142	117	646	116	60	38	125	149	143	85	356	305	513	304	14	213	47	71	281	87	674
Zm00001d002313_5	Leucine-rich repeat transmembrane protein kinase	0	0	0	0	104	0	0	0	0	0	0	0	119	72	0	0	92	0	40	45	0	0	0	0	0	1	0	0	31	0	2	12	0	0	0	0
Zm00001d002313_6	Leucine-rich repeat transmembrane protein kinase	5	0	0	41	11	31	6	0	0	12	3	33	0	0	0	0	0	0	109	0	0	4	23	0	0	0	0	0	0	0	0	42	76	0	0	1
Zm00001d002313_7	Leucine-rich repeat transmembrane protein kinase	8	5575	6722	31	32	32	687	1609	11	18	10885	9796	209	224	186	11902	18650	427	123	327	141	5157	6736	1900	264	82	7	5833	14132	4812	140	34	182	1522	527	40
Zm00001d002314	Tetratricopeptide repeat (TPR)-like superfamily protein	180	131	169	170	213	275	135	210	107	400	55	359	264	257	330	251	250	159	228	276	174	205	200	178	256	220	185	36	66	305	113	177	142	269	213	261
Zm00001d002315	OSJNBa0008M17.14-like protein	32	17	9	0	65	85	76	125	52	67	85	66	14	17	34	0	18	6	43	22	12	17	16	0	63	82	85	97	58	0	65	16	0	0	30	3
Zm00001d002315_1	OSJNBa0008M17.14-like protein	310	119	176	0	262	98	126	163	141	358	278	174	507	245	202	219	340	228	283	283	185	276	246	171	253	372	191	189	322	316	88	360	17	310	136	262
Zm00001d002316_1	argonaute2a	0	23	0	0	0	0	0	0	76	0	0	0	0	5	0	0	0	0	0	20	0	0	0	0	22	0	0	55	0	17	28	105	80	7	0	0
Zm00001d002317	accumulation of photosystem one1	0	0	0	0	0	0	0	0	0	0	0	0	5	0	0	0	0	0	0	0	0	0	0	0	0	0	0	0	0	0	0	0	0	0	0	0
Zm00001d002317_1	accumulation of photosystem one1	0	0	0	0	0	0	0	0	0	0	0	0	0	0	0	0	0	0	0	0	0	0	0	0	0	0	0	0	0	0	0	0	0	0	0	0
Zm00001d002317_2	accumulation of photosystem one1	0	0	0	0	0	0	0	0	0	0	0	0	5	0	0	0	0	0	0	0	0	0	0	0	0	0	0	0	0	0	0	0	0	0	0	0
Zm00001d002317_3	accumulation of photosystem one1	0	0	0	45	16	205	0	0	0	6	75	0	91	22	0	0	0	0	41	71	0	0	0	0	0	16	0	0	0	0	0	0	0	0	0	0
Zm00001d002317_4	accumulation of photosystem one1	0	0	0	45	16	191	0	0	0	91	106	414	68	441	317	0	104	41	288	451	0	0	0	0	275	546	253	147	217	196	0	433	0	0	0	0
Zm00001d002317_5	accumulation of photosystem one1	0	0	0	9	0	0	0	0	0	0	34	0	114	340	199	0	0	0	116	187	0	0	0	0	25	122	72	0	0	0	0	265	0	0	0	0
Zm00001d002317_7	accumulation of photosystem one1	0	0	0	0	0	0	0	0	0	0	0	0	0	27	0	0	0	34	6	59	0	0	0	0	0	0	0	0	0	0	0	117	0	0	0	0
Zm00001d002318	hypothetical protein	0	0	0	1	1	0	0	0	0	1	0	1	17	13	24	20	16	93	39	0	0	1	1	1	6	42	16	6	15	0	0	0	0	1	1	1
Zm00001d002318_1	TRUE	0	4	0	1	90	1	16	59	169	278	224	1	5	4	6	46	28	0	9	90	0	1	1	3	27	20	15	23	30	93	140	0	50	1	3	0
Zm00001d002319	Lecithin-cholesterol acyltransferase-like 4	0	0	0	0	0	0	0	0	0	0	0	0	0	42	0	0	0	0	0	0	0	0	0	0	0	246	0	0	0	0	0	0	0	0	0	0
Zm00001d002320_1	hypothetical protein	0	0	0	0	0	0	0	0	0	0	0	0	39	0	0	0	0	0	0	0	0	0	0	0	32	39	6	0	0	0	0	0	0	0	0	0
Zm00001d002322	hypothetical protein	0	0	0	0	0	0	2	0	0	0	0	0	0	0	0	0	0	2	0	0	0	0	0	0	0	0	0	0	0	2	0	0	0	0	0	0
Zm00001d002323	Trypsin family protein	1	2	4	24	78	0	15	80	15	16	28	9	14	19	77	69	22	76	42	57	2	23	22	35	26	18	28	61	55	21	4	36	121	31	5	41
Zm00001d002323_12	Trypsin family protein	6	2	3	17	22	69	19	68	15	32	22	4	7	35	77	59	121	83	35	19	17	16	10	19	13	24	16	55	103	114	9	22	1	16	4	116
Zm00001d002323_13	Trypsin family protein	6	3	7	55	9	20	31	44	36	13	14	7	62	47	44	101	58	38	13	23	26	26	66	27	45	59	12	50	99	18	58	24	76	75	66	116
Zm00001d002323_14	Trypsin family protein	211	1	3	16	22	18	92	81	77	59	44	27	296	101	97	309	535	125	48	88	112	92	118	78	75	102	157	42	126	28	30	54	0	96	3	385
Zm00001d002323_16	Trypsin family protein	0	3	10	0	0	0	0	1	0	0	13	0	52	2	0	11	25	7	0	7	0	1	17	0	0	8	0	18	10	0	0	0	0	5	0	66
Zm00001d002323_17	Trypsin family protein	12	3	10	12	10	0	45	43	59	1	18	7	42	74	60	68	78	94	29	42	42	62	42	60	127	103	25	81	100	67	23	25	20	46	81	103
Zm00001d002323_2	Trypsin family protein	1	2	3	25	16	0	79	43	111	14	66	28	34	107	85	102	48	138	61	45	83	90	101	133	192	81	87	53	77	22	53	82	0	142	5	53
Zm00001d002323_3	Trypsin family protein	2	4	9	176	12	4	32	212	275	172	168	182	20	243	394	1496	28	368	184	354	193	375	388	302	147	26	175	267	20	243	184	337	69	163	382	40
Zm00001d002323_4	Trypsin family protein	1196	1176	1609	176	375	448	669	212	275	175	167	120	549	243	406	57	1337	368	131	238	193	381	415	302	147	428	175	212	723	243	184	349	69	259	505	427
Zm00001d002323_5	Trypsin family protein	0	0	0	0	0	0	0	0	0	0	0	0	0	0	0	0	0	0	0	0	0	0	0	0	0	0	0	0	5	0	0	0	0	0	0	11
Zm00001d002323_7	Trypsin family protein	0	0	0	0	0	6	0	0	0	0	0	0	0	0	0	13	0	10	0	0	0	6	0	13	0	1	1	0	6	0	0	1	0	1	0	0
Zm00001d002325_1	hypothetical protein	0	0	0	1	0	0	0	0	2	0	0	0	3	0	1	0	0	0	0	0	0	1	5	0	2	0	0	0	0	1	0	0	0	2	0	0
Zm00001d002326_10	adenosylmethionine aminotransferase1	0	19	0	0	0	8	3	14	0	9	5	3	0	0	24	16	0	0	2	5	0	1	6	2	0	0	1	6	0	15	0	0	0	4	9	3
Zm00001d002326_11	adenosylmethionine aminotransferase1	582	0	49	3	0	0	110	0	739	0	0	0	1082	1078	0	578	1082	1307	1178	1263	513	1314	1354	1183	724	1631	1182	570	1492	1922	978	826	1326	1874	1734	1540
Zm00001d002326_12	adenosylmethionine aminotransferase1	0	0	0	0	0	0	0	0	0	0	0	0	0	0	0	0	0	0	0	0	0	0	0	0	3	5	0	0	0	0	0	0	0	0	0	0
Zm00001d002326_3	adenosylmethionine aminotransferase1	727	0	49	4	0	0	112	0	740	0	0	0	1330	1334	286	710	1011	1316	1479	1525	529	1916	1503	1223	799	1959	1357	545	1894	2308	1204	939	1608	2330	1882	1834
Zm00001d002326_4	adenosylmethionine aminotransferase1	0	0	0	0	0	0	0	0	0	0	0	0	0	0	0	0	34	0	0	0	0	0	0	2	0	34	0	1	0	0	0	0	0	0	0	0
Zm00001d002326_6	adenosylmethionine aminotransferase1	607	0	2533	2321	0	0	2899	0	830	0	0	0	1330	1339	228	541	964	1386	1496	1173	423	1184	1515	1004	672	1479	1071	419	1939	1740	910	936	1707	2355	1920	1566
Zm00001d002326_7	adenosylmethionine aminotransferase1	0	3	0	0	9	15	1	12	5	1	4	8	0	8	27	1	5	3	4	6	19	8	3	6	15	5	3	12	0	5	4	24	15	13	13	48
Zm00001d002326_8	adenosylmethionine aminotransferase1	0	0	0	6	0	0	4	0	0	0	0	0	25	85	82	33	79	9	82	57	16	50	116	36	63	84	27	43	91	30	21	152	44	120	56	422
Zm00001d002330_1	DNA methyl transferase5	0	0	0	0	0	0	0	0	0	0	0	0	0	0	0	0	0	0	0	0	0	0	0	0	19	25	18	0	0	0	0	0	0	0	0	0
Zm00001d002330_11	DNA methyl transferase5	42	50	159	83	0	131	46	115	48	55	30	208	58	35	21	82	74	91	0	0	0	81	81	255	2	165	123	59	57	0	0	0	0	43	59	203
Zm00001d002330_12	DNA methyl transferase5	12	5	2	4	8	11	37	9	5	6	13	4	4	1	1	62	0	3	2	2	0	4	17	18	31	13	11	48	18	30	6	0	7	7	46	26
Zm00001d002330_3	DNA methyl transferase5	1226	1730	1166	500	543	523	882	880	1768	791	1066	416	503	1215	719	660	1072	283	691	1015	819	274	737	526	898	653	710	599	405	20	866	804	594	221	272	298
Zm00001d002330_8	gnl|WGS:LPUQ|mrna.ZEAMMB73_Zm00001d002330_8	5	7	5	6	6	5	9	4	4	1	21	42	2	3	13	7	3	8	3	0	25	27	7	11	19	1	11	1	9	4	1	40	51	1	5	44
Zm00001d002330_9	DNA methyl transferase5	6	3	5	12	0	3	5	4	0	23	31	1	1	7	5	13	8	25	5	1	3	3	6	3	31	4	0	19	6	15	6	1	9	3	10	83
Zm00001d002331	hypothetical protein	0	0	1	0	0	0	0	0	0	0	0	0	0	0	0	0	0	0	0	0	0	0	0	0	0	0	0	0	0	0	0	0	0	0	0	0
Zm00001d002332	NAD(P)-binding Rossmann-fold superfamily protein	0	0	0	0	0	0	0	0	0	0	0	0	34	49	216	17	0	0	0	0	0	0	0	0	6	62	0	0	26	0	0	0	0	0	0	0
Zm00001d002332_10	NAD(P)-binding Rossmann-fold superfamily protein	0	0	0	0	0	0	0	0	0	0	0	0	0	0	0	0	0	0	0	0	0	0	0	0	49	0	0	0	0	0	0	0	0	0	0	0
Zm00001d002332_14	NAD(P)-binding Rossmann-fold superfamily protein	120	194	85	11	5	11	107	178	131	49	80	20	0	95	36	86	98	70	64	0	0	6	0	14	92	0	10	117	24	1	0	0	0	6	0	59
Zm00001d002332_15	NAD(P)-binding Rossmann-fold superfamily protein	735	591	706	1296	970	1284	781	538	645	871	768	1051	1280	1253	1010	776	806	874	1918	2183	1283	1727	1223	1349	674	1420	863	581	0	960	1054	1682	1469	1344	1490	2102
Zm00001d002332_2	NAD(P)-binding Rossmann-fold superfamily protein	0	0	0	0	0	0	0	0	0	0	0	0	19	2	8	19	0	0	0	0	0	0	0	0	16	5	0	0	26	0	0	0	0	0	0	0
Zm00001d002332_3	NAD(P)-binding Rossmann-fold superfamily protein	0	0	0	0	0	0	0	0	0	0	0	0	19	4	2	76	31	4	0	0	0	0	0	0	5	2	6	44	8	5	0	0	0	10	0	0
Zm00001d002332_5	NAD(P)-binding Rossmann-fold superfamily protein	0	0	0	0	0	0	0	0	0	0	0	0	13	23	5	4	45	0	0	0	0	0	0	0	0	64	1	0	0	4	0	0	0	0	0	0
Zm00001d002332_7	NAD(P)-binding Rossmann-fold superfamily protein	0	0	0	0	0	0	0	0	0	0	0	0	0	0	22	0	0	4	0	0	0	0	0	0	0	2	0	15	11	9	0	0	0	1	0	0
Zm00001d002332_8	NAD(P)-binding Rossmann-fold superfamily protein	0	0	0	0	0	0	0	0	0	0	0	0	13	24	5	4	44	0	0	0	0	0	0	0	0	64	1	0	0	4	0	0	0	0	0	0
Zm00001d002332_9	NAD(P)-binding Rossmann-fold superfamily protein	0	0	0	0	0	0	0	0	0	0	0	0	280	382	206	76	216	156	0	0	0	0	0	0	130	871	205	63	138	159	0	0	0	9	0	0
Zm00001d002333	Potassium transporter 10	0	0	0	0	0	0	0	0	0	0	0	0	0	0	0	0	0	0	0	0	0	0	0	0	0	77	0	0	0	0	0	0	0	0	0	0
Zm00001d002333_2	Potassium transporter 10	0	0	0	0	0	0	0	0	0	0	0	0	0	115	0	0	84	0	0	0	0	4	71	14	0	0	0	0	11	57	0	0	0	0	17	58
Zm00001d002333_3	Potassium transporter 10	0	0	0	0	0	0	0	0	0	0	0	0	0	0	0	0	25	0	0	0	0	0	0	0	0	0	0	0	0	0	0	0	0	0	0	0
Zm00001d002333_5	Potassium transporter 10	0	0	0	0	0	0	0	0	0	0	0	0	0	0	0	0	0	0	0	0	0	73	39	203	0	0	0	0	0	0	0	0	0	0	114	104
Zm00001d002333_6	Potassium transporter 10	0	0	0	0	0	0	0	0	0	0	0	0	0	0	0	0	0	0	0	0	0	0	0	0	0	0	0	0	0	0	0	0	0	1	0	0
Zm00001d002334	AICARFT/IMPCHase bienzyme family protein	4167	4267	3551	1716	1652	1743	3742	3901	3802	2009	2381	1517	1632	1961	2001	1865	2757	2104	1953	2834	1838	1708	1888	1917	1424	2101	1841	2579	2351	1346	2114	3032	2170	1695	1523	2504
Zm00001d002338	UDP-N-acetylglucosamine diphosphorylase 2	0	13	0	445	0	1283	0	1	0	519	562	421	195	952	218	1	0	0	39	78	3	611	1788	1245	31	398	0	0	0	0	11	76	0	1807	672	1572
Zm00001d002338_1	UDP-N-acetylglucosamine diphosphorylase 2	3033	3094	3625	433	0	4917	1426	2768	756	481	521	417	168	851	279	3233	696	185	49	109	114	2286	2995	2275	29	340	0	1196	3247	109	84	65	0	2878	1583	2807
Zm00001d002339	40S ribosomal protein S11	5853	5611	5368	4269	3067	5576	3849	3165	5964	5239	5364	5321	5908	4657	6657	2934	3290	3254	3925	3630	5094	3575	3431	6342	4521	4317	4292	3644	1975	1940	3877	4883	5182	3393	4300	5394
Zm00001d002339_1	40S ribosomal protein S11	0	0	0	0	0	0	0	0	0	0	0	0	14	0	0	0	0	0	0	0	0	5	0	0	0	0	0	0	0	0	0	0	15	0	0	0
Zm00001d002340	Cell differentiation Rcd1-like protein	0	63	0	28	15	5	0	22	0	0	0	0	0	0	23	0	16	0	0	0	34	0	0	4	0	40	0	0	0	0	0	0	0	0	0	78
Zm00001d002340_1	Cell differentiation Rcd1-like protein	909	664	472	491	492	482	754	644	920	858	677	640	426	389	430	586	629	533	549	613	534	386	489	521	318	626	387	847	867	687	560	861	579	440	618	847
Zm00001d002340_2	Cell differentiation Rcd1-like protein	0	28	28	0	0	0	25	49	98	0	0	0	71	53	2	0	0	118	29	0	0	8	0	0	80	72	40	0	16	0	2	0	75	71	0	126
Zm00001d002340_3	gnl|WGS:LPUQ|mrna.ZEAMMB73_Zm00001d002340_3	2	4	4	0	2	2	0	3	1	12	5	1	1	4	1	0	6	0	8	1	16	0	0	0	0	2	2	4	9	7	0	4	0	0	2	1
Zm00001d002340_4	Cell differentiation Rcd1-like protein	0	0	0	0	0	0	0	0	0	0	0	0	0	24	70	0	0	0	0	0	0	0	0	0	70	60	20	0	0	0	0	0	0	13	0	0
Zm00001d002341	OSJNBa0070C17.17-like protein	83	53	148	0	71	0	107	141	123	17	196	72	34	50	27	107	125	157	7	101	170	123	147	0	42	0	0	111	141	79	103	174	241	80	112	0
Zm00001d002342	Polygalacturonase QRT3	158	194	286	53	233	114	170	103	143	654	754	522	137	179	141	208	45	140	231	645	236	148	242	203	261	1233	951	54	119	213	856	933	986	609	616	833
Zm00001d002344	Vacuolar ATPase assembly integral membrane protein VMA21-like domain	617	236	461	234	91	282	543	364	423	144	153	283	505	272	359	245	389	285	123	316	0	86	499	442	102	402	710	107	474	188	133	0	195	275	419	171
Zm00001d002345	gnl|WGS:LPUQ|mrna.ZEAMMB73_Zm00001d002345	0	0	0	0	0	0	0	0	0	0	0	0	0	0	0	0	34	0	0	0	306	0	0	0	0	0	0	0	0	0	0	21	0	0	0	0
Zm00001d002346_1	cinnamyl alcohol dehydrogenase1	0	0	0	0	0	0	0	0	0	0	0	0	0	0	0	0	21	0	0	32	0	0	6	0	0	0	0	0	21	0	0	29	0	0	0	0
Zm00001d002346_4	cinnamyl alcohol dehydrogenase1	0	0	0	0	0	0	0	0	0	0	0	0	0	0	0	0	0	0	0	0	1	0	0	0	0	0	0	0	0	8	0	0	0	0	0	0
Zm00001d002347	Bifunctional inhibitor/lipid-transfer protein/seed storage 2S albumin superfamily protein	0	0	999	2	2	0	0	0	0	0	0	0	0	0	0	0	14	0	0	5927	0	6	0	2165	0	1081	0	0	0	0	8	5175	4982	1085	2412	28
Zm00001d002348	Carbohydrate-binding X8 domain superfamily protein	0	13	11	0	0	0	11	0	14	0	13	0	44	49	29	19	25	0	8	26	0	15	21	0	73	55	0	27	1	0	15	27	0	18	16	48
Zm00001d002349	kaurene synthase3	0	0	0	0	0	0	0	0	0	0	0	0	0	0	0	0	10	0	0	25	0	0	0	0	0	12	0	10	65	0	0	24	0	0	0	0
Zm00001d002349_1	kaurene synthase3	0	7	0	143	0	0	0	0	147	10	0	7	0	33	0	0	71	30	29	41	163	0	25	0	0	71	19	120	135	0	27	52	0	9	0	3
Zm00001d002349_10	kaurene synthase3	0	0	3	0	0	0	2	0	0	0	0	0	0	0	0	0	4	0	0	0	0	0	0	0	0	0	0	0	0	0	0	0	0	0	0	0
Zm00001d002349_11	kaurene synthase3	0	0	0	0	0	0	0	0	0	0	0	0	0	0	0	0	58	0	0	0	0	0	0	0	0	6	0	1	0	0	0	16	0	0	0	0
Zm00001d002349_12	kaurene synthase3	0	0	0	0	0	0	0	0	0	0	18	0	0	0	0	0	0	0	0	0	0	0	0	0	57	0	0	0	0	0	0	0	0	0	0	0
Zm00001d002349_14	kaurene synthase3	0	0	0	0	0	0	0	0	0	0	0	0	0	0	0	0	0	26	0	0	0	0	0	0	0	0	0	0	0	0	0	0	0	0	0	0
Zm00001d002349_2	kaurene synthase3	0	0	0	0	0	0	0	0	0	0	0	0	0	0	0	0	0	0	0	0	0	0	0	0	13	3	0	0	0	0	0	10	0	0	0	0
Zm00001d002349_4	kaurene synthase3	0	42	29	0	10	0	12	96	0	43	13	0	0	2	0	0	73	32	37	75	70	0	26	0	13	88	0	23	45	0	64	53	0	18	0	18
Zm00001d002349_5	kaurene synthase3	0	0	0	0	37	53	12	58	0	0	10	7	0	18	0	0	61	5	0	0	18	0	0	0	0	9	0	1	0	0	6	22	0	7	0	11
Zm00001d002349_7	kaurene synthase3	0	0	0	0	0	0	0	0	0	0	0	0	0	0	0	0	14	0	0	27	0	0	0	0	0	9	0	12	40	0	0	24	0	0	0	0
Zm00001d002349_8	kaurene synthase3	0	0	0	0	0	0	0	0	0	0	0	0	0	0	0	0	2	0	0	0	0	0	0	0	0	0	0	0	0	0	0	12	0	0	0	0
Zm00001d002349_9	kaurene synthase3	0	14	0	0	0	0	0	0	0	13	6	0	0	0	0	88	0	0	0	0	7	0	20	0	0	3	0	2	0	0	1	16	0	0	0	3
Zm00001d002351	terpene synthase1	105	150	0	0	0	0	131	93	205	0	0	0	113	93	113	0	0	0	53	491	208	0	0	0	0	69	68	0	0	0	264	403	421	0	0	0
Zm00001d002352	hypothetical protein	173	3	0	112	0	0	144	137	0	124	0	91	97	6	371	147	0	0	143	0	0	0	0	7	0	32	3	0	118	98	0	154	127	0	153	270
Zm00001d002356	S-adenosyl-L-methionine-dependent methyltransferase superfamily protein	348	157	148	270	84	357	109	109	221	67	165	384	279	310	211	211	175	114	198	265	219	160	173	152	135	266	254	137	134	96	41	331	221	144	282	289
Zm00001d002357_3	Protein kinase superfamily protein	1437	1449	1320	1163	1589	1443	1524	2348	1513	1078	1391	1188	1164	1617	1195	1611	956	1251	1539	1960	1482	857	1381	1139	1210	1856	1054	1343	1422	487	1262	1580	1048	968	830	1389
Zm00001d002357_5	Protein kinase superfamily protein	281	93	80	297	330	204	259	206	96	165	83	8	42	117	93	125	257	65	226	306	11	78	112	7	170	130	26	229	108	29	120	266	7	0	38	15
Zm00001d002357_7	Protein kinase superfamily protein	0	84	35	0	0	77	11	132	149	0	95	48	93	69	0	0	149	0	0	179	0	59	36	102	0	117	48	0	108	0	0	0	0	29	108	0
Zm00001d002358	necrotic4	1103	2796	1882	1055	1763	2145	1533	2334	1504	3161	1327	1065	892	2137	1245	1618	1520	849	1092	1495	1183	1070	1104	777	762	1021	946	1085	1972	840	952	1758	1469	853	754	907
Zm00001d002359	gnl|WGS:LPUQ|mrna.ZEAMMB73_Zm00001d002359	1283	1170	1072	1044	1147	1301	1300	1832	1490	1523	1617	1299	1013	1292	899	1049	1244	789	1165	1576	535	1187	997	843	1058	1062	881	1626	1676	1304	1584	1350	1084	1040	653	1113
Zm00001d002359_1	gnl|WGS:LPUQ|mrna.ZEAMMB73_Zm00001d002359_1	0	0	0	0	0	0	0	0	11	0	0	0	0	0	0	0	0	0	0	0	0	0	0	0	0	0	0	0	0	0	0	0	0	0	0	0
Zm00001d002359_4	gnl|WGS:LPUQ|mrna.ZEAMMB73_Zm00001d002359_4	115	84	206	45	73	0	68	0	43	79	205	32	0	17	46	228	24	0	32	25	292	7	123	0	0	28	0	40	65	111	0	0	0	80	0	38
Zm00001d002359_5	gnl|WGS:LPUQ|mrna.ZEAMMB73_Zm00001d002359_5	0	24	96	22	157	36	133	189	109	68	0	56	37	47	100	111	108	96	66	78	34	73	16	26	0	71	31	88	276	84	2	39	0	86	23	169
Zm00001d002359_6	gnl|WGS:LPUQ|mrna.ZEAMMB73_Zm00001d002359_6	0	23	0	53	0	0	4	36	0	0	0	0	0	19	0	55	17	0	0	29	0	29	0	3	0	29	7	46	6	0	0	11	0	0	0	61
Zm00001d002360	Embryonic protein DC-8	0	0	0	0	0	0	0	0	0	0	0	3	0	0	0	0	0	0	1	0	0	0	0	0	0	0	0	0	0	0	0	0	0	0	0	0
Zm00001d002364	Ethylene-responsive transcription factor 4	0	0	0	10	0	0	7	0	0	0	0	0	0	0	0	0	0	0	0	0	0	0	11	0	0	7	14	0	0	0	0	0	19	6	10	558
Zm00001d002365	UDP-glycosyltransferase 90A1	0	0	0	0	0	0	0	0	0	0	0	0	0	0	0	0	0	0	0	0	0	0	0	0	0	2	0	0	0	0	0	0	0	0	0	0
Zm00001d002366	Transcription initiation factor TFIIE beta subunit	6081	6038	4622	3542	3093	3492	6159	7115	6301	2497	1944	1703	1869	3104	3335	5998	1647	3472	3402	1993	3554	4590	5906	4961	2528	1437	1417	3878	2041	5269	1045	3905	1773	89	6809	1114
Zm00001d002366_2	Transcription initiation factor TFIIE beta subunit	20	52	48	245	163	327	31	88	73	125	593	110	100	76	123	193	1477	1454	84	1838	47	123	32	11	248	185	63	2015	1172	345	1913	77	1249	98	72	11600
Zm00001d002366_5	Transcription initiation factor TFIIE beta subunit	17	3	11	36	21	20	15	6	0	0	13	7	0	7	5	0	24	0	5	5	0	0	4	0	0	21	0	0	18	36	0	0	0	3	0	11
Zm00001d002366_7	Transcription initiation factor TFIIE beta subunit	18	46	40	22	69	1	30	80	108	64	0	9	71	43	19	211	362	462	0	0	0	956	29	9	39	0	47	286	254	0	0	0	0	89	72	981
Zm00001d002369_1	gnl|WGS:LPUQ|mrna.ZEAMMB73_Zm00001d002369_1	1387	710	772	193	313	173	732	728	711	205	137	110	181	292	247	661	602	523	748	746	412	891	781	818	278	297	199	496	663	457	355	645	487	647	721	814
Zm00001d002369_2	gnl|WGS:LPUQ|mrna.ZEAMMB73_Zm00001d002369_2	0	6	0	54	5	70	27	27	38	111	222	123	68	54	183	0	0	0	118	218	125	152	177	148	56	119	85	3	0	0	143	177	129	157	150	115
Zm00001d002370	HXXXD-type acyl-transferase family protein	84	109	1	74	55	32	85	28	14	690	2363	400	54	75	18	8	155	6	236	607	454	0	0	25	800	17	1087	883	436	98	1315	3746	1158	135	199	376
Zm00001d002371	Protein kinase superfamily protein	1498	1139	2315	2086	1519	1856	1920	1589	2362	2660	2244	2797	1543	2041	3024	2211	1977	1454	2851	2347	1937	2690	1857	2511	2706	2973	3325	2770	1823	2745	2229	2543	3233	1884	3084	2980
Zm00001d002371_1	Protein kinase superfamily protein	1216	540	358	0	0	0	247	245	253	0	0	0	279	287	240	637	412	354	24	98	0	236	200	129	142	258	105	340	311	284	0	0	80	76	117	698
Zm00001d002372	evolutionarily conserved C-terminal region 10	0	0	0	0	0	0	0	0	0	18	10	0	0	0	0	0	0	0	0	0	0	0	72	8	0	23	36	0	0	0	0	43	0	42	0	101
Zm00001d002372_1	evolutionarily conserved C-terminal region 10	0	0	0	0	0	0	0	0	0	0	0	0	0	0	0	0	0	0	0	0	0	0	23	0	0	10	0	0	0	0	0	0	0	15	0	21
Zm00001d002373_1	26S proteasome non-ATPase regulatory subunit 1 homolog B	0	0	0	0	0	79	9	0	0	0	0	0	0	0	0	0	158	0	0	0	0	0	0	0	22	0	0	16	200	0	0	67	0	65	12	0
Zm00001d002373_11	26S proteasome non-ATPase regulatory subunit 1 homolog B	6	10	128	27	22	23	14	24	15	6	0	20	16	21	5	25	10	15	14	9	25	11	51	9	23	13	42	9	16	22	45	11	35	0	11	4
Zm00001d002373_8	26S proteasome non-ATPase regulatory subunit 1 homolog B	2481	2417	1561	1387	1242	1167	2021	2041	2384	2378	2203	1715	1249	1503	1519	2112	2246	2151	1912	2855	1861	1940	1636	1799	1419	1829	1537	2376	2407	1910	872	2210	2175	1464	1903	2724
Zm00001d002374	SAUR-like auxin-responsive protein family	0	0	0	0	0	0	0	0	0	0	6	0	0	0	0	0	0	0	42	0	0	0	0	0	0	0	0	0	0	0	0	0	0	0	0	0
Zm00001d002377_1	Galactokinase	1051	894	958	1085	707	1339	575	818	562	745	1160	1072	1064	1308	1431	906	825	1223	851	564	1190	1376	1735	1409	526	1138	850	847	944	603	340	636	584	1348	1316	12
Zm00001d002378	Sodium transporter HKT1	0	0	0	0	0	0	20	2	10	12	10	26	0	0	0	924	435	1012	0	0	0	2419	2845	2027	23	6	0	3340	3459	481	0	34	0	5231	4476	5858
Zm00001d002381	Plasma membrane	696	719	626	451	413	457	696	762	627	727	995	638	93	0	3	0	0	0	715	751	610	669	632	538	0	0	0	0	0	0	632	869	654	858	967	1075
Zm00001d002382	Core-2/I-branching beta-16-N-acetylglucosaminyltransferase family protein	0	0	0	0	8	0	0	18	7	0	0	8	0	5	0	0	0	0	0	0	0	0	0	0	0	0	0	0	0	0	0	58	0	0	0	0
Zm00001d002382_1	Core-2/I-branching beta-16-N-acetylglucosaminyltransferase family protein	0	41	0	22	17	0	14	33	12	0	0	0	67	26	0	0	29	12	23	81	0	44	124	0	5	63	0	32	33	19	0	69	0	46	0	17
Zm00001d002384	PAP fibrillin family protein	0	0	0	262	161	367	0	0	0	191	319	150	149	138	99	171	252	203	250	299	252	128	182	207	167	126	413	193	162	104	162	464	155	127	241	152
Zm00001d002384_1	PAP fibrillin family protein	0	0	0	0	0	0	0	0	0	0	0	0	0	0	0	0	0	0	0	0	0	0	0	0	0	85	0	0	0	0	0	0	0	0	0	0
Zm00001d002385	Putative RNA methyltransferase	14	6	6	69	48	48	12	13	31	55	18	16	47	0	32	1	36	60	77	25	44	36	50	49	0	36	16	32	23	17	34	12	36	30	28	14
Zm00001d002385_1	Putative RNA methyltransferase	0	0	1	0	0	0	1	3	0	0	0	0	0	0	0	3	2	8	2	5	14	0	0	0	0	1	0	0	16	0	0	1	0	9	44	26
Zm00001d002385_2	Putative RNA methyltransferase	0	0	0	0	0	0	0	0	0	0	7	0	0	0	0	0	0	0	0	0	0	0	0	0	0	0	0	0	0	0	0	0	0	0	0	0
Zm00001d002385_3	Putative RNA methyltransferase	0	0	0	0	0	0	0	0	0	0	7	0	0	0	0	0	0	0	0	0	0	0	0	0	0	0	0	0	0	0	0	0	0	0	0	0
Zm00001d002385_4	Putative RNA methyltransferase	0	27	0	48	21	37	3	4	4	42	36	26	2	0	5	30	5	0	11	8	15	1	5	16	0	2	0	7	13	20	19	3	11	0	0	4
Zm00001d002386	hypothetical protein	899	588	771	617	502	694	1170	896	788	783	788	614	470	669	945	1055	575	646	579	856	623	638	537	529	1054	1152	511	532	878	825	812	645	993	883	669	523
Zm00001d002386_1	hypothetical protein	131	30	110	165	226	0	168	205	98	191	246	74	27	184	169	150	232	85	127	216	155	157	170	127	164	275	149	180	234	0	247	190	0	20	160	280
Zm00001d002386_3	hypothetical protein	0	0	0	0	3	1	0	0	0	1	0	11	0	0	0	0	0	0	0	6	0	1	0	0	0	0	0	0	0	0	0	0	3	6	0	0
Zm00001d002387_1	hypothetical protein	0	3	22	35	49	8	12	0	0	7	34	0	11	5	26	0	3	0	0	0	13	4	9	0	0	0	25	0	0	0	0	7	0	0	3	0
Zm00001d002387_2	hypothetical protein	261	32	104	120	69	78	18	36	51	279	219	221	108	41	139	128	30	43	100	229	71	142	67	171	7	81	58	130	79	112	45	277	60	26	37	27
Zm00001d002388	Mannosyl-oligosaccharide 12-alpha-mannosidase MNS1	3967	3367	3459	2810	2204	3168	2343	2170	3663	2104	3277	2443	2928	2806	0	3386	2577	2824	3832	4201	2560	3744	3269	2260	2557	2879	1879	2312	2318	2333	2887	2807	3515	1898	3374	3643
Zm00001d002388_5	Mannosyl-oligosaccharide 12-alpha-mannosidase MNS1	0	198	120	173	266	145	89	254	44	99	143	45	230	160	66	0	238	137	232	150	169	254	236	0	0	237	100	146	284	141	176	248	56	154	268	599
Zm00001d002390_11	DNA ligase 4	29	0	160	9	58	139	116	44	77	90	195	160	203	0	71	3	70	0	0	77	89	59	66	144	29	140	19	17	126	67	42	58	0	92	37	154
Zm00001d002390_14	DNA ligase 4	30	0	0	2	0	0	0	0	0	0	0	0	0	0	0	0	69	0	0	0	0	0	0	0	0	0	0	11	43	0	0	45	0	0	0	0
Zm00001d002390_15	DNA ligase 4	0	0	0	81	0	0	0	12	0	0	0	0	0	0	0	0	23	0	0	0	0	0	16	0	0	45	0	0	39	0	0	26	0	0	0	0
Zm00001d002390_16	DNA ligase 4	29	0	100	9	57	139	65	43	77	90	195	163	203	0	71	3	70	0	0	78	98	59	64	144	29	140	19	18	127	67	45	58	0	92	40	146
Zm00001d002391	Ubiquitin-specific protease family C19-related protein	0	0	0	23	0	13	0	6	0	20	42	14	0	27	17	0	0	0	0	0	20	0	0	8	13	32	116	0	0	0	106	36	35	0	0	57
Zm00001d002391_1	Ubiquitin-specific protease family C19-related protein	0	127	17	0	8	2	0	17	0	10	3	1	31	31	0	0	23	13	22	26	27	0	14	0	0	5	15	20	40	0	20	165	0	19	0	36
Zm00001d002391_4	Ubiquitin-specific protease family C19-related protein	7	199	155	163	210	183	209	202	251	221	200	240	219	206	204	276	330	187	191	365	310	162	179	168	271	281	220	492	263	248	283	331	460	183	179	289
Zm00001d002391_5	Ubiquitin-specific protease family C19-related protein	0	13	27	42	14	29	10	42	9	62	11	19	24	17	68	137	41	93	16	21	0	0	63	37	11	28	24	30	25	0	14	39	117	21	19	105
Zm00001d002391_6	Ubiquitin-specific protease family C19-related protein	14	5	26	6	24	62	47	35	13	31	17	0	0	4	0	0	13	0	0	25	0	7	9	0	22	23	0	7	58	0	42	27	0	15	15	54
Zm00001d002391_7	Ubiquitin-specific protease family C19-related protein	0	0	0	28	0	15	0	6	0	24	15	14	0	18	22	0	0	0	0	0	0	0	0	10	12	36	30	0	0	0	16	55	46	0	0	73
Zm00001d002391_8	Ubiquitin-specific protease family C19-related protein	637	197	155	149	205	183	209	214	344	211	238	237	224	206	204	276	353	202	201	351	329	122	179	195	417	295	220	495	256	248	293	359	475	183	179	341
Zm00001d002391_9	Ubiquitin-specific protease family C19-related protein	0	0	0	0	0	0	0	0	17	0	0	0	0	0	0	0	0	0	0	0	0	0	0	0	0	0	0	0	0	0	0	0	0	0	0	0
Zm00001d002393	Methionyl-tRNA synthetase	0	0	2	0	0	0	0	0	0	0	0	0	0	3	0	0	0	0	0	0	2	0	0	0	0	2	0	0	0	0	0	0	0	0	0	0
Zm00001d002394	Methionyl-tRNA synthetase	0	0	0	4	0	2	0	0	0	0	0	2	0	0	0	0	0	0	0	0	0	0	0	0	0	0	0	0	0	6	0	0	0	0	0	0
Zm00001d002395	60S ribosomal protein L7-2	1969	4020	3349	1624	1682	2633	2077	1424	5044	2384	2797	3325	3306	3376	3885	4262	3913	2725	2772	2751	3272	2105	3060	3947	3284	3156	3386	2678	2186	1658	2964	4218	2840	2707	2971	3641
Zm00001d002395_1	60S ribosomal protein L7-2	850	1561	1054	687	594	778	557	697	1083	779	983	996	762	1067	550	33	622	400	25	69	223	91	222	51	538	869	1456	474	110	224	332	146	54	190	234	44
Zm00001d002396_11	Calcium-transporting ATPase 9 plasma membrane-type	0	1	2	2	0	6	1	0	2	4	0	60	0	4	0	26	17	0	13	0	13	0	0	4	14	9	19	7	0	0	1	0	16	1	18	6
Zm00001d002396_13	Calcium-transporting ATPase 9 plasma membrane-type	0	0	2	2	7	16	7	2	1	3	5	41	15	0	5	141	35	32	67	4	15	0	5	1	15	2	7	19	11	31	0	0	6	141	18	8
Zm00001d002396_14	Calcium-transporting ATPase 9 plasma membrane-type	0	1	1	4	7	2	7	1	0	13	2	2	0	4	1	24	14	1	0	1	12	3	0	6	14	8	19	12	2	4	1	3	6	4	6	6
Zm00001d002396_15	Calcium-transporting ATPase 9 plasma membrane-type	0	0	2	6	0	9	1	1	2	8	0	11	18	3	3	46	4	31	32	1	12	1	3	3	12	2	6	15	0	3	1	0	6	12	0	9
Zm00001d002396_17	Calcium-transporting ATPase 9 plasma membrane-type	0	1	5	0	0	17	0	0	0	1	0	0	10	11	0	39	0	0	6	1	14	0	0	4	12	0	1	43	0	3	1	30	5	5	45	13
Zm00001d002396_5	Calcium-transporting ATPase 9 plasma membrane-type	0	130	295	252	260	219	247	187	145	371	304	152	88	180	12	14	16	33	20	142	40	137	223	104	14	153	20	23	262	31	34	42	12	8	69	371
Zm00001d002396_7	Calcium-transporting ATPase 9 plasma membrane-type	0	152	136	98	115	11	43	37	120	122	78	38	102	55	27	0	0	0	107	74	6	19	57	32	215	102	260	0	0	0	13	22	192	10	33	170
Zm00001d002396_8	Calcium-transporting ATPase 9 plasma membrane-type	0	123	109	232	263	208	98	172	95	346	341	137	71	169	147	13	739	33	20	142	40	137	224	104	13	137	20	158	282	65	34	40	11	243	91	4
Zm00001d002398	hypothetical protein	0	0	0	0	0	0	0	0	0	0	0	0	0	0	0	0	0	0	0	0	0	0	0	0	0	0	0	0	0	0	0	0	0	0	0	0
Zm00001d002399	Plant intracellular Ras-group-related LRR protein 7	0	0	0	2	0	0	0	0	0	0	0	0	0	0	0	0	0	0	0	0	0	0	0	0	0	0	0	0	0	0	0	0	0	0	0	0
Zm00001d002401	hypothetical protein	0	0	0	0	0	0	0	0	0	0	0	0	0	0	0	0	0	0	0	0	0	0	0	0	0	0	0	0	0	0	0	0	0	0	0	0
Zm00001d002402	Plant intracellular Ras-group-related LRR protein 7	145	94	350	1868	0	792	73	32	16	488	791	1199	2119	1232	967	30	503	141	670	660	582	112	164	17	589	252	149	15	201	889	122	384	463	79	47	126
Zm00001d002402_1	Plant intracellular Ras-group-related LRR protein 7	64	18	5	203	187	175	3	7	0	28	52	47	272	85	48	434	103	114	189	291	187	14	0	0	4	21	7	19	79	167	91	71	147	3	0	1
Zm00001d002405	gnl|WGS:LPUQ|mrna.ZEAMMB73_Zm00001d002405	1048	1182	735	301	218	1687	1391	1559	1145	412	3782	2482	1796	1642	300	1522	1368	1118	1332	2034	1024	1913	1781	1519	1586	3545	2155	1997	2269	1528	1665	2904	1702	2051	2196	2579
Zm00001d002406	hypothetical protein	0	0	0	0	0	0	0	0	0	0	71	0	0	0	0	3	42	2	0	0	83	0	0	0	0	0	0	0	0	0	0	0	0	0	0	0
Zm00001d002408_2	CHL-CPN10	223	506	65	196	230	156	145	77	409	209	365	279	0	0	0	41	0	0	100	148	121	177	311	269	0	0	0	0	0	0	100	252	199	226	0	75
Zm00001d002409	hypothetical protein	211	206	91	60	60	79	134	77	186	118	144	151	103	151	84	100	77	70	60	54	71	98	137	116	158	66	137	74	33	16	86	73	0	70	62	85
Zm00001d002410	gnl|WGS:LPUQ|mrna.ZEAMMB73_Zm00001d002410	278	177	167	20	0	34	77	123	112	35	26	61	153	140	23	0	13	0	0	52	0	46	45	85	210	130	184	6	0	0	86	28	32	29	23	74
Zm00001d002411	Diphosphomevalonate decarboxylase MVD2	0	0	0	0	0	0	0	0	0	0	0	0	0	0	19	0	2	0	0	0	0	0	0	0	0	0	15	7	8	3	0	0	0	0	0	0
Zm00001d002412	gnl|WGS:LPUQ|mrna.ZEAMMB73_Zm00001d002412	0	7	0	60	38	24	4	10	45	5	0	0	47	25	41	31	30	41	26	33	0	19	26	45	77	54	60	17	30	0	0	29	0	32	0	84
Zm00001d002415	OSJNBa0041A02.21-like protein	209	79	59	0	0	0	159	163	131	0	0	0	396	486	288	167	0	115	0	0	0	537	148	385	0	39	0	91	94	18	0	121	93	299	356	618
Zm00001d002416	RING/U-box superfamily protein	664	527	686	830	828	928	1137	1371	1474	1645	1403	1156	808	581	781	911	820	987	545	600	675	794	706	649	557	1213	761	1450	1675	936	544	1021	635	1122	1352	1504
Zm00001d002418_12	gnl|WGS:LPUQ|mrna.ZEAMMB73_Zm00001d002418_12	0	0	0	0	0	0	0	0	0	0	23	0	0	0	0	0	0	0	0	0	0	0	0	0	0	0	16	0	0	0	0	0	0	0	0	0
Zm00001d002418_13	gnl|WGS:LPUQ|mrna.ZEAMMB73_Zm00001d002418_13	73	189	328	186	146	8	76	321	384	446	142	443	230	501	227	0	319	135	13	347	6	151	21	0	346	435	537	468	435	372	63	2	0	0	0	196
Zm00001d002418_14	gnl|WGS:LPUQ|mrna.ZEAMMB73_Zm00001d002418_14	0	8	0	9	23	2	1	9	0	52	46	10	0	51	0	31	67	0	87	35	67	0	0	6	0	86	33	6	17	10	4	15	96	43	0	92
Zm00001d002418_15	gnl|WGS:LPUQ|mrna.ZEAMMB73_Zm00001d002418_15	0	9	0	0	0	0	0	0	0	0	0	0	0	0	0	0	0	0	0	0	0	0	0	0	0	0	0	0	0	0	0	0	0	0	0	0
Zm00001d002418_16	gnl|WGS:LPUQ|mrna.ZEAMMB73_Zm00001d002418_16	0	4	83	10	11	2	1	35	0	87	118	41	25	216	54	0	232	154	36	51	0	24	1	0	0	69	35	26	54	71	7	3	0	0	0	131
Zm00001d002418_19	gnl|WGS:LPUQ|mrna.ZEAMMB73_Zm00001d002418_19	0	8	0	40	18	13	0	24	0	0	40	35	27	139	257	0	128	30	0	0	0	227	39	23	72	189	8	0	38	47	0	0	0	0	0	202
Zm00001d002418_2	gnl|WGS:LPUQ|mrna.ZEAMMB73_Zm00001d002418_2	1314	1423	1530	1218	670	1517	2177	2015	956	1495	1883	974	1469	1239	1388	821	425	932	1651	2326	1562	414	1315	1641	1658	538	1787	2125	2237	761	653	2796	2069	1922	2274	1496
Zm00001d002418_22	gnl|WGS:LPUQ|mrna.ZEAMMB73_Zm00001d002418_22	13	35	26	135	17	0	25	81	26	9	47	0	40	65	140	115	52	5	8	55	0	118	30	20	74	104	2	35	3	92	12	116	0	53	185	100
Zm00001d002418_23	gnl|WGS:LPUQ|mrna.ZEAMMB73_Zm00001d002418_23	0	5	81	13	14	2	1	90	0	73	91	29	0	78	20	0	70	27	33	107	85	30	10	8	0	184	43	5	112	97	11	3	0	66	34	231
Zm00001d002418_27	gnl|WGS:LPUQ|mrna.ZEAMMB73_Zm00001d002418_27	318	118	135	20	171	100	19	107	345	118	29	12	231	14	128	360	538	174	7	109	98	512	274	402	27	442	42	133	75	58	8	211	88	688	248	159
Zm00001d002418_30	gnl|WGS:LPUQ|mrna.ZEAMMB73_Zm00001d002418_30	6	11	32	0	0	0	6	25	5	16	31	0	29	50	54	55	32	12	3	0	0	20	0	22	65	11	4	1	28	0	2	52	0	126	138	45
Zm00001d002418_31	gnl|WGS:LPUQ|mrna.ZEAMMB73_Zm00001d002418_31	8	15	30	22	0	17	1	4	2	9	19	12	0	33	27	0	0	0	12	13	0	17	0	0	18	39	0	23	4	0	8	0	0	0	0	4
Zm00001d002418_32	gnl|WGS:LPUQ|mrna.ZEAMMB73_Zm00001d002418_32	75	11	126	0	0	0	16	5	7	4	21	18	32	151	43	0	0	16	21	80	91	0	0	0	62	13	0	0	0	0	2	15	0	0	0	6
Zm00001d002418_33	gnl|WGS:LPUQ|mrna.ZEAMMB73_Zm00001d002418_33	0	0	1	0	0	0	0	0	0	0	2	4	0	0	2	0	0	0	0	0	0	0	0	0	12	10	1	0	0	0	0	1	0	16	0	3
Zm00001d002418_34	gnl|WGS:LPUQ|mrna.ZEAMMB73_Zm00001d002418_34	4	30	6	9	0	8	0	4	4	37	23	9	0	32	14	0	0	0	2	17	0	0	6	0	29	3	3	4	27	19	6	11	0	182	15	4
Zm00001d002418_35	gnl|WGS:LPUQ|mrna.ZEAMMB73_Zm00001d002418_35	18	70	22	8	69	80	0	4	65	99	36	78	109	85	8	0	0	0	1	36	0	0	11	4	44	6	78	0	44	28	12	3	0	73	40	3
Zm00001d002418_36	gnl|WGS:LPUQ|mrna.ZEAMMB73_Zm00001d002418_36	0	0	0	0	0	0	0	0	0	0	0	0	0	0	0	4	0	75	0	0	0	0	0	0	0	4	0	18	9	0	0	0	0	0	0	0
Zm00001d002418_37	gnl|WGS:LPUQ|mrna.ZEAMMB73_Zm00001d002418_37	1	15	21	0	0	0	0	2	15	52	63	24	0	48	12	0	0	0	2	0	0	0	4	0	22	3	3	6	36	56	26	8	0	51	18	4
Zm00001d002418_4	gnl|WGS:LPUQ|mrna.ZEAMMB73_Zm00001d002418_4	0	0	0	0	16	59	0	3	0	0	22	63	0	11	98	210	144	201	0	0	0	0	73	30	14	87	0	0	43	58	0	0	0	172	0	0
Zm00001d002418_5	gnl|WGS:LPUQ|mrna.ZEAMMB73_Zm00001d002418_5	121	99	0	10	79	15	81	16	19	63	48	8	0	24	0	33	66	0	135	20	59	0	0	24	79	89	10	51	9	21	4	21	254	47	0	50
Zm00001d002419	APO protein 4 mitochondrial	306	21	29	212	79	150	38	18	37	285	302	309	78	216	142	145	212	210	239	52	41	55	28	51	221	234	225	228	186	204	31	291	199	23	27	41
Zm00001d002420	Nucleic acid binding protein	210	119	103	31	10	30	130	120	149	39	93	65	33	78	45	0	75	0	86	42	61	103	78	118	101	34	39	49	36	10	47	66	177	106	101	168
Zm00001d002421	gnl|WGS:LPUQ|mrna.ZEAMMB73_Zm00001d002421	0	0	0	0	0	0	0	0	42	218	0	0	68	0	0	77	0	0	0	0	0	0	0	0	0	0	0	0	0	0	0	0	186	0	44	0
Zm00001d002422_2	Pectin acetylesterase 7	0	0	8	0	0	0	0	0	0	0	0	0	0	0	0	0	0	0	0	0	0	0	0	0	0	0	0	0	0	0	0	0	0	0	62	0
Zm00001d002422_3	Pectin acetylesterase 7	286	305	268	36	18	53	126	120	432	107	101	164	91	261	175	0	94	0	95	191	255	0	83	166	284	168	192	112	19	48	258	360	283	102	0	129
Zm00001d002423	Maltose excess protein 1-like	52	97	65	50	34	16	107	63	111	65	67	80	0	85	0	0	34	0	47	72	93	0	94	14	28	24	84	54	17	0	28	66	77	36	63	118
Zm00001d002424_1	Transcription factor GT-3b	55	38	22	23	40	30	39	41	40	39	44	52	66	0	0	128	57	54	72	63	20	72	34	73	40	17	72	61	46	0	37	0	54	71	97	63
Zm00001d002425_1	putrescine-binding periplasmic protein-related	0	0	0	0	0	0	0	0	0	0	0	0	1	2	0	0	0	0	0	0	0	0	0	0	1	1	0	0	0	0	0	0	0	0	0	0
Zm00001d002426_2	Thylakoid lumenal 29 kDa protein chloroplastic	0	0	0	0	0	0	0	0	0	0	0	0	0	0	299	0	0	0	0	0	0	44	97	0	0	119	0	0	0	0	0	0	0	6	0	0
Zm00001d002426_3	Thylakoid lumenal 29 kDa protein chloroplastic	0	16	0	0	0	0	0	0	0	0	0	0	5	9	3	0	4	0	0	41	0	2	3	0	18	2	0	0	0	0	1	46	55	0	0	22
Zm00001d002428	EF hand family protein	49	33	126	99	97	105	38	157	124	104	106	122	39	42	41	56	35	10	66	22	18	73	138	82	0	51	22	20	37	27	44	55	32	156	120	147
Zm00001d002428_1	EF hand family protein	100	404	1080	724	272	811	962	1061	1219	792	683	891	741	393	656	399	516	631	662	796	707	529	726	769	861	483	728	691	701	621	626	792	817	926	1367	429
Zm00001d002429	Putative growth-regulating factor 6	0	0	0	0	0	0	0	0	0	0	0	0	0	0	0	0	0	0	0	0	0	0	0	0	0	27	0	0	0	0	0	0	0	0	0	0
Zm00001d002429_1	Putative growth-regulating factor 6	0	0	0	0	0	0	0	0	0	0	11	0	0	0	0	0	5	0	0	0	0	0	0	0	5	0	0	0	11	0	0	20	0	0	0	0
Zm00001d002429_4	Putative growth-regulating factor 6	0	1	2	11	0	7	15	1	1	1	1	1	0	5	0	22	1	0	0	0	1	0	14	0	3	2	1	1	2	1	1	8	0	1	0	0
Zm00001d002432	Protein BREVIS RADIX	0	36	77	48	51	75	60	59	0	42	38	65	225	143	140	0	30	32	73	54	0	46	20	23	100	141	134	35	27	45	50	122	61	89	137	59
Zm00001d002433	OSJNBa0083N12.13-like protein	791	853	945	898	586	949	690	665	369	1194	1039	711	534	704	499	1184	916	754	953	1017	863	823	1075	832	489	747	736	756	805	516	737	1126	905	564	911	1016
Zm00001d002433_2	OSJNBa0083N12.13-like protein	33	0	3	0	0	0	0	13	0	0	0	0	0	6	0	0	0	0	0	0	0	2	0	0	0	0	1	0	0	0	0	0	0	0	0	0
Zm00001d002433_3	OSJNBa0083N12.13-like protein	1	2	3	0	0	0	0	0	0	0	0	0	0	2	0	0	0	0	0	0	0	1	8	0	2	1	0	0	0	0	0	0	0	0	8	0
Zm00001d002434	alternative oxidase3	0	0	0	5	0	0	0	0	0	0	0	18	0	26	0	0	0	0	0	0	0	0	13	0	6	0	27	0	0	15	0	9	0	3	0	0
Zm00001d002435	Alternative oxidase	203	156	99	166	103	160	458	261	235	265	375	377	238	396	175	0	0	0	0	0	0	43	42	31	397	900	314	0	0	0	38	17	54	57	121	182
Zm00001d002436	alternative oxidase2	237	226	104	0	0	0	420	310	145	223	146	195	306	265	260	150	118	80	131	173	141	148	152	67	430	531	938	261	124	348	254	471	447	260	257	594
Zm00001d002439	G2-like transcription factor	0	0	0	0	0	0	0	0	0	1	0	0	0	7	11	0	3	0	3	2	0	0	0	0	0	0	4	4	0	0	0	4	15	0	0	0
Zm00001d002439_1	G2-like transcription factor	0	0	0	0	0	0	0	0	0	0	3	0	0	3	1	0	1	0	0	4	0	0	0	0	0	1	0	2	0	3	0	0	0	0	0	0
Zm00001d002440_1	Clathrin interactor EPSIN 1	184	302	40	0	0	0	167	155	118	0	0	0	77	274	0	0	0	0	0	0	0	0	26	0	447	255	19	0	0	0	0	30	0	0	0	98
Zm00001d002440_2	Clathrin interactor EPSIN 1	175	171	0	233	317	99	159	112	91	259	377	69	206	103	119	463	330	55	87	81	0	243	285	109	145	81	101	311	460	281	24	109	102	655	375	502
Zm00001d002441_2	P-loop containing nucleoside triphosphate hydrolase superfamily protein	0	0	0	0	0	0	0	0	0	0	0	0	0	0	0	128	0	0	0	0	0	0	36	0	0	0	50	0	0	0	0	0	0	0	0	0
Zm00001d002441_3	P-loop containing nucleoside triphosphate hydrolase superfamily protein	0	0	0	0	0	0	0	0	0	0	0	0	0	0	0	0	256	0	0	0	0	0	0	0	0	0	0	73	0	0	0	0	0	0	0	0
Zm00001d002441_4	P-loop containing nucleoside triphosphate hydrolase superfamily protein	9	0	1	2	7	0	0	0	0	0	0	0	28	0	11	0	2	0	0	0	0	0	0	0	0	0	0	0	4	0	0	0	0	0	0	6
Zm00001d002446	WAK53a-OsWAK receptor-like protein kinase	63	76	132	275	213	125	54	99	68	229	380	61	134	357	364	281	412	402	40	38	0	119	93	386	191	739	601	331	127	355	120	43	195	146	235	272
Zm00001d002447_1	Wall-associated receptor kinase 2	0	13	181	90	88	93	10	29	121	29	40	139	88	98	148	0	0	0	18	102	0	0	0	0	26	302	163	0	0	0	0	52	0	0	0	0
Zm00001d002447_2	Wall-associated receptor kinase 2	0	0	34	0	93	6	15	40	29	48	92	3	41	83	68	0	0	0	24	0	91	0	0	0	1	65	16	0	0	0	212	111	263	0	0	0
Zm00001d002447_3	Wall-associated receptor kinase 2	0	5	0	0	0	0	6	0	0	0	18	0	2	0	0	0	0	0	0	0	0	0	0	0	1	16	20	0	0	0	0	0	0	0	0	0
Zm00001d002449	Floricaula/leafy-like 2	0	0	0	0	0	0	0	0	0	0	0	0	0	0	0	0	0	0	0	10	0	0	0	0	0	0	0	0	0	0	0	20	0	0	0	0
Zm00001d002450_1	60S ribosomal protein L12-3	4678	4053	2750	2850	2379	652	2672	2486	3581	26	519	967	15	12	11	4	2956	110	3025	2744	2973	1993	2922	2	3815	628	3766	2602	8	1818	0	3514	2574	232	0	407
Zm00001d002451	Hydrogen peroxide-induced 1	6669	6752	9146	6113	4928	3938	5833	4389	4932	5546	5134	4760	6835	6620	6892	5309	2722	4416	8074	8453	6201	7066	6546	7716	5330	7391	4760	4894	6490	6256	4301	7604	1217	5861	8301	9053
Zm00001d002452	gnl|WGS:LPUQ|mrna.ZEAMMB73_Zm00001d002452	600	402	378	400	334	367	442	367	422	690	519	415	379	37	424	182	198	385	223	252	198	390	219	292	383	468	92	318	557	401	263	301	417	549	509	457
Zm00001d002454_1	Phosphoribulokinase	0	0	0	99	108	80	12	0	0	27	47	68	28	96	67	0	6	0	14	0	0	0	8	0	0	14	21	0	24	0	0	0	0	0	0	0
Zm00001d002455	26S proteasome non-ATPase regulatory subunit 13 homolog A	0	0	0	0	0	0	0	0	0	0	0	0	0	23	29	0	0	0	0	2	0	0	0	0	0	12	27	0	0	0	0	0	0	0	0	0
Zm00001d002455_2	26S proteasome non-ATPase regulatory subunit 13 homolog A	0	0	0	0	0	0	0	0	0	0	0	0	0	13	0	0	0	0	0	0	0	0	0	0	0	0	0	0	0	0	0	0	0	0	0	0
Zm00001d002455_3	26S proteasome non-ATPase regulatory subunit 13 homolog A	0	0	0	0	0	0	0	0	0	0	0	0	35	21	42	0	3	0	29	0	0	0	0	0	0	17	24	0	3	0	49	1	0	0	3	0
Zm00001d002456	Protein AE7	244	131	143	0	0	0	332	196	151	0	0	0	480	619	479	256	279	146	411	172	176	308	140	342	375	660	53	297	494	255	474	284	297	93	278	436
Zm00001d002456_1	Protein AE7	1	86	2185	593	2152	197	2	90	1488	2425	178	2207	116	46	8	58	6	37	206	2897	14	23	3126	45	0	21	1262	18	55	1	0	11	1295	24	0	288
Zm00001d002457	DUF674 family protein	43	75	146	15	0	0	35	70	72	0	6	0	22	113	85	0	4	0	0	0	0	0	0	0	33	55	34	0	0	0	18	8	0	0	0	0
Zm00001d002457_1	DUF674 family protein	13	0	0	0	0	0	0	0	0	0	0	0	0	0	0	0	0	0	0	0	0	0	0	0	0	0	0	0	0	0	0	0	0	0	0	0
Zm00001d002458	Gamma-soluble NSF attachment protein	0	0	0	0	0	0	0	0	0	0	0	0	0	0	0	285	92	351	0	0	0	327	89	272	0	0	0	149	220	183	0	0	0	278	39	181
Zm00001d002461	hypothetical protein	0	0	0	0	0	0	0	0	0	0	0	17	0	0	0	0	0	5	0	0	0	0	0	0	0	0	0	0	0	0	0	0	0	0	0	0
Zm00001d002462	Peroxisome biogenesis protein 6	0	0	0	0	0	0	0	0	0	0	0	0	0	50	3	0	0	0	0	0	0	0	0	0	10	10	15	0	0	0	0	0	0	0	0	0
Zm00001d002462_1	Peroxisome biogenesis protein 6	0	0	0	0	0	0	0	0	0	0	0	0	19	730	0	0	0	0	0	0	0	0	0	0	16	0	49	0	0	0	0	0	0	0	0	0
Zm00001d002462_10	Peroxisome biogenesis protein 6	0	0	0	0	0	0	0	0	0	0	0	0	10	0	0	0	0	0	0	0	0	0	0	0	0	0	0	0	0	0	0	0	0	0	0	0
Zm00001d002462_100	Peroxisome biogenesis protein 6	0	0	0	0	0	0	0	0	0	0	0	0	31	52	6	0	0	0	0	0	0	0	0	0	20	13	10	0	0	0	0	0	0	0	0	0
Zm00001d002462_111	Peroxisome biogenesis protein 6	0	0	10	0	0	0	7	3	15	0	0	0	5	26	0	0	39	0	13	79	23	0	36	33	2	0	7	41	75	49	0	15	0	0	0	48
Zm00001d002462_114	Peroxisome biogenesis protein 6	0	0	0	0	0	0	0	0	0	0	0	0	4	23	0	0	65	1	0	0	0	4	49	0	3	0	6	0	84	57	0	2	0	2	2	0
Zm00001d002462_116	Peroxisome biogenesis protein 6	0	0	0	0	0	0	0	0	2	0	0	0	0	0	0	0	6	0	0	38	0	37	0	43	1	0	0	0	0	1	0	0	0	15	0	0
Zm00001d002462_118	Peroxisome biogenesis protein 6	0	0	0	0	0	0	0	0	0	0	0	0	0	45	0	0	0	0	0	0	0	0	0	0	0	0	0	0	0	0	0	0	0	0	0	0
Zm00001d002462_12	Peroxisome biogenesis protein 6	0	0	0	0	0	0	0	0	0	0	0	0	56	0	0	0	0	0	0	0	0	0	0	0	0	0	0	0	0	0	0	0	0	0	0	0
Zm00001d002462_124	Peroxisome biogenesis protein 6	0	0	0	0	0	0	0	0	0	0	0	0	66	7	0	0	0	0	0	0	0	0	0	0	8	0	0	0	0	0	0	0	0	0	0	0
Zm00001d002462_125	Peroxisome biogenesis protein 6	0	0	0	0	0	0	0	0	0	0	0	0	9	0	0	0	0	0	0	0	0	0	0	0	0	0	0	0	0	0	0	0	0	0	0	0
Zm00001d002462_127	Peroxisome biogenesis protein 6	0	0	0	0	0	0	0	0	0	0	0	0	0	34	1	0	0	0	0	0	0	0	0	0	5	2	0	0	0	0	0	0	0	0	0	0
Zm00001d002462_128	Peroxisome biogenesis protein 6	0	0	0	0	0	0	0	0	0	0	0	0	0	15	0	0	0	0	0	0	0	0	0	0	1	0	1	0	0	0	0	0	0	0	0	0
Zm00001d002462_129	Peroxisome biogenesis protein 6	0	0	0	0	0	0	0	0	0	0	0	0	0	10	24	0	0	0	0	0	0	0	0	0	11	0	0	0	0	0	0	0	0	0	0	0
Zm00001d002462_132	Peroxisome biogenesis protein 6	0	0	0	0	0	0	0	0	0	0	0	0	1	10	2	0	0	0	0	0	0	0	0	0	0	5	0	0	0	0	0	0	0	0	0	0
Zm00001d002462_133	Peroxisome biogenesis protein 6	0	0	0	0	0	0	0	0	0	0	0	0	0	0	1	0	0	0	0	0	0	0	0	0	5	4	0	0	0	0	0	0	0	0	0	0
Zm00001d002462_134	Peroxisome biogenesis protein 6	0	0	0	0	0	0	0	0	0	0	0	0	0	0	0	0	0	0	0	0	0	0	0	0	8	0	0	0	0	0	0	0	0	0	0	0
Zm00001d002462_137	Peroxisome biogenesis protein 6	0	0	0	0	0	0	0	0	0	0	0	0	3	9	0	0	0	0	0	0	0	0	0	0	0	0	0	0	0	0	0	0	0	0	0	0
Zm00001d002462_138	Peroxisome biogenesis protein 6	0	0	0	0	0	0	0	0	0	0	0	0	6	0	7	0	0	0	0	0	0	0	0	0	4	9	4	0	0	0	0	0	0	0	0	0
Zm00001d002462_14	Peroxisome biogenesis protein 6	0	0	0	0	0	0	0	0	0	0	0	0	10	0	0	0	0	0	0	0	0	0	0	0	0	0	0	0	0	0	0	0	0	0	0	0
Zm00001d002462_140	Peroxisome biogenesis protein 6	0	0	0	0	0	0	0	0	0	0	0	0	0	0	2	0	0	0	0	0	0	0	0	0	4	5	0	0	0	0	0	0	0	0	0	0
Zm00001d002462_142	TRUE	0	0	0	0	0	0	0	0	0	0	3	0	0	2	0	4	0	0	4	1	2	0	0	9	0	0	0	4	0	1	0	0	0	0	8	0
Zm00001d002462_143	Peroxisome biogenesis protein 6	0	0	0	0	0	0	0	0	0	0	0	0	0	65	33	0	0	0	0	0	0	0	0	0	12	0	0	0	0	0	0	0	0	0	0	0
Zm00001d002462_144	Peroxisome biogenesis protein 6	0	0	0	0	0	0	0	0	0	0	0	0	3	0	4	0	0	0	0	0	0	0	0	0	0	0	1	0	0	0	0	0	0	0	0	0
Zm00001d002462_17	Peroxisome biogenesis protein 6	0	0	0	0	0	0	0	0	0	0	0	0	8	177	41	0	0	0	0	0	0	0	0	0	13	94	33	0	0	0	0	0	0	0	0	0
Zm00001d002462_18	Peroxisome biogenesis protein 6	0	0	0	0	0	0	0	0	0	0	0	0	8	35	0	0	0	0	0	0	0	0	0	0	1	0	2	0	0	0	0	0	0	0	0	0
Zm00001d002462_19	Peroxisome biogenesis protein 6	0	0	0	0	0	0	0	0	0	0	0	0	30	65	49	0	0	0	0	0	0	0	0	0	11	40	9	0	0	0	0	0	0	0	0	0
Zm00001d002462_20	Peroxisome biogenesis protein 6	0	0	0	0	0	0	0	0	0	0	0	0	17	159	43	0	0	0	0	0	0	0	0	0	367	1046	68	0	0	0	0	0	0	0	0	0
Zm00001d002462_21	Peroxisome biogenesis protein 6	0	0	3	0	0	0	2	2	10	0	0	0	8	0	0	0	0	0	57	0	11	0	0	0	14	0	0	0	0	0	52	70	0	0	0	0
Zm00001d002462_23	Peroxisome biogenesis protein 6	0	0	0	0	0	0	0	0	0	0	0	0	1293	160	45	0	0	0	0	0	0	0	0	0	313	282	88	0	0	0	0	0	0	0	0	0
Zm00001d002462_24	Peroxisome biogenesis protein 6	0	0	0	0	0	0	0	0	0	0	0	0	30	0	0	0	0	0	0	0	0	0	0	0	0	0	9	0	0	0	0	0	0	0	0	0
Zm00001d002462_26	Peroxisome biogenesis protein 6	0	0	0	0	0	0	0	0	0	0	0	0	9	26	95	0	0	0	0	0	0	0	0	0	196	171	48	0	0	0	0	0	0	0	0	0
Zm00001d002462_28	Peroxisome biogenesis protein 6	0	0	0	0	0	0	0	0	0	0	0	0	0	0	0	0	0	0	0	0	0	0	0	0	0	11	0	0	0	0	0	0	0	0	0	0
Zm00001d002462_3	Peroxisome biogenesis protein 6	0	0	0	0	0	0	0	0	0	0	0	0	41	0	0	0	0	0	0	0	0	0	0	0	0	0	0	0	0	0	0	0	0	0	0	0
Zm00001d002462_32	Peroxisome biogenesis protein 6	0	0	0	0	0	0	0	0	0	0	0	0	0	0	92	0	0	0	0	0	0	0	0	0	0	0	0	0	0	0	0	0	0	0	0	0
Zm00001d002462_36	Peroxisome biogenesis protein 6	0	0	10	0	0	0	6	0	24	0	0	0	3	1	0	0	0	0	0	0	29	0	0	0	1	0	2	0	0	0	2	17	0	0	0	0
Zm00001d002462_37	Peroxisome biogenesis protein 6	0	0	0	0	0	0	0	0	0	0	0	0	8	2	72	0	0	0	0	0	0	0	0	0	12	94	34	0	0	0	0	0	0	0	0	0
Zm00001d002462_40	Peroxisome biogenesis protein 6	0	0	0	0	0	0	0	0	0	0	0	0	7	140	437	0	0	0	0	0	0	0	0	0	315	271	112	0	0	0	0	0	0	0	0	0
Zm00001d002462_42	Peroxisome biogenesis protein 6	0	0	0	0	0	0	0	0	0	0	0	0	8	75	11	0	0	0	0	0	0	0	0	0	89	96	75	0	0	0	0	0	0	0	0	0
Zm00001d002462_44	Peroxisome biogenesis protein 6	0	0	0	0	0	0	0	0	0	0	0	0	0	0	0	0	0	0	0	0	0	0	0	0	0	0	0	0	0	0	0	0	0	0	0	0
Zm00001d002462_46	Peroxisome biogenesis protein 6	0	0	0	0	0	0	0	5	2	0	0	0	7	48	0	0	0	0	0	0	0	0	0	0	4	0	2	0	0	0	4	3	0	0	0	0
Zm00001d002462_47	Peroxisome biogenesis protein 6	0	0	0	0	0	0	0	0	0	0	0	0	8	149	74	0	0	0	0	0	0	0	0	0	13	94	33	0	0	0	0	0	0	0	0	0
Zm00001d002462_50	Peroxisome biogenesis protein 6	0	0	0	0	0	0	0	0	0	0	0	0	9	77	104	0	0	0	0	0	0	0	0	0	278	222	64	0	0	0	0	0	0	0	0	0
Zm00001d002462_52	Peroxisome biogenesis protein 6	0	0	0	0	0	0	0	0	0	0	0	0	7	3	12	0	0	0	0	0	0	0	0	0	29	28	61	0	0	0	0	0	0	0	0	0
Zm00001d002462_54	Peroxisome biogenesis protein 6	0	0	0	0	0	0	0	0	0	0	0	0	8	180	436	0	0	0	0	0	0	0	0	0	408	1057	90	0	0	0	0	0	0	0	0	0
Zm00001d002462_56	Peroxisome biogenesis protein 6	0	0	0	0	0	0	0	0	0	0	0	0	2	48	45	0	0	0	0	0	0	0	0	0	13	58	3	0	0	0	0	0	0	0	0	0
Zm00001d002462_57	Peroxisome biogenesis protein 6	0	0	0	0	0	0	0	0	0	0	0	0	8	73	12	0	0	0	0	0	0	0	0	0	103	109	49	0	0	0	0	0	0	0	0	0
Zm00001d002462_62	Peroxisome biogenesis protein 6	0	0	0	0	0	0	0	0	0	0	0	0	2	28	3	0	0	0	0	0	0	0	0	0	0	31	1	0	0	0	0	0	0	0	0	0
Zm00001d002462_63	Peroxisome biogenesis protein 6	0	0	0	0	0	0	6	0	25	0	0	0	8	26	0	0	0	0	0	0	0	0	0	0	4	0	1	0	0	0	1	8	0	0	0	0
Zm00001d002462_64	Peroxisome biogenesis protein 6	0	0	0	0	0	0	0	0	0	0	0	0	6	49	13	0	0	0	0	0	0	0	0	0	27	69	2	0	0	0	0	0	0	0	0	0
Zm00001d002462_7	Peroxisome biogenesis protein 6	0	0	0	0	0	0	0	0	0	0	0	0	41	0	0	0	0	0	0	0	0	0	0	0	0	0	0	0	0	0	0	0	0	0	0	0
Zm00001d002462_79	Peroxisome biogenesis protein 6	0	0	3	0	0	0	2	2	10	0	0	0	8	97	0	0	0	0	57	0	9	0	0	0	13	0	50	0	0	0	2	68	0	0	0	0
Zm00001d002462_80	Peroxisome biogenesis protein 6	0	0	0	0	0	0	0	0	0	0	0	0	2	73	13	0	0	0	0	0	0	0	0	0	5	46	0	0	0	0	0	0	0	0	0	0
Zm00001d002462_82	Peroxisome biogenesis protein 6	0	0	0	0	0	0	0	0	0	0	0	0	0	10	4	0	0	0	0	0	0	0	0	0	28	16	15	0	0	0	0	0	0	0	0	0
Zm00001d002462_84	Peroxisome biogenesis protein 6	0	0	0	0	0	0	0	0	0	0	0	0	0	0	2	0	0	0	0	0	0	0	0	0	0	20	0	0	0	0	0	0	0	0	0	0
Zm00001d002462_90	gnl|WGS:LPUQ|mrna.ZEAMMB73_Zm00001d002462_90	0	0	2	0	0	0	0	0	0	0	0	0	0	0	0	0	0	0	0	0	0	0	0	0	0	0	1	0	0	0	84	0	0	0	0	0
Zm00001d002462_93	Peroxisome biogenesis protein 6	0	0	0	0	0	0	0	0	0	0	0	0	4	77	4	0	0	0	0	0	0	0	0	0	15	24	25	0	0	0	0	0	0	0	0	0
Zm00001d002462_97	Peroxisome biogenesis protein 6	0	0	3	0	0	0	2	3	10	0	0	0	8	97	0	0	0	0	54	0	10	0	0	0	13	0	50	0	0	0	51	65	0	0	0	0
Zm00001d002463	60S ribosomal protein L3-1	0	0	0	0	0	0	0	0	0	0	0	0	13	3	5	0	0	0	0	0	0	0	0	0	2	0	0	0	0	0	0	0	0	0	0	0
Zm00001d002465	Importin beta-like SAD2	0	12	0	7	1	0	0	18	0	1	1	3	0	0	0	0	0	0	0	2	1	0	0	0	0	0	0	0	0	0	1	2	0	0	0	0
Zm00001d002465_1	Importin beta-like SAD2	19	3	13	0	0	0	14	49	15	1	3	0	0	8	0	0	1	0	0	0	13	0	0	0	0	0	0	0	0	0	1	0	0	0	0	0
Zm00001d002468	Auxin responsive protein	0	0	0	0	0	4	0	0	0	0	0	0	0	0	0	0	0	0	0	0	0	0	0	0	0	0	0	0	0	0	0	0	0	0	0	0
Zm00001d002470	hypothetical protein	0	1	4	0	6	2	7	1	3	3	3	1	0	0	0	0	0	0	0	0	0	0	0	0	0	0	0	0	0	0	0	0	0	0	1	0
Zm00001d002471_1	Nuclear pore complex protein NUP96	0	0	0	0	3	0	0	3	0	0	0	0	0	0	0	0	0	0	0	0	1	0	0	0	0	0	0	0	0	0	0	0	1	0	0	0
Zm00001d002473	DUF674 family protein	0	0	0	9	8	0	0	0	0	0	55	42	46	36	57	0	0	0	0	0	0	0	0	0	29	70	49	0	0	0	0	0	0	0	0	0
Zm00001d002475	Binding partner of ACD11 1	244	149	731	204	830	962	151	621	714	316	295	156	748	832	186	1187	933	247	332	286	677	387	1121	327	713	778	809	1062	210	979	250	258	750	1529	314	434
Zm00001d002476	myb domain protein 58	145	233	52	11	0	0	183	194	113	88	138	67	122	133	38	71	99	118	15	82	0	8	38	0	186	251	306	379	141	88	214	178	237	86	225	221
Zm00001d002477	hypothetical protein	0	0	0	0	0	0	0	0	0	0	0	0	1	0	0	0	0	0	0	0	1	0	1	0	0	0	0	0	0	0	0	0	0	0	1	0
Zm00001d002478_1	NDR1/HIN1-like 8	812	698	694	971	568	874	622	725	606	888	985	805	661	730	999	1371	1133	1029	1478	1505	1059	1315	1078	1234	593	649	506	895	998	863	690	1571	1298	760	1203	1952
Zm00001d002479	S-norcoclaurine synthase	211	263	95	50	21	23	114	79	88	23	19	18	257	56	351	97	114	157	0	0	0	89	74	60	36	277	218	55	132	514	0	0	0	132	80	125
Zm00001d002481	tyrosine kinase family protein	0	0	0	0	0	0	0	0	0	0	0	0	19	17	0	0	0	0	0	0	0	0	8	62	0	14	0	0	0	0	0	0	0	17	0	0
Zm00001d002481_1	tyrosine kinase family protein	0	0	0	0	0	0	0	0	0	0	0	0	25	128	129	0	0	0	0	0	0	40	39	59	0	192	62	0	0	0	0	0	0	155	142	55
Zm00001d002481_2	tyrosine kinase family protein	0	0	0	0	0	0	0	0	0	0	0	0	29	45	5	0	0	0	0	0	0	21	9	2	0	36	8	0	0	0	0	0	0	120	19	104
Zm00001d002483_1	Transducin family protein / WD-40 repeat family protein	289	147	114	32	35	85	146	107	221	111	117	76	171	109	105	151	86	53	45	73	80	62	37	70	119	194	132	152	93	80	55	101	0	67	59	168
Zm00001d002483_2	Transducin family protein / WD-40 repeat family protein	0	0	0	0	0	0	0	0	0	13	0	22	0	0	0	0	0	0	0	0	0	0	0	0	0	10	0	4	8	0	0	11	0	0	0	0
Zm00001d002483_3	Transducin family protein / WD-40 repeat family protein	0	20	9	5	18	0	8	66	27	79	11	28	0	43	7	0	32	13	13	7	34	5	20	28	0	17	0	10	40	0	9	12	0	29	0	0
Zm00001d002483_6	Transducin family protein / WD-40 repeat family protein	194	130	76	32	30	72	116	79	182	87	117	67	89	89	84	103	79	47	45	52	65	52	33	58	112	173	171	106	80	77	39	101	0	56	39	135
Zm00001d002485	gnl|WGS:LPUQ|mrna.ZEAMMB73_Zm00001d002485	856	615	515	37	285	22	714	456	717	57	502	458	685	98	689	608	75	9	362	154	52	229	318	387	224	80	151	112	286	436	68	605	615	111	323	482
Zm00001d002488	DUF740 family protein	6	0	0	0	0	0	0	10	0	1	0	0	0	0	0	0	0	0	0	0	0	0	0	0	0	3	1	0	0	0	0	0	0	0	0	0
Zm00001d002489	PLATZ transcription factor family protein	6979	1691	1825	7026	6415	7213	2208	2058	4322	9703	8981	7152	2938	2349	2298	10836	9308	11980	5837	6523	4957	4973	2834	4096	2264	6885	1851	8804	12268	11670	4500	6196	4351	4647	5600	4674
Zm00001d002490	Plastid-specific 30S ribosomal protein 2	118	94	104	22	20	51	60	80	103	57	47	83	36	178	137	39	23	107	110	113	86	0	0	65	26	139	115	45	83	37	81	123	94	38	0	0
Zm00001d002491	Putative RING-H2 finger protein ATL53	25	47	0	0	0	0	56	49	50	0	0	0	0	0	15	0	0	145	0	0	0	0	0	0	69	0	0	22	0	0	0	0	0	0	0	0
Zm00001d002494	Transcriptional regulator SUPERMAN	4	0	0	0	0	0	0	0	0	0	0	0	0	0	0	0	0	0	0	0	0	0	0	0	0	0	0	0	0	0	0	0	0	0	0	0
Zm00001d002495	AT-hook motif nuclear-localized protein 21	0	128	192	92	100	96	971	118	161	208	170	115	0	127	246	117	236	109	77	138	0	132	161	363	222	182	139	144	918	173	134	139	88	169	140	1184
Zm00001d002496	Heavy metal transport/detoxification superfamily protein	160	195	251	30	16	20	736	953	954	553	563	533	239	68	205	213	99	116	118	200	325	69	48	250	51	151	162	383	382	57	177	562	205	156	294	230
Zm00001d002498	E3 ubiquitin-protein ligase PUB23	0	0	0	0	0	0	0	0	0	0	0	0	0	0	0	0	25	0	0	0	0	0	0	0	0	0	0	0	0	0	0	0	0	0	0	0
Zm00001d002499_1	UDP-Glycosyltransferase superfamily protein	867	653	952	804	651	1236	802	1102	749	1460	1182	1419	521	437	533	1013	911	639	585	971	566	553	753	738	762	755	729	803	854	737	756	812	875	808	758	1194
Zm00001d002499_2	UDP-Glycosyltransferase superfamily protein	51	156	31	56	68	90	38	114	156	164	105	87	36	9	33	0	92	71	2	23	13	0	55	28	53	145	24	30	48	23	25	28	0	21	0	82
Zm00001d002499_3	UDP-Glycosyltransferase superfamily protein	0	8	23	0	2	0	7	33	0	3	15	1	0	2	1	0	3	0	16	0	0	0	4	1	0	6	1	0	1	4	1	3	0	15	0	21
Zm00001d002500	OSJNBa0086O06.9-like protein	1	0	85	0	0	0	0	1	1	0	0	0	0	8	6	2	1	2	0	0	0	0	0	0	24	14	0	1	1	0	0	0	0	0	0	0
Zm00001d002501	DnaJ/Hsp40 cysteine-rich domain superfamily protein	0	0	0	8	2	7	0	10	8	0	5	8	10	25	0	0	2	21	0	5	1	1	8	0	0	19	21	17	0	0	3	9	0	2	6	3
Zm00001d002503	ABC transporter C family member 9	1503	1098	787	1241	1072	1084	2405	1931	3123	2316	3277	1277	2413	1623	1520	1421	2265	1457	646	1326	964	2167	1807	2317	3735	5721	9689	3651	2445	2127	4139	2448	3446	3094	4921	6087
Zm00001d002503_2	ABC transporter C family member 9	0	0	0	0	0	0	0	0	0	0	0	0	0	0	0	0	0	0	0	0	0	39	0	0	0	0	86	0	0	0	0	7	0	0	0	0
Zm00001d002504	Transducin/WD40 repeat-like superfamily protein	589	490	639	495	622	547	477	862	867	780	651	621	720	1046	928	490	676	657	620	751	837	588	803	443	623	878	653	684	789	543	525	954	663	567	577	990
Zm00001d002504_1	Transducin/WD40 repeat-like superfamily protein	0	0	0	0	0	0	0	7	0	0	0	0	0	0	0	0	0	0	0	0	0	0	0	0	0	0	0	0	0	0	0	0	0	0	0	0
Zm00001d002504_2	Transducin/WD40 repeat-like superfamily protein	0	7	10	80	48	191	14	8	9	96	220	152	98	25	16	0	38	0	41	88	30	15	58	64	26	130	0	43	109	8	76	49	0	92	84	53
Zm00001d002505	Nuclear poly(A) polymerase 2	0	0	0	0	5	0	0	0	2	6	1	0	0	0	0	5	3	0	7	2	0	1	3	1	8	0	0	0	1	0	4	0	0	1	0	5
Zm00001d002510_10	Regulator of nonsense transcripts 1-like protein	0	0	0	0	0	0	0	6	22	0	0	0	0	0	0	0	16	0	0	65	0	0	0	0	0	0	0	0	0	0	0	0	0	0	0	0
Zm00001d002510_11	Regulator of nonsense transcripts 1-like protein	0	0	0	0	36	0	0	11	57	0	0	0	0	38	0	0	15	0	0	21	0	0	47	0	0	36	0	0	0	0	0	0	0	0	0	0
Zm00001d002510_12	Regulator of nonsense transcripts 1-like protein	0	0	0	0	29	0	0	11	57	0	0	0	0	38	0	0	15	0	0	21	0	0	41	0	0	33	0	0	0	0	0	0	0	0	0	0
Zm00001d002510_14	Regulator of nonsense transcripts 1-like protein	0	0	0	0	0	0	0	1	0	0	0	0	0	0	0	0	0	0	0	14	0	0	1	0	0	0	27	0	0	0	0	0	0	0	0	0
Zm00001d002510_3	Regulator of nonsense transcripts 1-like protein	0	0	0	0	0	0	0	4	0	0	0	0	0	0	0	0	0	0	0	18	0	0	0	0	0	0	0	0	0	0	0	0	0	0	0	0
Zm00001d002510_5	Regulator of nonsense transcripts 1-like protein	0	0	0	0	0	0	0	0	0	0	0	0	0	0	0	0	0	0	0	0	0	0	17	0	0	22	0	0	0	0	0	0	0	0	0	0
Zm00001d002510_7	Regulator of nonsense transcripts 1-like protein	0	0	0	0	42	0	0	0	0	0	0	0	0	0	0	0	0	0	0	0	0	0	0	0	0	0	0	0	0	0	0	0	0	0	0	0
Zm00001d002510_8	Regulator of nonsense transcripts 1-like protein	0	0	0	0	40	0	0	11	58	0	0	0	0	39	0	0	16	0	0	21	0	0	47	0	0	36	0	0	0	0	0	0	0	0	0	0
Zm00001d002511	Sirohydrochlorin ferrochelatase chloroplastic	220	328	457	303	424	612	116	135	37	301	645	441	150	541	375	235	94	29	41	36	0	0	44	27	142	262	219	124	282	122	0	1	0	20	0	14
Zm00001d002511_1	Sirohydrochlorin ferrochelatase chloroplastic	0	0	0	0	0	0	0	0	0	0	0	22	0	0	0	0	0	0	0	0	0	0	0	0	10	3	8	0	0	0	0	0	0	0	0	0
Zm00001d002511_2	Sirohydrochlorin ferrochelatase chloroplastic	0	7	0	73	34	38	16	1	21	21	27	84	177	25	191	2	1	0	0	3	0	0	0	0	51	65	40	0	0	4	0	3	0	1	0	4
Zm00001d002511_3	Sirohydrochlorin ferrochelatase chloroplastic	197	178	121	50	104	174	55	162	147	263	154	220	156	303	354	45	25	2	0	0	0	0	0	0	148	246	172	0	66	34	0	0	0	0	0	0
Zm00001d002512	OSJNBb0016D16.16-like protein	0	0	0	0	0	0	0	0	0	0	0	0	0	0	0	0	0	0	0	0	0	0	0	0	0	0	0	0	0	0	0	0	0	0	0	0
Zm00001d002514	gnl|WGS:LPUQ|mrna.ZEAMMB73_Zm00001d002514	0	16	0	75	120	91	0	31	35	78	66	41	0	0	42	1	48	124	100	209	115	54	29	24	0	34	13	25	17	19	52	145	123	28	0	58
Zm00001d002517	gnl|WGS:LPUQ|mrna.ZEAMMB73_Zm00001d002517	0	0	0	8	3	0	0	0	0	0	0	0	0	0	0	0	0	0	0	0	0	2	0	0	0	0	0	0	10	0	0	0	0	3	0	0
Zm00001d002519	RING-H2 finger protein ATL3J	0	0	173	0	59	0	360	0	278	0	0	0	0	0	0	0	0	0	44	0	96	56	0	0	0	19	17	0	0	39	0	0	0	0	0	0
Zm00001d002520	OSJNBa0013K16.16-like protein	470	416	665	39	0	115	550	508	602	841	106	0	0	0	905	0	195	357	57	0	0	330	0	85	0	81	0	593	0	630	0	187	0	190	340	282
Zm00001d002521	OSJNBa0013K16.16-like protein	0	0	0	0	17	0	2	2	0	46	43	0	16	0	0	0	0	0	43	16	0	0	0	0	25	45	40	4	5	2	12	130	0	0	0	0
Zm00001d002522	OSJNBa0013K16.16-like protein	18	0	0	0	0	0	0	0	5	0	0	0	0	5	0	0	0	0	0	0	0	0	0	0	0	168	0	0	545	20	0	0	0	0	0	0
Zm00001d002523	OSJNBa0013K16.15-like protein	693	431	429	70	38	54	662	1646	1921	149	355	363	634	570	558	328	360	216	56	104	100	394	360	557	565	0	11	1976	24	225	769	911	470	510	1324	1539
Zm00001d002524	hypothetical protein	0	0	0	1	0	0	0	0	0	0	0	0	0	0	0	0	0	5	1	0	0	0	0	0	0	0	0	0	0	0	0	0	0	0	0	0
Zm00001d002530	hypothetical protein	110	43	223	48	11	108	191	165	804	114	67	72	87	63	98	78	79	89	49	78	240	34	0	79	65	501	582	443	100	81	233	82	300	134	309	180
Zm00001d002531	Nucleotide-diphospho-sugar transferase family protein	0	0	0	0	4	0	0	0	3	0	0	0	0	0	0	0	0	0	0	0	0	0	0	0	0	0	0	24	0	8	0	0	0	0	0	0
Zm00001d002532	Glutamate receptor 3.3	0	228	0	0	0	0	0	118	53	41	0	0	0	0	23	0	68	0	0	0	0	0	0	0	58	0	0	149	0	0	0	182	0	0	0	0
Zm00001d002532_1	Glutamate receptor 3.3	315	43	175	43	0	0	487	247	185	234	380	155	224	86	123	0	0	0	52	0	0	33	52	0	109	342	132	13	213	0	0	0	0	0	0	0
Zm00001d002532_3	Glutamate receptor 3.3	0	0	0	0	0	0	0	45	15	0	13	0	0	0	0	0	0	0	0	0	0	33	0	0	0	0	53	0	0	0	0	0	0	0	0	0
Zm00001d002533	gnl|WGS:LPUQ|mrna.ZEAMMB73_Zm00001d002533	9	2	14	0	0	0	7	1	29	0	0	0	27	9	0	0	0	0	670	323	650	0	0	0	6	18	7	0	0	0	119	211	189	0	0	0
Zm00001d002534_2	Protein S-acyltransferase 21	55	0	0	13	35	66	9	26	17	10	5	18	8	5	0	0	9	39	37	100	34	0	28	51	0	10	0	0	0	18	64	79	15	32	0	28
Zm00001d002534_3	Protein S-acyltransferase 21	264	237	106	131	166	32	133	216	591	150	328	139	237	379	315	296	383	81	128	159	41	110	158	300	351	303	90	119	156	132	133	215	24	149	0	109
Zm00001d002534_4	Protein S-acyltransferase 21	0	24	0	0	0	0	0	0	0	5	4	0	0	0	0	0	0	32	0	0	48	0	0	0	0	0	0	0	0	0	0	0	0	0	0	0
Zm00001d002534_5	Protein S-acyltransferase 21	0	0	0	0	0	0	0	0	0	0	0	0	0	0	0	0	0	0	0	0	0	0	0	0	0	0	5	81	0	0	0	0	0	0	0	0
Zm00001d002534_6	Protein S-acyltransferase 21	1	0	0	0	1	10	9	26	10	17	1	11	8	5	0	0	1	14	12	44	46	0	0	7	0	10	0	0	0	2	10	8	16	1	0	29
Zm00001d002535	RING-H2 finger protein ATL80	0	0	0	0	0	0	0	0	0	0	0	0	15	31	0	0	0	0	0	0	0	0	0	0	0	14	0	0	0	0	0	0	0	0	0	0
Zm00001d002536	gnl|WGS:LPUQ|mrna.ZEAMMB73_Zm00001d002536	0	0	0	0	0	0	15	0	0	0	0	6	7	0	0	0	25	0	15	0	0	5	11	17	8	76	59	0	8	0	0	0	26	9	0	21
Zm00001d002537	Protein MULTIPLE CHLOROPLAST DIVISION SITE 1	269	246	337	147	136	104	174	179	267	95	191	100	174	186	354	185	279	365	226	300	288	227	246	250	231	271	180	183	293	218	318	293	205	193	284	287
Zm00001d002538	GTP binding	1759	556	1406	1156	572	1410	1244	1289	1223	1546	1367	1244	1366	516	1566	762	406	1161	1480	694	1106	898	1039	1330	532	805	1133	459	1180	1124	960	678	991	262	1210	1311
Zm00001d002539	Pentatricopeptide repeat-containing protein	0	0	0	52	0	0	0	0	89	0	0	0	0	0	0	0	0	0	0	0	0	0	0	0	115	0	0	0	0	100	0	0	189	0	0	179
Zm00001d002540	calcium dependent protein kinase5	3156	3361	2566	1788	1456	2246	2461	2715	2009	2097	2416	1866	3734	3171	3121	2143	2843	1734	5948	9586	4759	6234	4952	4056	2351	4521	2106	2724	2653	1990	6334	8510	2952	5224	2741	8030
Zm00001d002541	Transducin/WD40 repeat-like superfamily protein	160	120	100	0	0	0	169	108	137	168	0	0	152	143	199	0	0	0	0	12	0	184	85	306	76	120	123	0	0	0	0	68	0	77	163	273
Zm00001d002542	gnl|WGS:LPUQ|mrna.ZEAMMB73_Zm00001d002542	762	566	360	495	389	333	513	486	558	304	332	464	537	516	620	562	538	328	294	425	410	148	155	226	653	902	704	688	442	304	291	349	625	121	172	325
Zm00001d002543	Histone H4	0	0	0	0	0	0	0	0	9	5	0	0	0	0	0	0	0	0	0	0	0	221	3	0	0	52	0	0	0	33	0	0	0	0	0	0
Zm00001d002544_10	Regulator of chromosome condensation (RCC1) family with FYVE zinc finger domain	0	0	0	0	0	0	0	0	0	0	0	0	78	2	0	0	0	0	0	0	364	0	0	0	0	0	0	0	0	0	0	0	0	0	0	0
Zm00001d002544_11	Regulator of chromosome condensation (RCC1) family with FYVE zinc finger domain	0	0	0	0	0	0	0	0	0	0	0	0	0	0	0	0	0	0	0	0	0	6	0	0	0	82	0	0	0	0	0	0	0	0	0	0
Zm00001d002544_13	Regulator of chromosome condensation (RCC1) family with FYVE zinc finger domain	0	0	0	0	0	0	0	0	0	0	0	0	0	0	0	0	0	0	0	0	0	0	0	0	0	0	0	0	0	0	0	0	0	0	0	0
Zm00001d002544_4	Regulator of chromosome condensation (RCC1) family with FYVE zinc finger domain	0	0	0	0	0	0	0	0	0	0	48	0	0	0	0	0	28	0	0	0	0	0	0	0	0	0	0	0	0	0	0	0	0	25	0	0
Zm00001d002544_6	Regulator of chromosome condensation (RCC1) family with FYVE zinc finger domain	0	0	0	0	0	0	0	0	0	0	0	0	0	0	0	0	0	0	0	0	0	0	0	0	0	0	0	0	0	0	0	0	244	0	0	0
Zm00001d002544_7	Regulator of chromosome condensation (RCC1) family with FYVE zinc finger domain	190	71	122	315	226	302	0	0	169	57	187	266	0	111	0	293	237	180	0	75	0	433	341	306	88	0	0	226	168	106	0	4	0	212	0	329
Zm00001d002545	Protein REVEILLE 1	0	0	0	0	8	0	10	0	0	0	39	0	0	0	0	0	0	0	0	0	0	51	85	110	0	0	36	0	0	0	0	0	0	100	144	39
Zm00001d002545_1	Protein REVEILLE 1	0	0	0	0	0	0	14	0	0	0	0	0	0	0	0	0	0	0	0	0	0	0	0	0	0	0	1	0	0	0	0	0	0	15	29	13
Zm00001d002545_3	Protein REVEILLE 1	0	0	0	0	0	0	3	0	0	0	22	0	0	0	0	0	0	0	0	0	0	0	36	41	0	0	0	0	0	0	0	0	0	19	0	23
Zm00001d002547	Transferasesfolic acid binding	0	0	0	3	0	0	0	0	0	0	0	0	0	0	0	0	0	51	0	0	8	0	0	0	0	0	1	0	0	0	0	0	0	0	0	0
Zm00001d002548	Expansin-A13	681	470	312	461	305	239	516	408	787	232	494	268	658	638	497	692	610	361	378	337	401	610	547	394	507	247	449	294	204	208	383	212	271	219	320	839
Zm00001d002549	hypothetical protein	351	185	136	3063	4183	3720	169	64	50	1638	1089	1397	1055	2832	2214	4433	2128	3767	2539	1215	1514	13	1103	1325	0	478	0	686	2235	3868	304	1190	271	11	679	847
Zm00001d002550	gnl|WGS:LPUQ|mrna.ZEAMMB73_Zm00001d002550	0	0	0	0	0	0	0	71	33	0	0	0	0	0	0	69	0	12	0	0	0	0	0	132	0	2	0	0	0	0	51	0	0	0	0	0
Zm00001d002553	P-loop containing nucleoside triphosphate hydrolase superfamily protein	0	0	0	0	0	0	0	0	0	0	0	0	0	0	0	0	0	0	0	0	0	0	0	0	0	0	0	0	0	0	0	0	0	0	0	24
Zm00001d002553_1	P-loop containing nucleoside triphosphate hydrolase superfamily protein	0	6	3	0	5	0	1	0	2	1	3	0	0	0	11	5	0	4	3	2	11	0	9	1	0	8	19	8	12	0	9	3	5	14	9	27
Zm00001d002553_2	P-loop containing nucleoside triphosphate hydrolase superfamily protein	0	93	18	44	0	0	38	0	0	59	0	0	0	17	0	0	85	0	0	0	0	0	26	5	0	0	0	0	59	0	0	165	119	81	0	0
Zm00001d002553_3	P-loop containing nucleoside triphosphate hydrolase superfamily protein	0	5	0	0	5	0	0	0	0	1	3	0	0	0	10	5	0	4	3	2	0	0	9	10	0	8	19	8	0	0	9	3	5	0	7	25
Zm00001d002557	hypothetical protein	0	0	0	0	0	0	0	0	0	0	0	0	0	0	0	0	0	0	0	0	0	0	0	0	0	0	0	0	0	0	0	0	0	0	0	0
Zm00001d002558	Copper ion binding protein	16	109	0	61	58	140	57	14	48	19	46	13	24	10	60	94	23	43	10	17	4	31	114	22	53	5	37	27	30	27	30	14	0	31	25	54
Zm00001d002562	B3 domain-containing transcription factor NGA2	0	0	0	0	0	0	0	16	0	0	0	0	0	0	0	0	54	0	0	0	0	51	0	0	0	0	0	28	0	0	0	0	0	52	0	36
Zm00001d002564	Protein DMR6-LIKE OXYGENASE 2	127	195	0	0	216	249	62	80	0	0	111	0	85	186	18	240	83	94	35	0	0	116	80	161	0	94	195	76	103	165	73	85	81	87	105	129
Zm00001d002565	Zinc finger%2C C3HC4 type family protein	0	0	0	0	0	0	0	0	0	0	0	0	0	0	0	0	0	0	8	0	0	0	0	0	0	0	0	0	0	0	0	0	0	0	0	0
Zm00001d002567	DEAD-box ATP-dependent RNA helicase 30	0	0	0	0	0	0	0	0	0	0	0	0	0	0	0	0	0	0	0	0	0	0	0	0	0	0	0	0	0	0	0	1	0	1	0	0
Zm00001d002568	RING-H2 finger protein ATL2L	0	0	0	0	0	0	11	0	0	0	0	0	0	0	0	0	0	0	0	0	0	25	0	0	0	0	0	0	0	0	0	0	0	0	0	0
Zm00001d002569	OSJNBa0064M23.10-like protein	7	0	0	16	0	39	0	0	0	0	19	0	0	0	0	4	0	0	30	0	75	0	12	15	0	0	0	0	0	9	0	0	0	0	12	9
Zm00001d002570	SUMO-conjugating enzyme SCE1	0	0	0	0	0	0	0	0	0	0	0	0	0	0	9	0	0	0	0	0	0	0	0	0	0	14	0	0	0	0	0	0	0	3	0	0
Zm00001d002571	hypothetical protein	0	0	0	0	0	0	0	0	0	0	0	0	0	0	0	6	7	6	0	0	0	0	0	0	0	0	0	4	2	6	2	3	0	0	0	0
Zm00001d002572	Ubiquitin-conjugating enzyme E2 I	0	0	0	0	0	0	0	0	0	0	0	0	0	0	0	24	0	0	0	39	0	0	17	0	16	0	0	0	0	0	0	0	0	0	0	0
Zm00001d002572_2	Ubiquitin-conjugating enzyme E2 I	0	48	0	0	0	0	0	24	53	21	0	19	27	54	77	48	24	0	46	21	69	32	73	100	9	32	37	39	15	27	35	61	23	42	15	25
Zm00001d002572_3	Ubiquitin-conjugating enzyme E2 I	0	0	0	0	0	0	0	0	0	0	0	0	0	0	0	0	0	0	0	0	0	0	0	0	0	0	0	0	3	0	0	0	0	0	0	0
Zm00001d002573	hypothetical protein	0	45	0	30	28	31	37	1680	0	217	32	26	73	375	0	764	0	0	0	0	0	0	0	0	0	881	0	125	1386	265	1382	185	0	75	0	0
Zm00001d002576	RING zinc finger protein-like	0	0	0	0	0	0	27	0	0	0	0	0	0	0	0	0	0	0	0	0	86	0	0	12	0	9	0	0	0	0	0	0	0	0	0	0
Zm00001d002579_1	fringe-related protein	353	330	293	141	34	45	10	20	450	418	58	612	344	311	327	407	368	255	522	530	362	473	402	475	345	457	347	14	25	268	39	23	255	417	21	97
Zm00001d002580	Mechanosensitive ion channel protein 1 mitochondrial	1044	993	572	0	0	0	775	930	958	0	0	0	681	1121	1035	0	0	0	858	901	813	600	639	440	739	1276	984	0	0	0	725	741	828	797	407	1209
Zm00001d002580_1	Mechanosensitive ion channel protein 1 mitochondrial	3	5	2	5	2	8	0	2	0	7	3	6	5	31	0	6	0	3	0	1	0	0	0	0	4	5	7	5	15	2	3	5	0	4	11	4
Zm00001d002580_10	Mechanosensitive ion channel protein 1 mitochondrial	0	25	11	77	5	23	11	8	4	12	3	0	19	0	0	18	6	7	0	3	0	0	0	0	6	3	0	1	3	0	1	0	0	0	0	9
Zm00001d002580_11	Mechanosensitive ion channel protein 1 mitochondrial	0	0	0	0	0	0	0	7	20	0	0	0	9	0	0	0	0	0	11	0	0	0	0	0	0	7	0	0	62	0	0	0	0	4	0	0
Zm00001d002580_12	Mechanosensitive ion channel protein 1 mitochondrial	0	0	0	0	0	0	0	0	0	0	0	0	0	0	0	0	0	0	0	7	0	6	0	0	0	8	0	0	0	0	9	0	0	4	0	3
Zm00001d002580_2	Mechanosensitive ion channel protein 1 mitochondrial	0	0	0	0	0	0	0	0	0	0	0	0	0	0	2	0	0	0	0	0	0	0	0	0	0	0	0	0	0	0	0	0	0	0	0	0
Zm00001d002580_3	Mechanosensitive ion channel protein 1 mitochondrial	144	48	80	198	286	175	174	39	10	308	461	325	135	60	35	193	202	0	0	38	32	118	111	114	125	105	64	307	225	378	64	88	0	46	151	120
Zm00001d002580_5	Mechanosensitive ion channel protein 1 mitochondrial	0	5	0	0	0	0	0	0	0	0	0	0	0	0	0	0	0	0	0	0	0	0	0	0	0	0	0	0	0	0	0	0	0	0	0	0
Zm00001d002580_6	Mechanosensitive ion channel protein 1 mitochondrial	0	32	14	78	6	24	11	10	5	14	4	0	19	0	0	19	9	11	0	3	0	0	0	0	6	3	0	2	5	0	1	0	0	0	0	9
Zm00001d002580_7	Mechanosensitive ion channel protein 1 mitochondrial	0	0	0	0	0	0	0	0	0	0	0	0	0	32	0	0	0	0	0	1	0	0	0	0	5	0	0	0	0	0	0	4	0	4	0	0
Zm00001d002580_8	Mechanosensitive ion channel protein 1 mitochondrial	0	42	40	0	0	0	27	4	20	0	0	0	2	0	0	0	0	0	0	93	0	68	49	91	48	27	0	0	0	0	0	22	0	35	0	238
Zm00001d002580_9	Mechanosensitive ion channel protein 1 mitochondrial	31	5	32	123	5	25	59	0	0	7	2	3	3	0	2	5	3	15	12	1	0	0	0	0	0	3	5	2	2	16	1	4	0	4	8	3
Zm00001d002584	hypothetical protein	10	2	2	0	5	0	0	6	0	0	0	0	0	0	8	34	8	6	7	6	0	16	14	7	0	0	5	12	11	30	12	13	0	6	31	1
Zm00001d002585	Proline--tRNA ligase cytoplasmic	0	0	0	0	0	0	0	0	0	0	0	0	0	0	0	0	0	0	0	3	0	0	0	0	0	0	0	0	0	0	0	0	0	0	0	0
Zm00001d002585_1	Proline--tRNA ligase cytoplasmic	1882	1827	1532	3035	2586	2719	1390	1567	1863	3173	3163	2672	1809	2168	2065	1818	2374	1562	1825	2115	2128	1551	2397	2312	1641	2052	2061	1893	1702	1144	2033	2676	1946	1961	1750	2956
Zm00001d002585_7	Proline--tRNA ligase cytoplasmic	0	0	0	0	0	0	0	0	0	0	12	0	0	0	0	5	2	0	0	0	0	0	0	0	3	0	0	0	0	0	8	0	3	6	0	0
Zm00001d002585_8	Proline--tRNA ligase cytoplasmic	0	0	0	0	0	0	0	0	0	0	0	0	71	0	118	0	0	0	0	0	0	0	0	0	0	39	0	0	0	0	0	0	0	0	0	0
Zm00001d002589	hydroxylase4	0	80	63	0	43	42	84	38	60	0	43	43	39	45	87	0	34	21	25	0	33	64	91	51	75	72	0	31	37	62	43	29	0	77	72	45
Zm00001d002590	Nitrilase-associated protein	0	0	0	0	0	0	0	0	0	0	0	0	0	0	0	0	0	0	0	0	0	0	0	0	28	38	17	0	0	0	0	0	0	0	0	0
Zm00001d002591	Nuclear transport factor 2 (NTF2) family protein	86	68	51	35	15	21	56	50	72	34	54	2	42	70	28	79	32	53	50	63	46	13	66	30	20	108	65	34	39	0	29	22	0	80	62	141
Zm00001d002592_1	1-aminocyclopropane-1-carboxylate synthase2	67	52	34	60	51	43	68	24	37	63	18	36	22	48	70	126	47	29	11	89	0	23	37	0	44	87	24	7	54	98	83	123	0	5	0	100
Zm00001d002593	Protein kinase	81	80	56	50	30	65	72	52	57	54	81	0	52	35	19	77	49	70	89	54	42	152	128	174	10	21	10	31	33	81	57	65	69	114	175	161
Zm00001d002593_1	Protein kinase	0	0	0	0	0	0	0	0	0	0	0	0	0	0	0	0	0	0	0	0	0	0	2	0	0	0	0	0	0	0	0	0	0	2	0	0
Zm00001d002594	Transcription repressor OFP6	76	0	33	0	33	4	0	0	0	17	0	9	0	0	0	0	0	0	0	0	0	0	0	0	64	0	0	0	0	81	0	58	0	0	0	0
Zm00001d002595_2	TatD related DNase	0	0	0	0	0	0	0	0	0	0	0	0	14	51	0	0	0	0	0	0	0	0	0	0	32	20	64	0	0	0	0	0	0	0	0	0
Zm00001d002596	hypothetical protein	0	0	0	0	0	0	0	0	0	21	0	5	0	0	0	101	87	138	209	29	113	0	0	0	0	0	0	0	0	0	90	0	0	0	0	0
Zm00001d002597	Rho GTPase-activating protein 3	755	856	1003	2208	1085	1161	601	586	462	1988	2913	1026	1413	857	2386	4467	4828	2569	1277	666	1072	456	310	409	968	1463	1199	3840	3201	2610	1317	791	1726	454	1519	2319
Zm00001d002597_1	Rho GTPase-activating protein 3	472	268	107	36	206	131	119	145	121	361	81	121	208	223	188	172	24	322	16	158	286	77	144	56	201	243	68	71	640	97	14	184	62	69	81	12
Zm00001d002597_2	Rho GTPase-activating protein 3	156	56	65	26	140	62	42	47	40	84	39	29	89	77	58	100	21	78	19	26	65	40	64	34	94	116	56	40	191	31	15	85	15	27	29	14
Zm00001d002600_2	Polyprenol reductase 2	0	0	0	0	0	0	0	0	0	0	1	0	0	0	0	0	0	0	0	0	0	0	0	0	0	0	0	0	0	0	0	0	0	0	0	0
Zm00001d002600_3	Polyprenol reductase 2	0	0	0	0	34	0	0	0	0	0	0	0	0	0	0	0	0	0	0	0	0	0	0	0	0	3	0	0	0	0	0	0	0	9	0	55
Zm00001d002600_4	Polyprenol reductase 2	0	0	0	0	0	0	0	0	0	0	0	0	0	0	0	0	0	0	0	0	0	0	0	0	0	0	0	0	0	0	0	0	0	0	0	0
Zm00001d002600_5	Polyprenol reductase 2	0	0	0	31	183	58	0	0	0	258	167	97	82	157	203	0	0	0	0	0	0	179	181	137	106	209	83	0	0	0	0	21	0	181	12	93
Zm00001d002600_8	Polyprenol reductase 2	0	0	0	143	120	120	0	0	0	70	73	99	68	97	65	0	0	0	0	0	0	83	77	52	74	139	26	0	0	0	0	0	0	73	67	135
Zm00001d002601	histone H1-3	8640	7698	7660	2749	8860	9038	6573	10022	11148	3574	1979	8091	5558	1351	1781	11345	8740	9637	3251	8351	2950	4783	3293	1454	5352	4459	5739	2754	8173	6673	7201	2080	5938	1386	6195	2312
Zm00001d002602	4-hydroxy-tetrahydrodipicolinate synthase 2 chloroplastic	79	20	85	100	56	180	29	160	25	207	274	136	55	118	62	431	340	328	38	69	69	73	105	84	42	161	45	201	456	318	46	296	250	77	135	205
Zm00001d002602_1	4-hydroxy-tetrahydrodipicolinate synthase 2 chloroplastic	0	0	0	0	0	26	0	0	0	0	0	0	0	8	0	0	0	0	0	0	0	0	0	0	0	0	0	11	0	0	0	0	29	0	0	23
Zm00001d002602_2	4-hydroxy-tetrahydrodipicolinate synthase 2 chloroplastic	1	0	0	0	0	7	0	1	3	28	34	0	14	12	8	5	6	56	0	1	0	2	12	7	0	29	0	41	16	6	0	87	16	12	8	18
Zm00001d002606	DNA repair protein REV1	0	0	1	0	0	0	0	0	0	0	0	0	0	0	0	0	0	0	0	0	0	0	0	0	0	0	0	0	0	0	0	0	0	0	0	0
Zm00001d002607	Fasciclin-like arabinogalactan protein 10	0	0	228	0	0	0	0	0	0	0	0	0	0	29	0	0	0	0	0	0	0	0	0	0	0	0	0	0	0	0	0	48	0	0	48	0
Zm00001d002609	Xyloglucan galactosyltransferase XLT2	90	0	0	22	0	0	0	0	0	0	0	51	0	0	0	0	0	0	0	0	35	0	0	0	38	0	0	0	0	0	0	0	55	0	2	0
Zm00001d002610	cytochrome P450 family 704 subfamily A polypeptide 2	31	65	0	0	0	0	86	64	44	0	0	0	0	131	75	151	145	212	0	75	106	0	60	49	0	114	30	141	76	109	176	123	0	150	73	113
Zm00001d002611	Copper chaperone for superoxide dismutase	856	694	488	648	560	722	663	746	617	969	1120	609	724	638	593	795	927	793	652	705	660	625	702	654	639	875	657	1097	1067	557	723	1127	625	896	730	921
Zm00001d002611_2	Copper chaperone for superoxide dismutase	9	26	96	114	135	158	144	114	8	112	166	148	55	110	78	0	43	78	98	78	19	17	166	116	40	77	36	75	111	81	125	129	93	9	31	351
Zm00001d002613_1	Glucose-methanol-choline (GMC) oxidoreductase family protein	0	0	0	0	31	0	0	0	0	0	5	0	0	0	0	0	0	0	0	0	0	0	0	0	0	9	0	0	4	0	0	0	0	0	0	0
Zm00001d002614_1	SPX domain-containing membrane protein	0	0	0	0	0	0	0	0	0	0	0	0	3	0	0	0	0	0	0	0	0	0	0	0	0	0	0	0	0	0	0	0	0	0	0	0
Zm00001d002614_4	SPX domain-containing membrane protein	0	19	0	0	0	0	0	0	0	0	0	0	46	70	301	0	0	0	0	0	0	0	0	0	182	198	58	0	0	0	0	0	0	0	0	0
Zm00001d002614_5	SPX domain-containing membrane protein	0	0	0	0	0	2	0	0	0	1	0	0	0	0	1	0	0	6	0	0	0	0	0	0	5	0	3	10	0	8	0	0	0	0	0	0
Zm00001d002615	Pleckstrin homology (PH) domain superfamily protein	0	0	0	0	0	0	0	0	0	0	0	0	26	0	0	0	0	0	0	0	0	0	0	0	0	0	0	0	0	0	0	0	0	0	0	0
Zm00001d002615_2	Pleckstrin homology (PH) domain superfamily protein	685	623	629	723	1183	588	581	475	498	874	895	656	452	641	719	542	898	630	753	1087	762	553	674	585	413	624	522	657	559	821	846	995	1017	506	463	702
Zm00001d002615_4	Pleckstrin homology (PH) domain superfamily protein	5	10	4	13	12	7	2	20	3	14	7	1	72	2	5	1	24	3	7	6	4	3	8	17	1	1	43	3	22	10	8	45	15	9	0	0
Zm00001d002615_5	Pleckstrin homology (PH) domain superfamily protein	0	0	0	0	0	40	0	60	0	0	0	1	0	0	0	0	0	32	0	6	0	22	8	17	0	0	0	13	22	23	0	0	0	15	0	4
Zm00001d002616	OSJNBa0019K04.3-like protein	0	0	0	48	24	26	0	0	0	24	38	41	0	0	20	0	0	0	0	0	0	0	0	0	0	0	0	0	0	0	0	0	0	0	0	0
Zm00001d002617_14	Protein CTR9-like protein	865	1268	1002	214	1125	1416	291	67	642	1222	1393	913	354	1580	1016	596	773	0	656	72	573	532	834	0	1196	2185	1200	0	0	0	1021	661	837	817	0	2073
Zm00001d002617_21	gnl|WGS:LPUQ|mrna.ZEAMMB73_Zm00001d002617_21	0	19	0	16	0	0	27	2	0	0	51	0	0	0	21	7	1	0	15	4	0	0	0	0	17	2	5	0	0	0	11	4	0	0	0	1
Zm00001d002617_22	Protein CTR9-like protein	179	94	0	105	116	0	4	25	0	45	83	128	0	262	123	0	40	0	0	68	0	0	0	0	0	77	5	0	0	0	15	95	0	0	0	0
Zm00001d002617_27	Protein CTR9-like protein	224	75	600	88	64	36	96	520	544	60	4	19	8	70	77	532	675	0	173	1016	6	454	729	985	13	101	240	0	1293	0	148	18	406	717	1086	157
Zm00001d002617_28	Protein CTR9-like protein	7	11	1	2	4	8	6	9	1	7	8	12	37	44	0	61	12	4	9	51	4	33	6	22	3	11	0	16	5	2	48	16	103	11	11	6
Zm00001d002617_29	Protein CTR9-like protein	10	8	0	11	7	0	2	7	0	4	0	31	0	78	38	0	0	0	0	9	0	0	0	0	0	0	3	0	0	0	12	5	0	0	0	0
Zm00001d002617_30	Protein CTR9-like protein	3	0	0	30	10	0	0	23	1	11	5	0	6	2	43	0	2	35	0	0	5	5	6	0	0	17	0	61	22	1	5	25	0	3	3	7
Zm00001d002617_6	Protein CTR9-like protein	0	17	0	107	0	61	0	54	21	0	23	0	65	90	0	0	0	0	91	54	0	0	13	0	0	34	0	0	0	0	0	26	0	49	0	0
Zm00001d002617_7	Protein CTR9-like protein	50	31	6	171	57	10	0	57	5	0	68	27	35	152	83	0	21	0	83	36	15	52	98	0	55	123	47	0	0	0	0	55	0	163	0	315
Zm00001d002618	Dehydration-responsive element-binding protein 1D	0	0	0	0	0	0	0	0	0	0	0	0	0	0	56	0	0	8	3	0	0	0	0	0	0	0	50	0	0	0	0	0	0	0	0	0
Zm00001d002620	Ap2/EREBP transcription factor	0	0	0	16	0	0	0	0	0	0	0	3	0	0	0	0	0	0	0	0	0	0	0	0	0	0	0	0	0	0	0	2	0	0	0	0
Zm00001d002621	RING-H2 finger protein ATL7	45	20	0	139	96	63	0	37	0	61	111	69	42	55	39	117	189	46	0	75	72	93	119	14	0	155	78	199	299	88	53	8	0	79	127	207
Zm00001d002621_1	RING-H2 finger protein ATL7	0	0	2	2	0	0	8	0	20	34	10	60	54	0	3	1	0	0	30	51	3	26	0	5	56	47	36	5	9	0	0	1	27	34	1	99
Zm00001d002621_3	RING-H2 finger protein ATL7	99	11	33	127	47	104	74	22	121	98	75	83	103	79	127	28	125	138	158	22	55	88	115	127	168	73	133	78	80	42	13	151	55	54	82	120
Zm00001d002623	Protein DETOXIFICATION 49	0	113	138	108	0	24	26	0	0	0	0	0	33	0	61	0	0	0	0	0	0	61	78	0	0	0	0	0	0	0	0	0	281	0	0	0
Zm00001d002624	RING/U-box superfamily protein	0	0	0	0	0	0	0	0	0	0	0	0	0	0	0	0	0	0	0	0	0	0	0	0	0	33	0	0	0	0	26	0	0	0	0	75
Zm00001d002624_2	RING/U-box superfamily protein	0	0	0	0	0	21	0	0	0	0	0	0	0	0	0	0	0	0	0	0	0	0	0	0	0	0	0	0	0	0	0	0	0	0	0	0
Zm00001d002624_3	RING/U-box superfamily protein	0	0	0	0	0	0	0	0	0	0	1	0	0	0	0	2	0	0	0	1	0	0	0	0	0	0	0	0	0	1	0	0	0	0	0	0
Zm00001d002624_5	RING/U-box superfamily protein	0	0	0	8	0	25	0	0	0	0	54	25	16	3	1	69	72	0	13	3	1	7	0	10	7	0	3	0	13	19	4	36	46	38	31	3
Zm00001d002625	gnl|WGS:LPUQ|mrna.ZEAMMB73_Zm00001d002625	224	206	124	43	14	0	123	409	193	17	0	48	286	242	20	166	299	329	378	445	333	33	27	26	296	362	261	227	258	653	266	178	436	0	120	56
Zm00001d002625_2	gnl|WGS:LPUQ|mrna.ZEAMMB73_Zm00001d002625_2	223	239	285	49	21	0	157	29	231	20	0	62	356	315	433	203	364	422	378	445	315	58	33	50	373	431	261	281	317	33	330	256	397	0	115	79
Zm00001d002625_3	gnl|WGS:LPUQ|mrna.ZEAMMB73_Zm00001d002625_3	17	8	16	12	4	23	10	35	7	7	55	6	3	7	56	19	21	1	4	11	3	3	11	15	9	13	19	3	1	2	5	8	3	2	1	1
Zm00001d002629	Putative cytochrome P450 superfamily protein	146	127	0	0	25	0	82	142	125	24	69	50	79	134	119	0	121	0	0	0	0	0	97	39	87	116	96	37	0	0	52	30	0	55	0	35
Zm00001d002630_1	Calmodulin binding protein	142	71	71	71	188	59	94	37	80	86	82	104	85	70	43	98	75	32	37	38	29	36	60	71	61	91	88	84	33	22	42	44	33	36	45	48
Zm00001d002631_1	gnl|WGS:LPUQ|mrna.ZEAMMB73_Zm00001d002631_1	35	70	0	0	91	50	13	51	8	0	20	0	44	33	74	0	38	0	0	11	0	37	26	32	31	46	31	17	0	0	0	66	91	56	21	58
Zm00001d002631_2	gnl|WGS:LPUQ|mrna.ZEAMMB73_Zm00001d002631_2	0	14	16	8	0	0	0	3	34	8	15	2	23	0	0	0	0	0	5	14	22	1	27	0	13	37	0	0	1	0	2	0	0	45	15	49
Zm00001d002631_3	gnl|WGS:LPUQ|mrna.ZEAMMB73_Zm00001d002631_3	0	6	32	9	0	0	0	2	7	8	11	1	11	0	0	0	0	0	32	16	1	2	28	0	17	15	0	0	2	0	17	0	0	23	10	55
Zm00001d002631_4	gnl|WGS:LPUQ|mrna.ZEAMMB73_Zm00001d002631_4	90	102	130	116	96	100	154	186	257	231	153	132	157	204	167	176	171	167	41	144	182	114	115	113	211	220	196	106	151	262	192	175	82	114	61	85
Zm00001d002632	RHOMBOID-like protein 3	1440	1432	788	795	633	673	1205	1160	969	1080	1352	916	1046	1366	809	1099	1111	893	724	1573	685	1535	1407	1387	1220	1607	1478	1632	1185	603	1093	1303	1092	1560	1445	2679
Zm00001d002639	E3 ubiquitin-protein ligase	922	1597	944	755	1214	1128	1089	817	1210	1723	878	654	787	1266	819	1187	490	1563	1019	1453	1317	505	823	403	1394	575	1347	885	1443	1503	1407	1069	1349	905	1201	1247
Zm00001d002640_11	hypothetical protein	57	175	254	310	204	214	208	379	298	330	310	297	165	174	245	82	248	229	177	239	92	234	312	158	210	481	209	262	289	187	0	196	160	271	147	291
Zm00001d002640_16	hypothetical protein	0	26	34	0	59	15	30	19	5	63	28	3	30	23	137	108	5	10	7	19	50	14	43	19	20	48	9	15	60	51	0	73	0	74	0	110
Zm00001d002640_2	hypothetical protein	73	244	340	255	232	249	314	512	430	252	466	290	172	217	308	84	281	338	159	371	92	259	289	159	282	413	381	285	307	185	0	225	162	287	148	464
Zm00001d002640_23	hypothetical protein	35	3	0	0	0	0	19	0	0	0	0	0	0	0	0	0	0	0	0	0	0	0	0	0	0	3	0	0	0	0	0	8	0	0	0	0
Zm00001d002640_25	hypothetical protein	0	0	0	0	0	0	0	0	0	0	38	3	0	0	0	0	0	0	0	0	0	0	0	0	0	9	0	0	0	0	0	0	0	5	0	0
Zm00001d002640_26	hypothetical protein	6	2	0	5	0	10	1	0	2	2	0	2	0	16	1	15	3	2	0	13	0	5	0	1	0	1	0	2	0	0	0	6	0	3	1	16
Zm00001d002640_27	hypothetical protein	3	0	4	39	1	4	0	44	2	73	0	0	19	4	6	0	12	0	0	1	0	5	2	0	0	1	0	0	2	0	13	0	4	0	1	68
Zm00001d002640_7	hypothetical protein	56	210	255	253	206	229	210	458	298	252	314	287	168	217	251	84	268	231	159	241	92	235	287	159	210	413	209	296	307	185	0	225	159	274	147	323
Zm00001d002641	Transducin/WD40 repeat-like superfamily protein	24	214	16	56	2	227	215	306	316	64	285	0	64	34	56	0	0	90	87	196	307	107	99	177	12	31	34	84	161	96	64	164	298	85	50	78
[truncated: 62,576 more rows]

## Sheet: Summary
Geno	Induced	Repressed
HighperformersDeprived_vs_all	50	182

## Sheet: HighDeprivedVsAllp0.06_All
ID	GeneDescription	M162w_Deprived_R1	M162w_Deprived_R2	M162w_Deprived_R3	Ky21_Deprived_R1	Ky21_Deprived_R2	Ky21_Deprived_R3	B73_Full_R1	B73_Full_R2	B73_Full_R3	B73_Deprived_R1	B73_Deprived_R2	B73_Deprived_R3	M162w_Full_R1	M162w_Full_R2	M162w_Full_R3	Ky21_Full_R1	Ky21_Full_R2	Ky21_Full_R3	CML69_Full_R1	CML69_Full_R2	CML69_Full_R3	CML69_Deprived_R1	CML69_Deprived_R2	CML69_Deprived_R3	CML277_Full_R1	CML277_Full_R2	CML277_Full_R3	CML277_Deprived_R1	CML277_Deprived_R2	CML277_Deprived_R3	CML228_Full_R1	CML228_Full_R2	CML228_Full_R3	CML228_Deprived_R1	CML228_Deprived_R2	CML228_Deprived_R3	padj	log2FoldChange	pvalue	foldChange	log10padj
Zm00001d041657	OSJNBa0024J22.14-like protein	151.737	133.659	80.2688	0	0	0	0.980719	0	0	0	0	0	0	0	0	0	0	0	0	0	0	0.995876	0	0	0	0	0	0	0	0	0	0	0	0	0	0	0.0183221	8.2392	7.04734e-05	0.00330943	1.73703
Zm00001d013417_2	Exportin-2	0	0	58.6232	92.646	30.4248	76.7137	0	0	0	0	0	0	0	0	0	0	0	0	0	0	0	0	0	0	0	0	0	0	0	0	0	0	0	0	0	0	0.0584418	7.93069	0.000425831	0.00409849	1.23328
Zm00001d007089_103	CHROMATIN REMODELING 5	175.899	239.277	0	0	0	0	0	0	5.52165	0	1.62414	0	1.59544	3.64769	0	0	0	1.03261	0	0.89108	0	0	0	0	0	0	0	1.0576	0.75561	0	0	0	0	0	0	0	0.00363045	6.99085	8.26042e-06	0.00786218	2.44004
Zm00001d007089_101	CHROMATIN REMODELING 5	164.301	239.277	0	0	0	0	0	0	5.52165	0	1.62414	0	1.59544	3.64769	0	0	0	1.03261	0	0.89108	0	0	0	0	0	0	0	1.0576	0.75561	0	0	0	0	0	0	0	0.00384329	6.95036	9.27869e-06	0.00808599	2.4153
Zm00001d041886	NAC domain containing protein 74	7.73183	6.54274	124.462	0	325.11	0	0	0	0	0	0	0	0	0	10.3751	0	0	0	0	0.89108	0	2.98763	1.98641	2.57989	0	0	0	0	0	0	0	0	0	0	0	0.694662	0.00374135	6.89869	8.71542e-06	0.00838083	2.42697
Zm00001d002644_5	Spc97 / Spc98 family of spindle pole body (SBP) component	128.542	11.2161	329.192	0.849964	3.47712	8.52375	6.86503	4.41115	0	0	0	0	0	7.29538	0	7.27921	0	9.29352	0	0	0	0	0	0	0	0	0	0	0	0	0	0	0	0	0	0	0.0168964	6.10102	6.02884e-05	0.0145683	1.77221
Zm00001d042768	Hevamine-A	0	27.1056	0	1155.95	1509.94	1526.82	0	14.9979	138.962	106.813	11.369	0	0	0	46.2162	0	0	0	52.0197	0	0	11.9505	35.7554	0	90.7935	0	0	9.5184	6.80049	17.1265	0	0	0	0	21.0755	0	0.0477693	5.2269	0.000305367	0.0267021	1.32085
Zm00001d051001_3	Glyceraldehyde-3-phosphate dehydrogenase 3%2C cytosolic	2692.61	1817.95	4.50948	23.799	39.1175	15.982	20.5951	3.52892	48.7746	168.764	168.099	164.892	5.58405	8.2073	10.3751	14.5584	0	5.16307	1.85785	29.4056	3.29105	11.9505	0	76.1068	13.262	31.1081	41.7032	51.8224	15.8678	64.7002	31.3893	14.6514	1.98365	19.5482	13.4117	0	5.42826e-05	4.46445	8.82213e-09	0.0452966	4.26534
Zm00001d002889_10	Soluble inorganic pyrophosphatase	55.0893	8.4121	46.8986	623.873	693.685	742.632	1.96144	30.878	17.4852	0	11.369	13.3439	31.9089	62.9227	38.6707	12.4786	3.36164	110.49	8.36031	31.1878	1.09702	54.7732	0	61.9174	44.8867	61.3754	32.5488	4.2304	1.51122	7.61179	15.6947	31.2563	2.97547	51.4426	33.5292	9.0306	2.13761e-05	3.78373	1.83248e-09	0.0726078	4.67007
Zm00001d012087_4	Sas10/Utp3/C1D family	262.882	0	537.53	12.7495	16.5163	291.938	42.1709	12.3512	4.60138	1.06813	0	0	139.601	9.11923	27.3525	9.35898	0	29.9458	13.0049	0	5.48509	0	16.8845	18.0592	0	2.52228	3.05145	0	0	63.7487	0	0.976759	3.9673	19.5482	1.91595	0	0.0401168	3.72176	0.000232298	0.0757947	1.39667
Zm00001d002889_11	Soluble inorganic pyrophosphatase	55.0893	8.4121	46.8986	615.374	647.613	680.834	1.96144	29.1136	17.4852	0	11.369	13.3439	31.9089	62.0107	38.6707	12.4786	3.36164	110.49	8.36031	32.0789	1.09702	54.7732	0	61.9174	44.8867	59.6939	32.5488	4.2304	1.51122	7.61179	15.6947	31.2563	2.97547	51.4426	33.5292	9.0306	2.52881e-05	3.71063	3.42491e-09	0.0763819	4.59708
Zm00001d005791	Histone H4	0	85.0556	6.31327	269.438	28.6862	41.5533	0	0	0	0	21.9259	31.4534	28.718	4.55961	6.60232	0	11.2055	0	4.64462	4.4554	5.48509	4.97938	3.97282	0	6.12091	4.20379	0	6.3456	4.53366	6.66032	0	0	0	4.11541	0	23.6185	0.0240342	3.54766	0.000102209	0.085516	1.61917
Zm00001d002889_9	Soluble inorganic pyrophosphatase	55.0893	9.34677	46.8986	616.224	657.175	8.52375	1.96144	31.7603	18.4055	1.06813	11.369	13.3439	31.9089	59.275	38.6707	12.4786	3.36164	110.49	8.36031	31.1878	1.09702	54.7732	0	61.9174	44.8867	61.3754	32.5488	5.288	1.51122	8.56326	15.6947	31.2563	2.97547	51.4426	33.5292	9.72527	0.000643559	3.14088	9.23903e-07	0.113371	3.19141
Zm00001d042619_2	Amino acid permease 2	1028.33	1045.9	2328.7	422.432	1645.54	515.687	31.383	26.4669	1.84055	55.5426	41.4156	129.626	1329.8	617.372	154.683	619.773	450.46	406.85	45.5173	172.869	64.724	59.7525	42.7078	12.8995	28.5643	0	22.3773	224.211	105.785	327.307	6.27787	77.1639	3.9673	68.9331	0	19.4505	0.0413507	2.76247	0.000243055	0.147371	1.38352
Zm00001d024512_4	copalyl diphosphate synthase3	652.373	643.993	393.227	481.079	1346.51	577.484	33.3444	5.29338	278.843	28.8394	194.897	39.0784	303.134	276.313	104.694	100.869	396.673	237.501	0	69.5042	204.045	73.6948	117.198	6.44973	17.3426	127.795	133.247	15.864	49.8702	163.654	30.343	23.4422	15.8692	64.8177	32.5712	161.856	0.00126825	2.62994	2.2673e-06	0.161551	2.8968
Zm00001d042095	glutathione transferase29	431.049	812.235	348.132	5009.69	3711.82	3273.12	0	162.33	214.424	0	162.414	0	917.38	248.043	423.492	0	1928.46	185.87	425.447	106.038	581.419	223.076	177.784	158.663	715.126	604.506	323.454	1197.2	688.36	644.148	105.677	148.467	209.275	129.635	241.41	146.574	0.0508496	2.61759	0.000337455	0.16294	1.29371
Zm00001d012525_2	Protein MOR1	287.044	51.4073	1088.59	59.4975	44.3332	77.7792	17.6529	56.4627	21.1663	59.8151	29.2345	14.297	8.77494	88.4565	123.558	9.35898	80.6793	0	16.7206	43.6629	19.7463	75.6866	9.93204	63.2073	49.9874	90.8019	97.6465	29.6128	90.6731	19.981	43.9451	45.9077	12.8937	39.0964	9.57977	61.8249	0.000471873	2.59577	3.96232e-07	0.165423	3.32617
Zm00001d021127_3	ATP-dependent RNA helicase DRS1	367.262	2.80403	3.60758	143.644	159.947	177.933	28.4408	29.9958	26.688	43.7932	5.68449	7.62506	7.17949	18.2385	11.3183	43.6752	24.652	178.642	23.2231	3.56432	16.4553	7.96701	19.8641	25.7989	22.4433	28.5858	16.2744	9.5184	2.26683	0	1.04631	13.6746	91.2478	19.5482	3.83191	0.694662	0.0188843	2.54802	7.31474e-05	0.170989	1.7239
Zm00001d047539_4	Putative RNA-binding zinc finger family protein	76.3518	57.95	12.6265	482.779	380.744	344.146	51.9781	74.9895	106.752	23.4988	60.0932	54.3286	5.58405	15.5027	81.1142	0	172.564	6.19568	28.7966	4.4554	51.5598	46.8062	63.5651	1.28995	17.3426	39.5157	16.2744	4.2304	16.6234	0	18.8336	53.7217	32.7302	58.6446	29.6973	48.6263	0.00879077	2.51459	2.61928e-05	0.174998	2.05597
Zm00001d011208	1-aminocyclopropane-1-carboxylate oxidase 1	3226.1	3893.87	5525.92	3814.64	3127.67	4520.78	995.429	824.002	86.5059	1419.54	323.204	792.053	800.115	1321.38	412.173	1170.91	2904.46	2453.49	402.224	2.67324	77.8882	1469.91	199.634	833.305	6.12091	1229.19	172.916	802.718	1745.46	1412.94	356.792	86.9315	387.803	349.81	315.174	425.828	0.00818747	2.34173	2.37299e-05	0.197273	2.08685
Zm00001d021641_12	Microtubule-associated protein TORTIFOLIA1	94.7149	396.303	445.537	297.487	206.888	49.0116	55.901	22.938	50.6151	54.4745	52.7846	56.2348	31.1111	0.911923	41.5003	2.07977	29.1342	137.338	41.8016	55.2469	24.1344	68.7154	45.6874	18.0592	41.8262	61.3754	69.1662	0	333.224	66.6032	27.2041	36.1401	45.6239	43.2118	75.6802	14.5879	0.00642045	2.21505	1.80867e-05	0.215379	2.19243
Zm00001d048819	Putative cytochrome P450 superfamily protein	4632.33	3963.97	2487.43	1004.66	1581.22	1475.67	308.926	791.36	412.283	1119.4	745.481	325.971	3399.09	1700.74	1298.77	313.006	572.599	257.121	500.69	312.769	259.993	225.068	761.788	206.391	94.8741	210.19	31.5317	301.416	257.663	419.6	440.497	255.911	296.555	378.618	353.493	313.987	0.0011007	2.16654	1.84851e-06	0.222744	2.95833
Zm00001d012277_1	Actin-7	414.619	536.505	358.955	3448.3	3080.72	6172.26	472.706	705.784	456.456	440.068	1135.27	518.504	467.465	548.977	528.185	2724.5	2506.66	1978.49	57.5933	243.265	284.127	105.563	181.756	225.74	175.466	483.436	274.631	116.336	307.533	324.453	323.31	397.541	168.61	1.02885	264.402	418.186	0.0503594	2.057	0.000332838	0.240316	1.29792
Zm00001d009950_8	Heat shock 70 kDa protein 14	5.79887	47.6685	5.41138	43.3481	12.1699	4.26187	2.94216	8.82229	1.84055	4.27251	28.4225	2.8594	8.77494	0	1.88638	5.19943	13.4466	2.06523	1.85785	5.34648	12.0672	2.98763	0.993204	0	2.0403	4.20379	5.08575	2.1152	2.26683	5.70884	2.09262	2.93028	1.98365	3.08656	5.74786	2.08399	0.031362	2.04718	0.000152061	0.241957	1.5036
Zm00001d015744	Ring canal kelch	23.1955	22.4323	403.148	147.044	14.7777	8.52375	42.1709	17.6446	22.0866	18.1582	88.5157	32.4065	113.276	14.5908	19.807	84.2308	14.5671	17.5544	41.8016	15.1484	7.67912	10.9546	10.9252	11.6095	9.18137	11.7706	5.08575	12.6912	5.28927	3.8059	28.2504	21.4887	22.8119	8.23082	21.0755	16.6719	0.0263889	2.04478	0.000115691	0.24236	1.57858
Zm00001d034782	Ammonium transporter 2	8739.86	8431.72	6819.24	4458.06	5143.52	3064.29	440.343	188.797	406.762	1500.72	337.009	843.522	2097.21	2314.46	1417.61	884.944	647.676	730.058	782.154	589.895	242.441	3886.9	3019.34	584.345	1313.96	1786.61	1123.95	3723.81	3190.18	2036.15	1191.75	1412.39	1546.25	3332.45	1787.58	2366.02	0.000471873	2.00298	3.86214e-07	0.249484	3.32617
Zm00001d002496	Heavy metal transport/detoxification superfamily protein	711.328	890.748	860.409	470.03	489.404	567.895	234.392	59.9916	188.656	54.4745	122.623	154.407	127.635	177.825	236.74	31.1966	17.9287	20.6523	197.861	88.2169	127.254	381.42	379.404	73.5269	120.378	168.152	330.574	187.195	424.653	195.052	72.1955	46.8844	247.956	160.501	281.645	159.772	0.000356413	1.9761	2.12392e-07	0.254176	3.44805
Zm00001d039280_9	uncharacterized protein coding	19.3296	25.2363	36.9777	141.944	227.751	1638.69	79.4382	40.5826	48.7746	27.7713	54.4087	36.219	44.6724	25.5338	31.1252	176.781	352.972	141.468	49.2329	221.879	185.396	65.7278	197.648	179.302	47.9471	54.6493	80.3549	44.4192	85.3839	17.1265	39.7598	82.0477	62.4849	46.2983	108.251	66.6875	0.03156	1.95571	0.000153876	0.257794	1.50086
Zm00001d048272_17	CTC-interacting domain 7	122.743	156.091	174.968	65.4472	42.5947	171.54	31.383	74.1073	38.6516	37.3844	60.9053	39.0784	34.302	64.7465	42.4435	23.9174	24.652	33.0436	8.36031	20.4948	0	35.8515	60.5855	9.02962	9.18137	29.4266	42.7203	35.9584	27.9576	20.9324	15.6947	55.6752	7.93459	115.231	45.9829	31.9544	0.00384329	1.76504	9.3693e-06	0.294218	2.4153
Zm00001d003016	phenylalanine ammonia lyase2	15981.7	2438.57	12627.4	8992.62	11235.4	7711.86	1150.38	905.167	861.378	5179.35	972.049	1173.31	2973.91	2332.7	3985.91	2157.77	1376.03	5413.99	1599.61	6854.19	979.636	12851.8	1671.56	781.707	652.897	3640.49	1021.22	10030.3	1409.21	3074.21	2346.88	4627.88	1645.44	2204.83	1310.51	3247.54	0.0177567	1.73777	6.73366e-05	0.299832	1.75064
Zm00001d006293_4	NIN-like protein 1	989.674	1187.97	627.72	533.777	463.326	165.148	323.637	105.868	335.9	224.307	160.79	388.878	622.223	384.831	375.389	227.735	110.934	465.709	22.2942	78.415	10.9702	219.093	142.028	74.8168	150.982	109.299	150.538	358.526	144.321	73.2635	92.0754	151.398	58.5176	79.2216	305.595	129.207	0.0176276	1.70674	6.49828e-05	0.306351	1.75381
Zm00001d017785	alpha/beta-Hydrolases superfamily protein	2495.45	2971.34	2822.93	1665.93	1681.19	2152.25	72.5732	644.027	653.395	211.489	176.219	1990.14	366.952	643.817	507.435	174.701	217.386	279.838	183.927	450.886	412.478	2432.92	206.587	748.168	450.907	1064.4	784.223	1595.92	1873.91	1452.9	275.18	95.7223	192.414	872.467	1213.76	962.107	0.0366081	1.70086	0.000194355	0.307602	1.43642
Zm00001d012395_5	Mannose-1-phosphate guanylyltransferase 1	361.463	223.388	683.637	306.837	471.149	15.982	47.0745	49.4048	67.1801	148.47	43.0397	89.5945	366.154	591.838	49.989	69.6724	24.652	163.153	110.542	50.7915	42.7837	192.204	60.5855	69.6571	35.7053	85.7574	87.4749	138.546	142.81	202.664	53.3619	84.0012	52.5667	32.9233	15.3276	39.5957	0.059167	1.68455	0.000434321	0.3111	1.22792
Zm00001d051268_2	Putative DEAD-box ATP-dependent RNA helicase family protein	2369.8	823.451	1945.39	2210.76	1972.39	2046.77	582.547	685.492	930.398	90.7908	756.038	877.835	1002.74	982.141	839.438	89.4303	868.423	725.927	848.107	18.7127	799.726	85.6453	916.728	39.9883	721.247	494.366	737.434	491.784	466.967	78.0209	716.723	693.499	532.609	578.215	736.684	918.343	0.0291972	1.63458	0.000139193	0.322064	1.53466
Zm00001d051876_3	Galactose oxidase/kelch repeat superfamily protein	137.24	185.066	115.443	362.934	344.234	386.765	52.9588	93.5163	54.2962	169.832	86.0795	23.8283	42.2792	72.9538	102.808	203.818	124.381	325.273	61.309	44.554	104.217	120.501	73.4971	11.6095	47.9471	43.7195	49.8404	66.6288	110.319	106.565	17.7873	66.4196	58.5176	89.5101	36.4031	13.8932	0.00984363	1.63004	2.98442e-05	0.32308	2.00684
Zm00001d029715	alpha/beta-Hydrolases superfamily protein	527.697	717.832	585.331	407.983	296.424	306.855	109.84	30.878	21.1663	186.922	215.199	103.891	56.6382	158.675	80.171	58.2337	63.8711	54.7285	41.8016	38.3164	172.232	333.618	517.459	131.574	85.6928	121.91	153.59	114.221	272.775	314.938	132.882	103.536	103.15	430.06	392.771	211.177	0.0318284	1.56226	0.000156047	0.338621	1.49719
Zm00001d016884	F11F12.5 protein	180.731	129.92	151.519	303.437	374.659	138.511	47.0745	69.6961	50.6151	113.221	194.897	199.205	49.4587	42.8604	54.7049	163.262	182.649	138.37	26.0099	45.4451	34.0075	85.6453	42.7078	41.2783	37.7456	0	70.1834	58.168	50.6258	67.5546	34.5283	28.326	33.722	53.5003	78.5541	88.2221	0.0354225	1.55129	0.000181344	0.341205	1.45072
Zm00001d043650_1	Tryptophan aminotransferase-related protein 4	9241.47	10018.8	4354.35	1688.88	2324.45	2469.76	580.585	938.692	1119.05	2763.24	4614.19	4578.85	1062.56	2070.98	1166.72	1411.13	1894.84	1168.92	823.026	1331.27	359.822	2231.76	1606.01	359.895	1863.82	1400.7	1656.94	2105.68	2678.64	2069.46	1785.01	2651.9	1169.36	1710.98	1037.49	2736.27	0.00586921	1.50695	1.60569e-05	0.351854	2.23142
Zm00001d014664	Protein CHLOROPLAST IMPORT APPARATUS 2	500.636	528.093	387.815	287.288	372.921	393.158	406.998	37.9359	283.445	111.085	64.1536	51.4692	122.051	410.365	369.73	145.584	284.619	134.24	50.1619	61.4845	40.5896	102.575	74.4903	90.2962	111.197	69.783	255.305	66.6288	127.698	124.643	84.7512	123.072	121.994	229.434	167.646	111.841	0.0149069	1.4774	4.76465e-05	0.359135	1.82661
Zm00001d047719	Protein kinase superfamily protein	201.994	216.845	187.594	588.175	844.07	775.661	101.995	130.57	69.0206	239.26	133.18	147.736	161.14	135.876	117.899	670.727	625.265	553.481	155.13	101.583	102.023	142.41	101.307	135.444	109.156	151.337	181.053	125.854	218.371	149.381	89.9828	102.56	89.2641	184.165	121.663	162.551	0.0413803	1.35324	0.000246401	0.391411	1.38321
Zm00001d029963	myb-like transcription factor family protein	12014.3	10401.1	12511.1	9528.09	8398.1	10290.3	2875.47	1239.53	1442.99	2026.24	1756.51	2888.95	8870.66	5667.6	9947.81	6866.37	5495.16	6879.27	4974.39	4734.31	3486.32	5009.26	5198.43	4988.22	5254.8	2871.19	3902.81	3443.54	2481.42	2842.05	3039.53	2672.41	3145.07	4017.67	2051.03	3740.75	0.000626622	1.3505	8.75559e-07	0.392155	3.20299
Zm00001d038730_2	calcineurin B-like2	582.786	758.023	732.34	67.9971	43.4639	101.22	173.587	134.981	252.155	135.652	129.119	87.6882	204.217	191.504	217.877	103.989	54.9068	40.2719	137.481	100.692	212.821	77.6783	170.831	230.9	150.982	175.719	104.767	122.682	307.533	268.316	109.863	101.583	87.2805	188.28	152.318	101.421	0.0357722	1.33583	0.000184103	0.396164	1.44645
Zm00001d047938	Pathogenesis-related thaumatin superfamily protein	1412.99	860.838	747.672	556.726	729.325	912.041	148.089	223.204	145.403	363.163	412.532	546.145	464.274	490.614	581.947	709.203	786.624	355.219	241.52	253.067	401.508	457.107	393.309	350.865	137.721	239.616	102.732	395.542	534.216	313.986	91.0291	153.351	278.702	252.069	373.611	359.835	0.00384329	1.30579	9.36883e-06	0.404501	2.4153
Zm00001d051286_7	Vesicle-fusing ATPase	697.797	204.694	221.866	330.636	374.659	233.338	107.879	144.686	101.23	163.423	191.649	158.22	185.071	233.452	240.513	238.134	339.526	242.664	139.339	139.008	50.4628	146.394	111.239	105.776	86.7129	129.477	49.8404	127.97	137.521	115.128	85.7975	126.002	135.88	174.905	142.739	101.421	0.00140181	1.21223	2.61999e-06	0.4316	2.85331
Zm00001d040475	pentatricopeptide repeat-containing protein At1g80270	1103.72	985.15	1498.05	2367.15	2220.14	1826.21	687.484	621.09	593.577	983.745	571.698	795.866	1469.4	1246.6	1028.08	1453.76	1104.86	1300.06	415.229	483.856	394.926	581.591	440.983	684.961	420.303	466.621	487.215	188.253	488.879	685.061	736.603	1024.62	914.462	171.818	911.994	948.908	0.0151608	1.16479	4.92793e-05	0.44603	1.81928
Zm00001d001866_4	DUF3755 family protein	449.412	527.158	613.289	468.33	344.234	321.772	210.854	265.551	223.627	27.7713	162.414	121.048	219.373	291.815	378.219	405.556	268.931	206.523	138.41	279.799	325.814	288.804	388.343	132.864	181.587	98.3688	69.1662	95.184	190.414	186.489	86.8438	192.421	293.58	157.414	81.428	230.628	0.0333099	1.13564	0.000168724	0.455133	1.47743
Zm00001d022190_2	hypothetical protein	689.099	397.238	1176.07	1105.8	1256.11	340.95	628.641	490.52	285.285	258.487	594.436	655.755	222.564	417.661	322.57	432.593	903.16	458.48	411.513	239.7	456.359	565.657	235.389	310.877	408.061	427.946	289.888	288.725	351.358	382.492	269.948	210.003	399.705	306.598	115.915	327.186	0.00984363	1.08971	2.98631e-05	0.469856	2.00684
Zm00001d042585	Protein root UVB sensitive 6	1236.13	1230.04	1293.32	842.314	756.273	671.245	247.141	47.6404	474.862	576.789	419.028	600.474	1064.96	821.642	999.78	401.396	264.449	772.395	364.138	409.006	442.098	456.111	460.847	405.043	339.711	331.259	484.164	609.177	515.326	761.179	376.672	367.261	402.68	321.002	395.644	579.348	0.0375501	1.03495	0.000202407	0.488033	1.42539
Zm00001d016166	phosphoenolpyruvate carboxylase2	30240.1	23492.2	20362.1	27759	20106.4	21754.7	9263.87	9236.94	7272.01	13264	14472.7	13386.7	22374.5	19288.1	10183.6	13059.9	14791.2	14254.2	8550.74	12375.3	7714.23	16496.7	11268.9	7876.41	7655.22	11000.5	9280.48	16298.7	15875.4	15451.9	7446.6	8249.7	9090.07	9760.72	9906.44	11248	0.000124089	1.01165	3.3612e-08	0.49598	3.90627
Zm00001d020938_1	bZIP transcription factor family protein	851.467	1247.79	627.72	424.982	624.142	528.472	322.656	330.836	251.235	268.1	353.251	306.909	489.801	324.644	446.128	263.091	406.758	248.86	63.1668	195.146	235.859	387.396	407.214	269.599	439.685	428.787	300.059	503.417	335.491	513.796	469.794	376.052	313.416	404.339	570.954	583.516	0.00619967	0.993236	1.72969e-05	0.50235	2.20763
Zm00001d022637	THAUMATIN-LIKE PROTEIN 1	2566.97	1711.39	1796.58	1145.75	2030.64	1845.39	3154.97	2690.8	2484.74	1913.02	3137.84	2883.23	1516.47	2408.39	1693.02	3381.71	4974.11	4374.15	4495.99	4265.6	5364.41	2635.09	2648.88	11100	5900.56	3579.95	4070.64	2850.23	3730.44	3082.78	4685.38	4034.99	2654.12	3671.97	3646.06	3311.45	0.0545575	-0.991791	0.000381273	1.98865	1.26315
Zm00001d023479	Putative HLH DNA-binding domain superfamily protein	47.3574	166.373	222.768	244.79	312.071	298.331	289.312	495.813	707.692	278.781	263.923	278.315	333.448	351.09	453.674	440.912	487.438	420.274	388.29	452.669	351.046	175.274	390.329	670.772	792.658	550.697	446.529	243.248	373.271	437.678	592.212	442.472	357.057	529.859	558.501	451.53	0.0378701	-1.00951	0.00020592	2.01322	1.4217
Zm00001d048944_6	GTP-binding protein hflX	115.977	224.323	82.9744	403.733	236.444	270.629	321.676	322.014	414.124	259.555	366.244	228.752	256.069	232.54	430.094	388.918	456.062	420.274	606.587	835.833	679.054	357.519	652.535	584.345	675.341	539.767	551.296	306.704	355.136	400.57	528.387	498.147	462.19	572.042	408.098	365.392	0.0325304	-1.01395	0.000160705	2.01944	1.48771
Zm00001d028903_1	heme binding	713.261	692.596	752.181	570.326	651.959	863.03	1515.21	992.508	1670.3	1539.17	1244.09	913.101	1788.49	1289.46	698.903	519.943	489.679	579.296	1232.68	1145.93	1805.69	1453.98	779.665	975.199	2370.83	2300.32	1203.29	2604.87	2637.08	2517.6	1663.63	1439.74	1633.53	1157.46	1694.66	1567.16	0.0584418	-1.03344	0.000423466	2.0469	1.23328
Zm00001d029149	Zinc finger protein CONSTANS-LIKE 13	403.021	322.464	280.49	463.23	424.208	484.788	635.506	610.503	1347.28	563.971	776.34	752.975	395.67	486.055	618.732	820.471	750.766	850.873	812.808	799.299	1556.67	530.802	521.432	811.376	1710.79	795.358	1227.7	603.889	635.468	427.212	1726.41	963.084	972.979	1224.33	948.397	596.715	0.0166482	-1.09905	5.63689e-05	2.14214	1.77863
Zm00001d032379_3	Lipid phosphate phosphatase 2	414.619	457.057	359.857	645.972	387.698	333.492	1308.28	1265.12	1273.66	676.124	834.809	586.177	713.961	753.248	1167.67	509.545	719.391	399.621	1428.68	1172.66	1471.1	833.548	1701.36	1491.18	810.001	839.918	806.6	453.71	750.32	270.219	947.958	893.734	1006.7	1448.62	817.154	950.297	0.0166873	-1.12281	5.82625e-05	2.17771	1.77762
Zm00001d046234	Inositol oxygenase 2	6245.38	5620.22	3385.72	3877.53	4355.96	5315.62	8208.61	9900.38	11781.4	6652.3	7409.33	8336.1	5939.83	9756.66	10189.3	9224.84	10437.9	10978.7	6182.91	6714.29	6740.07	4193.63	4419.76	16010.8	18717.7	10116.9	10136.9	9449.65	11398.4	12268.3	13074.7	12078.6	7652.91	27000.2	14708.8	15806.3	0.0168964	-1.1315	6.05455e-05	2.19086	1.77221
Zm00001d008379	cysteine synthase1	2587.26	2312.39	2406.26	3083.67	3212.85	3001.43	11523.4	5898.59	5249.25	4070.63	3199.56	5123.09	4280.57	3905.77	7036.19	5397.01	4328.67	5600.89	7291.12	7042.2	7585.87	3639.93	4602.51	5355.85	8087.76	8029.25	7339.76	4099.26	4616.02	4837.29	9882.41	9541.95	9123.79	4724.49	5381.91	5763.61	0.000519831	-1.13683	5.20986e-07	2.19897	3.28414
Zm00001d047187	HSP20-like chaperones superfamily protein	345.999	342.092	117.246	377.384	319.025	223.748	968.95	610.503	1487.16	695.351	679.703	815.882	561.596	380.272	118.842	448.191	309.271	420.274	679.043	528.41	1027.91	878.362	667.433	282.498	800.819	549.856	500.438	580.622	596.176	670.789	854.836	510.845	629.808	628.629	768.298	1158.7	0.0286738	-1.19916	0.000132814	2.29605	1.54251
Zm00001d032455_1	Electron transfer flavoprotein-ubiquinone oxidoreductase mitochondrial	263.849	455.188	369.777	577.975	347.712	375.045	508.993	345.834	769.35	283.054	354.875	292.612	670.884	637.434	833.778	719.602	702.583	678.427	1390.6	1057.71	1404.18	988.905	1064.72	1734.98	1230.3	1029.09	860.509	659.942	1038.21	1166.51	1322.54	1504.21	1258.62	976.381	1096.88	1075.34	0.0231832	-1.21067	9.60784e-05	2.31445	1.63483
Zm00001d025900	Putative GEM-like protein 8	224.223	210.302	113.639	202.291	228.62	236.534	656.101	774.597	842.052	139.925	411.72	406.035	335.841	153.203	298.991	310.926	404.517	546.252	829.529	400.095	617.621	271.874	429.064	750.748	1165.01	746.594	626.565	358.526	810.013	476.688	333.773	253.957	301.514	210.915	270.149	264.666	0.0584418	-1.24428	0.00042208	2.369	1.23328
Zm00001d026312	Gamma-soluble NSF attachment protein	1389.8	1084.23	1098.51	2051.81	1961.09	2151.18	3535.49	3798	5523.49	4208.42	3444.8	3606.65	678.063	1244.77	1313.86	2596.6	2356.51	2605.28	6182.91	6225.08	7592.46	4605.93	5117.98	7689.37	5397.62	4989.06	5025.74	4456.72	4098.43	4619.41	3656.86	2034.59	2806.86	2278.91	2330.76	2490.36	0.0473508	-1.25895	0.000298844	2.39322	1.32467
Zm00001d002292_8	NAD(P)-binding Rossmann-fold superfamily protein	74.4188	99.0758	184.889	25.4989	91.2743	155.558	305.003	276.138	307.372	253.146	410.908	170.611	78.9744	300.023	246.172	196.539	212.904	116.685	119.831	286.928	280.836	204.155	475.745	303.137	348.892	246.342	213.602	223.153	312.067	202.664	163.225	341.865	131.913	346.723	264.402	435.553	0.0123808	-1.30332	3.82311e-05	2.46796	1.90725
Zm00001d050336_2	Methylcrotonoyl-CoA carboxylase beta chain mitochondrial	1503.84	1398.28	901.896	3147.42	3464.95	2890.62	4984.99	4722.57	7512.21	3389.17	2908.03	2863.21	2516.01	2198.65	3805.76	8552.03	7233.13	7213.84	5402.62	5450.74	6537.13	3154.93	3895.35	16281.7	8866.14	5038.67	6234.12	2821.68	3956.37	3798.28	10160.7	9220.6	6164.18	8104.27	7564.19	6067.18	0.0177567	-1.40841	6.70814e-05	2.65444	1.75064
Zm00001d019279	gnl|WGS:LPUQ|mrna.ZEAMMB73_Zm00001d019279	826.339	573.892	595.251	563.526	797.998	629.692	1993.8	2134.11	2542.72	1104.44	1300.13	1854.8	726.724	1040.5	926.211	2101.61	1583.33	2898.55	1737.09	1363.35	1643.33	943.094	683.325	5702.85	1732.22	1027.41	1376.2	1012.12	1131.9	829.685	3055.23	2790.6	2056.05	3975.48	1009.71	790.525	0.0286738	-1.4125	0.000132215	2.66199	1.54251
Zm00001d024300	Potassium transporter 10	288.977	272.926	197.515	189.542	345.973	427.253	682.58	948.397	657.076	339.664	235.5	598.567	2248.78	958.431	1127.11	694.644	1216.91	844.678	653.962	709.3	1349.33	507.897	233.403	647.553	795.718	1370.44	775.069	467.459	272.019	322.55	1227.32	672.01	990.832	778.841	630.349	766.907	0.0156188	-1.46239	5.12324e-05	2.75565	1.80635
Zm00001d032298	trehalose-6-phosphate phosphatase1	797.345	536.505	544.745	377.384	516.352	453.89	2375.3	2387.31	1424.59	1105.51	1170.19	1011.27	1439.09	1235.66	1642.09	1082.52	1755.9	2119.96	4061.25	3427.09	4141.24	1200.03	1604.03	1956.85	1154.81	1185.47	946.967	228.441	540.261	551.855	1122.69	1069.55	610.963	1555.62	700.281	946.129	0.0378701	-1.50402	0.000216441	2.83632	1.4217
Zm00001d031220	14-dihydroxy-2-naphthoyl-CoA thioesterase 1	105.346	138.332	91.0915	113.045	115.614	115.071	413.863	290.253	332.219	225.375	209.514	243.049	133.219	147.731	133.933	253.732	355.213	156.957	462.604	308.314	200.754	115.522	394.302	441.161	633.514	573.397	501.455	524.569	575.019	582.302	364.116	187.538	195.389	204.742	216.503	280.643	0.00374135	-1.50922	8.70735e-06	2.84656	2.42697
Zm00001d037625_3	PRP38 family protein	169.134	101.88	92.8953	182.742	139.954	95.8922	325.599	487.873	455.536	268.1	504.296	223.986	17.5499	101.223	117.899	175.741	244.279	452.285	340.915	525.737	424.546	234.031	440.983	354.735	450.907	449.806	844.235	327.856	545.55	480.494	224.957	690.568	413.591	479.445	267.276	443.889	0.0301491	-1.53166	0.000144547	2.89119	1.52073
Zm00001d039102	gnl|WGS:LPUQ|mrna.ZEAMMB73_Zm00001d039102	414.619	386.956	300.331	118.145	123.438	175.802	739.462	1172.48	616.584	710.304	1322.86	855.913	1344.16	1138.99	923.381	111.268	229.712	62.9894	694.835	277.126	673.569	434.202	733.978	687.541	1169.09	777.702	653.011	1003.66	632.445	622.264	1573.65	890.804	317.384	1181.12	1004.92	843.32	0.0357921	-1.62324	0.000188084	3.08067	1.44621
Zm00001d035975	Chaperone protein dnaJ GFA2 mitochondrial	328.603	429.952	416.676	476.83	259.914	246.123	1876.11	1477.73	2115.71	1297.77	1496.65	1404.92	578.348	524.356	287.672	232.935	608.457	281.903	1584.74	1570.97	1913.2	1173.14	1547.41	2005.87	1585.32	1514.21	1927.5	1171.82	1607.18	1332.06	1281.73	445.402	407.64	214.001	605.441	848.182	0.0238747	-1.6941	0.000100238	3.23576	1.62206
Zm00001d043386	Dynein light chain LC6%2C flagellar outer arm	162.368	123.377	128.069	93.496	97.3592	95.8922	285.389	325.543	322.096	155.947	155.918	236.377	248.889	245.307	422.548	288.049	333.923	241.632	598.227	402.768	291.807	281.833	263.199	1305.42	1155.83	408.609	579.776	491.784	891.619	849.666	435.265	343.819	466.157	433.147	380.317	404.988	0.000546669	-1.91883	5.92306e-07	3.78117	3.26228
Zm00001d052124	Putative DUF231 domain containing family protein	118.877	107.488	93.7972	294.087	237.313	233.338	834.592	2609.63	692.047	837.412	700.817	251.627	137.208	495.174	207.501	310.926	463.906	361.415	1166.73	641.577	779.979	493.954	2239.68	730.109	639.635	507.818	583.844	175.562	225.172	615.604	778.455	564.566	486.985	663.61	685.911	2174.29	0.0166873	-2.02358	5.78641e-05	4.06592	1.77762
Zm00001d010171_2	Soluble inorganic pyrophosphatase 1	3596.27	3544.3	2777.84	9004.52	11729.2	8113.54	14169.4	8984.62	29142.4	14521.2	7826.74	7340.08	4031.68	7997.56	5235.64	12627.3	18361.3	23322.6	37836	29109.8	47402.1	21203.2	30732.7	139115	35068.7	12846.8	11007.6	11958.3	21641.4	21618.4	72028.1	45302.1	17336.1	62330.9	50530.4	38357.8	0.0419079	-2.14785	0.000253141	4.43167	1.3777
Zm00001d005281_5	gnl|WGS:LPUQ|mrna.ZEAMMB73_Zm00001d005281_5	6.76535	1.86935	9.01896	13.5994	63.4574	25.5712	28.4408	48.5226	144.483	20.2944	73.8984	36.219	27.9202	15.5027	15.091	165.342	73.9561	106.359	130.978	70.3953	156.873	53.7773	112.232	43.8581	74.4711	50.4455	130.195	21.152	37.0249	78.9723	298.199	163.119	120.011	207.828	158.066	75.7181	0.0509884	-2.18547	0.000341138	4.54874	1.29253
Zm00001d009525_1	hypothetical protein	54.1228	33.6484	55.0157	38.2484	46.9411	47.9461	128.474	206.442	226.388	121.766	35.7311	68.6256	254.473	176.001	415.946	48.8747	88.5232	58.859	311.189	0	236.956	241.998	220.491	684.961	182.607	242.979	207.499	375.448	213.082	141.77	301.338	308.656	273.743	286.021	285.477	282.727	0.0176276	-2.26401	6.54146e-05	4.80325	1.75381
Zm00001d034160	DNA binding protein	365.329	361.72	193.908	390.133	344.234	726.65	3434.48	1791.81	1797.3	566.107	349.19	754.881	2279.09	2311.72	2913.51	2104.73	3761.67	4354.53	1847.63	3673.92	2138.09	171.291	359.54	5038.53	3240	2475.19	2425.9	332.086	590.131	458.61	3348.2	2333.48	2219.7	575.128	192.553	252.857	0.0430468	-2.28626	0.00026138	4.87791	1.36606
Zm00001d051268_6	Putative DEAD-box ATP-dependent RNA helicase family protein	96.6478	543.982	140.696	64.5972	76.4965	5.32734	649.236	438.468	484.065	1697.25	605.805	500.395	899.032	563.568	749.835	1006.61	692.498	639.188	729.205	1605.73	705.382	1465.93	561.16	1158.37	605.97	497.729	546.21	504.475	475.278	1485.25	720.908	702.289	592.119	644.061	416.72	726.616	0.000626622	-2.3139	8.82614e-07	4.97225	3.20299
Zm00001d017482	gnl|WGS:LPUQ|mrna.ZEAMMB73_Zm00001d017482	12.5642	103.749	13.5284	97.7458	58.2417	136.38	684.542	722.546	704.931	788.278	775.528	700.553	87.7494	50.1558	50.9322	34.3163	183.77	127.011	400.366	175.543	348.851	197.183	439.99	403.753	403.98	401.042	119.007	193.541	301.488	176.974	721.955	439.541	298.539	431.089	555.627	591.852	0.0146267	-2.44756	4.62571e-05	5.45493	1.83485
Zm00001d023694_1	2-oxoisovalerate dehydrogenase subunit alpha 2 mitochondrial	540.261	343.027	415.774	119.845	357.274	919.499	1583.86	2376.73	2394.56	601.356	549.772	636.693	720.342	931.985	2056.15	2136.97	2709.48	4792.36	2002.76	2519.97	3271.31	553.707	1080.61	7814.49	3105.34	1749.62	1655.92	816.467	1533.13	1039.01	5787.15	4637.65	3410.88	6216.32	3231.26	2322.25	0.00310078	-2.4617	6.88726e-06	5.50866	2.50853
Zm00001d042443	BTB/POZ and TAZ domain-containing protein 2	1056.36	1198.26	804.491	2770.03	4520.25	1993.49	9538.47	8706.72	5439.75	3002.51	924.949	1982.52	14394.1	16524	18612.9	22581.1	23448.6	10430.4	16859	17244.2	21139.5	2020.63	6460.79	13568.9	25629.3	12226.3	18773.5	1048.08	1933.6	2886.77	23343.2	17211.5	19533	4741.98	4707.5	3453.86	0.0217757	-2.49691	8.61165e-05	5.64475	1.66203
Zm00001d002095	ubiquitin-associated (UBA)/TS-N domain-containing protein	14.4972	59.8194	46.8986	43.3481	196.457	74.5828	855.187	516.986	619.345	473.18	626.919	610.005	646.952	69.3061	210.331	132.066	88.5232	49.5654	444.025	324.353	519.986	7.96701	338.683	343.126	310.126	253.068	458.735	316.222	261.441	176.023	880.994	944.526	851.977	887.899	894.75	912.091	0.00837302	-2.68646	2.44944e-05	6.43734	2.07712
Zm00001d046184	Peroxidase 52	127.575	103.749	74.8574	124.095	199.934	173.671	124.551	1320.7	1235.93	367.436	55.2208	59.0942	288.775	590.014	148.081	390.997	510.969	528.698	739.423	432.174	669.181	154.361	260.22	2538.61	2063.77	2492.85	1293.82	984.625	1813.46	1993.34	255.3	1279.55	995.791	1647.19	260.57	1040.6	0.0166873	-2.72291	5.85162e-05	6.60201	1.77762
Zm00001d046342	kaurene oxidase2	43.4915	27.1056	93.7972	89.2462	133.869	63.9281	283.428	137.628	323.937	314.029	497.799	799.678	70.9972	61.0988	0	51.9943	79.5588	19.6197	211.795	183.562	325.814	339.594	294.982	723.659	501.915	666.722	512.644	857.713	840.238	671.741	848.558	1111.55	852.968	1469.2	1076.77	1385.16	0.0575265	-2.78068	0.000408255	6.87175	1.24013
Zm00001d031449	Lipoxygenase 2 chloroplastic	224.223	148.614	134.383	0	64.3266	0	576.663	584.036	332.219	238.192	371.928	539.473	373.334	491.526	272.581	59.2736	80.6793	111.522	1137.93	773.457	1076.17	321.668	447.935	3571.86	1016.07	1236.76	549.261	682.152	484.346	293.054	681.149	1102.76	663.53	1345.74	432.048	1335.14	0.0432226	-2.88987	0.000266936	7.41204	1.36429
Zm00001d052399_5	Long chain acyl-CoA synthetase 8	61.8546	68.2314	20.7436	6.79971	9.56207	72.4519	42.1709	360.832	182.214	180.513	449.887	40.9847	1400.8	201.535	149.967	5.19943	162.479	165.218	378.072	391.184	205.142	39.835	464.82	384.404	228.514	545.652	352.951	301.416	406.518	261.655	143.345	429.774	198.365	503.109	326.67	935.71	0.00506475	-3.04001	1.34445e-05	8.22495	2.29544
Zm00001d031327_4	Peroxisome biogenesis protein 5	11.5977	12.1508	3.60758	33.1486	15.647	35.1605	278.524	172.035	210.743	136.72	394.666	282.127	203.419	9.11923	2.82957	70.7123	40.3397	39.2393	258.241	238.809	39.4926	486.983	0	428.262	469.27	348.915	310.231	347.95	306.777	499.524	56.5008	127.955	37.6893	105.972	41.193	74.3288	0.0183221	-3.4357	7.03248e-05	10.8205	1.73703
Zm00001d019040_1	D-2-hydroxyglutarate dehydrogenase mitochondrial	6.76535	2.80403	1.80379	32.2986	157.339	110.809	121.609	456.995	492.347	261.691	101.509	205.877	40.6838	5.47154	2.82957	224.616	168.082	29.9458	1938.66	3070.66	1264.86	604.497	1321.96	1034.54	497.834	427.105	569.604	423.04	426.164	286.394	642.435	714.987	605.013	437.262	560.417	177.833	0.0539503	-3.45662	0.000374107	10.9786	1.26801
Zm00001d046828_6	gnl|WGS:LPUQ|mrna.ZEAMMB73_Zm00001d046828_6	39.6256	24.3016	6.31327	45.898	20.8627	9.58922	679.638	395.239	404.921	247.805	483.182	326.925	59.0314	24.6219	19.807	18.718	21.2904	24.7827	4.64462	353.759	449.777	361.503	416.153	497.919	52.0277	217.757	62.0462	192.483	251.618	288.297	373.533	288.144	429.46	469.157	473.241	254.246	0.00448143	-3.47243	1.16533e-05	11.0996	2.34858
Zm00001d046828_12	gnl|WGS:LPUQ|mrna.ZEAMMB73_Zm00001d046828_12	40.5921	24.3016	6.31327	47.598	20.8627	10.6547	324.618	474.639	404.921	247.805	471.001	326.925	58.2337	25.5338	19.807	18.718	21.2904	24.7827	493.258	318.115	476.105	352.54	382.384	499.209	544.761	225.323	342.78	190.368	423.897	294.005	373.533	279.353	431.443	475.33	473.241	290.369	0.000295028	-3.62538	1.59829e-07	12.341	3.53014
Zm00001d033347	LOB domain-containing protein 38	281.245	257.971	68.5441	465.78	613.711	740.501	8062.49	7032.25	4967.65	1668.41	798.265	933.117	6282.85	6729.08	4672.56	5480.2	7686.95	4706.65	9834.51	14418.6	12116.6	857.449	1530.53	6034.37	11890.9	16480.6	11594.5	1029.04	2316.7	1348.24	5246.2	6114.51	4911.51	447.551	643.761	416.797	0.000614468	-3.77574	7.98918e-07	13.6966	3.2115
Zm00001d021641_1	Microtubule-associated protein TORTIFOLIA1	11.5977	0	0.901896	0.849964	0.869279	2.13094	50.9974	72.3428	22.0866	11.7494	42.2277	22.8752	51.8519	0.911923	29.2388	290.128	58.2684	1.03261	24.152	39.2075	16.4553	13.9423	32.7757	11.6095	1.02015	40.3564	5.08575	31.728	0.75561	8.56326	62.7787	18.5584	75.3786	21.6059	56.5206	17.3665	0.02891	-3.8019	0.000136257	13.9472	1.53895
Zm00001d017978	Endoglucanase 1	27.0614	90.6637	73.9555	41.6482	137.346	54.3389	1063.1	1810.33	714.134	1397.11	2139.81	995.071	56.6382	42.8604	38.6707	43.6752	165.841	48.5328	1938.66	1250.18	1114.57	2191.92	1531.52	1714.34	1465.96	2018.66	1736.28	1349.5	1959.3	2115.13	739.742	985.549	537.568	1290.18	1520.31	1515.06	0.000410564	-4.06153	2.66904e-07	16.6972	3.38662
Zm00001d002816	Lactoylglutathione lyase / glyoxalase I family protein	22.229	13.0855	14.4303	9.3496	2.60784	1.06547	242.237	284.96	353.386	305.484	554.644	65.7662	0	11.855	10.3751	28.0769	44.8219	55.7611	20.4363	35.6432	53.7538	41.8268	84.4224	132.864	55.0882	79.0313	100.698	76.1472	77.0722	82.7782	150.669	330.144	360.032	51.4426	481.862	1226.77	0.0156188	-4.10417	5.16143e-05	17.198	1.80635
Zm00001d054093_3	Senescence-associated protein DIN1	2.89943	0	0	0	6.08495	9.58922	102.975	4.41115	209.823	105.745	12.1811	10.4845	47.0656	2.73577	3.77275	28.0769	8.96437	32.011	59.4511	36.5343	36.2016	13.9423	6.95243	19.3492	276.461	10.0891	6.1029	3.1728	11.3341	91.3415	150.669	79.1174	87.2805	0	112.083	152.826	0.0413803	-4.22526	0.000248833	18.7038	1.38321
Zm00001d017360_3	hypothetical protein	15.4637	22.4323	1.80379	50.9978	54.7646	12.7856	691.407	461.406	738.981	420.842	458.008	512.785	0	47.42	20.7501	34.3163	17.9287	9.29352	704.124	567.618	562.77	709.064	599.895	1053.89	771.235	564.149	563.501	500.245	455.633	690.77	595.351	607.544	565.34	695.504	688.785	509.187	0.0015775	-4.22534	3.07655e-06	18.7049	2.80203
Zm00001d023426	hypothetical protein	6.76535	4.67339	5.41138	0.849964	3.47712	14.9166	141.223	288.489	136.201	153.81	144.549	372.675	4.78633	1.82385	10.3751	21.8376	5.60273	54.7285	151.415	256.631	157.97	180.254	244.328	206.391	190.768	107.617	279.716	152.294	160.189	92.293	6.27787	0	1.98365	17.4905	3.83191	1.38932	0.0286985	-4.30368	0.000134483	19.7486	1.54214
Zm00001d035651	DNA binding with one finger3	0	0	1.80379	13.5994	18.2549	0	54.9202	261.14	105.832	37.3844	32.4828	68.6256	274.416	8.2073	19.807	68.6325	302.548	344.893	97.537	132.771	215.015	180.254	64.5583	336.676	317.267	44.5602	78.3206	97.2991	34.0024	89.4385	19.8799	20.5119	199.357	10.2885	22.0335	14.5879	0.00270097	-4.3864	5.77974e-06	20.9141	2.56848
Zm00001d020898_2	Heat shock protein 90-2	19.3296	8.4121	45.0948	186.992	77.3658	151.297	388.365	177.328	130.679	918.589	1408.94	616.677	34.302	8.2073	265.036	119.587	458.303	25.8153	6059.37	5605.78	9184.23	4698.54	5216.31	11728.2	280.542	364.049	766.931	195.656	678.537	340.628	340.051	235.399	975.955	162.559	227.999	193.811	0.0545575	-4.40668	0.000380071	21.2102	1.26315
Zm00001d024821_3	Sucrose-phosphatase 2	0	0	0	0	8.69279	0	50.9974	47.6404	23.0069	24.5669	16.2414	35.2659	0	22.7981	0	23.9174	42.5808	0	73.385	51.6826	9.87316	24.8969	8.93884	32.2486	7.14106	19.3375	47.8061	54.9952	65.738	0	117.187	51.7682	78.3541	69.9619	17.2436	39.5957	0.0220071	-4.57664	8.88199e-05	23.8619	1.65744
Zm00001d025859	MazG nucleotide pyrophosphohydrolase domain protein	0.966478	14.9548	3.60758	2.54989	2.60784	3.19641	113.763	121.748	238.351	202.944	88.5157	275.455	4.78633	20.0623	0	3.11966	0	0	280.535	231.681	270.963	169.299	137.062	110.935	174.446	302.673	227.842	147.006	81.6058	226.451	0	15.6281	43.6402	23.6636	49.8148	31.2598	0.0261907	-4.68808	0.000112799	25.7782	1.58185
Zm00001d013964_1	ALG2-interacting protein X	16.4301	5.60806	3.60758	33.9985	8.69279	20.2439	508.012	352.892	378.233	475.317	492.927	598.567	680.456	13.6788	2.82957	21.8376	20.1698	11.3587	458.888	417.916	506.822	415.28	16.8845	1492.47	416.222	52.127	341.763	2.1152	9.06731	38.059	503.276	492.286	488.969	1006.22	423.426	1426.14	0.00616828	-4.7675	1.70422e-05	27.237	2.20984
Zm00001d003127_14	60S ribosomal protein L23a-1	16.4301	0	0.901896	13.5994	0.869279	9.58922	160.838	364.361	12.8839	491.338	473.437	45.7504	27.1225	0.911923	88.6597	456.51	1.12055	259.186	13.9339	286.928	102.023	512.876	459.854	7.73967	52.0277	277.45	106.801	23.2672	782.812	587.059	91.0291	26.3725	17.8528	16.4616	70.8903	40.2904	0.0166873	-4.82503	5.74053e-05	28.3451	1.77762
Zm00001d044185	Calcium-dependent protein kinase 3	28.0279	39.2564	1.80379	9.3496	25.2091	27.7022	809.093	801.947	965.369	429.387	1191.31	473.707	23.9316	10.0312	2.82957	9.35898	21.2904	16.5218	569.43	989.99	958.793	480.012	1195.82	620.464	182.607	117.706	126.127	109.99	113.341	0	1093.4	1347.93	1140.6	2287.14	1951.4	1519.23	0.0146267	-4.89706	4.63547e-05	29.7963	1.83485
Zm00001d012211	gnl|WGS:LPUQ|mrna.ZEAMMB73_Zm00001d012211	33.8267	37.3871	32.4683	0	0	0	3250.1	245.26	1175.19	2362.7	637.475	696.74	27.1225	39.2127	43.3867	16.6382	0	0	269.388	50.7915	81.1793	201.167	981.286	167.693	1125.23	1203.13	114.938	1814.84	298.466	1877.26	32.4356	706.196	1580.97	107.001	2759.93	2163.18	0.0404649	-5.53466	0.000236752	46.3553	1.39292
Zm00001d025855_38	hypothetical protein	0	0	0	7.64967	0	1.06547	28.4408	31.7603	25.7677	246.737	158.354	26.6877	0	0	0	7.27921	1.12055	12.3914	80.8163	283.363	172.232	68.7154	223.471	245.09	35.7053	86.5982	62.0462	139.603	38.5361	93.2444	10.4631	9.76759	53.5585	12.3462	0	4.86263	0.0378701	-5.61227	0.000212435	48.9173	1.4217
Zm00001d012211_1	gnl|WGS:LPUQ|mrna.ZEAMMB73_Zm00001d012211_1	33.8267	37.3871	32.4683	0	0	0	1373.99	1911.79	1176.11	2362.7	3147.59	696.74	26.3248	38.3008	43.3867	16.6382	0	0	269.388	50.7915	81.1793	201.167	981.286	167.693	1126.25	1203.13	114.938	1814.84	298.466	1877.26	32.4356	708.15	1580.97	107.001	2759.93	2163.18	0.0357921	-5.6667	0.00018737	50.798	1.44621
Zm00001d047030_10	gnl|WGS:LPUQ|mrna.ZEAMMB73_Zm00001d047030_10	0	0	0	0	0	0	0.980719	5.29338	0.920275	11.7494	8.93278	5.7188	0	0	7.54551	0	0	0	7.43139	16.9305	9.87316	12.9464	6.95243	0	11.2217	21.8597	4.0686	22.2096	18.8902	0	28.2504	14.6514	5.95094	11.3174	12.4537	28.4811	0.0112881	-5.7467	3.45509e-05	53.6946	1.94738
Zm00001d025855	hypothetical protein	0	0	0	5.09978	0	1.06547	42.1709	34.4069	23.0069	82.2458	136.428	20.9689	0	0	0	6.23932	1.12055	9.29352	77.1007	84.6526	66.9181	26.8886	88.3952	58.0475	172.406	175.719	92.5607	192.483	61.96	127.497	20.9262	7.81407	135.88	9.25967	0	4.86263	0.0168964	-5.81371	6.13284e-05	56.2472	1.77221
Zm00001d012258	gnl|WGS:LPUQ|mrna.ZEAMMB73_Zm00001d012258	0	0	0	16.9993	1.73856	0	68.6503	123.512	72.7017	0	47.9122	49.5629	0	0	0	28.0769	64.9917	81.5765	411.513	323.462	753.651	99.5876	235.389	733.979	494.774	297.629	434.323	92.0112	226.683	270.219	184.151	122.095	128.937	98.7698	0	29.8705	0.0413803	-5.85597	0.000246662	57.9191	1.38321
Zm00001d035113_7	Homeodomain-like superfamily protein	1.93296	9.34677	0.901896	0	0	1.06547	392.287	278.784	409.522	148.47	237.125	360.284	0	5.47154	0	81.1112	26.8931	7.22829	0	131.88	0	301.75	284.056	0	146.902	232.049	81.372	280.264	234.239	130.352	5.23156	5.86055	12.8937	30.8656	9.57977	77.8021	0.0401168	-5.88802	0.000232542	59.2205	1.39667
Zm00001d026594	Cytokinin response regulator2	2.89943	5.60806	3.60758	17.8492	0	0	1433.81	324.66	1080.4	669.716	450.699	235.424	3.19089	4.55961	3.77275	0	106.452	12.3914	96.608	0	54.8509	436.194	43.701	27.0889	896.714	99.2095	750.657	418.809	65.738	270.219	52.3156	35.1633	1216.97	34.981	226.083	199.368	0.0168964	-5.94243	6.11661e-05	61.4962	1.77221
Zm00001d020227_1	transducin family protein / WD-40 repeat family protein	0	0	0	0	0	0	13.7301	23.8202	4.60138	28.8394	7.30864	22.8752	0	0	0	0	0	0	1.85785	2.67324	0	1.99175	22.8437	14.1894	21.4232	0	2.0343	16.9216	12.8454	22.8354	37.6672	24.419	1.98365	2.0577	4.78988	33.3438	0.036334	-5.98735	0.000191916	63.4413	1.43969
Zm00001d016237	NOD26-like membrane intrinsic protein1	67.6535	50.4726	101.012	54.3977	293.816	60.7317	11111.5	7820.08	4789.11	0	39.7915	0	20761.5	20158.1	19953.1	22588.4	17727	18912.3	2534.1	2216.12	3032.16	204.155	217.512	4308.42	13467	13055.3	9482.89	59.2256	109.563	236.917	3344.01	3094.37	7760.03	278.819	108.251	216.735	0.0220071	-6.04648	8.85002e-05	66.0953	1.65744
Zm00001d002071	DNA topoisomerase 2	7.73183	0	0	0	2.60784	0	1170	73.225	65.3395	243.533	449.075	61.9536	29.5157	5.47154	13.2046	13.5185	10.0849	25.8153	136.552	114.058	342.269	9.95876	49.6602	74.8168	4.08061	91.6427	37.6346	0	2.26683	0	197.753	128.932	89.2641	62.76	4.78988	5.5573	0.0220071	-6.08954	8.82033e-05	68.0978	1.65744
Zm00001d020227_3	transducin family protein / WD-40 repeat family protein	0	0	0	0	0	0	17.6529	20.2913	4.60138	8.54502	11.369	24.7815	0	0	0	0	0	0	1.85785	7.12864	0	3.9835	26.8165	24.509	15.3023	0	6.1029	48.6496	17.379	22.8354	27.2041	40.0471	2.97547	1.02885	3.83191	31.9544	0.0291972	-6.16938	0.000139034	71.9726	1.53466
Zm00001d020227_17	transducin family protein / WD-40 repeat family protein	0	0	0	0	0	0	16.6722	20.2913	4.60138	7.47689	22.738	23.8283	0	0	0	0	0	0	1.85785	7.12864	0	3.9835	24.8301	23.219	20.403	0	6.1029	57.1104	18.1346	26.6413	36.6209	42.0006	0.991824	2.0577	3.83191	26.3972	0.031362	-6.27513	0.000151525	77.4467	1.5036
Zm00001d026490_1	proton-exporting ATPase4	314.105	7.47742	3.60758	10.1996	8.69279	43.6842	9519.84	130.57	10135	11251.7	9718.86	11049.7	7.97721	6.38346	132.046	5375.18	7.84383	6893.73	6.50246	6.23756	466.232	2.98763	522.426	1.28995	3707.23	76.509	7136.33	11765.8	1537.67	9865.83	536.758	9585.91	10617.5	8860.47	11193	11197.3	0.0368322	-6.28653	0.000196542	78.061	1.43377
Zm00001d036334_14	Prolyl oligopeptidase family protein	0	1.86935	0	0	1.73856	0	78.4575	91.7519	55.2165	10.6813	16.2414	24.7815	0	0.911923	0	18.718	7.84383	0	38.0859	87.3258	53.7538	76.6824	225.457	38.6984	0	2.52228	0	1.0576	0.75561	6.66032	74.2881	94.7456	22.8119	221.203	110.167	78.4968	0.0332354	-6.30056	0.000166546	78.8236	1.4784
Zm00001d036334_21	Prolyl oligopeptidase family protein	0	2.80403	0	0	1.73856	0	98.0719	83.8118	71.7815	61.9514	263.923	20.0158	0	10.0312	0	17.6781	5.60273	0	33.4412	74.8507	65.821	67.7196	373.445	37.4084	0	1.68152	0	0	0.75561	3.8059	86.8438	168.002	20.8283	120.376	94.8397	70.1609	0.0458507	-6.34068	0.000286893	81.0468	1.33865
Zm00001d018703_1	hypothetical protein	0	7.47742	0	0	0	0	212.816	307.898	311.973	207.217	29.2345	242.096	18.3476	0	0	139.345	87.4026	0	108.684	11.584	83.3733	94.6082	122.164	127.705	41.8262	15.1337	148.504	65.5712	56.6707	65.6517	10.4631	25.3957	137.864	167.703	139.865	87.5274	0.00110422	-6.36028	1.88434e-06	82.1555	2.95694
Zm00001d024205_2	zinc ion binding	0.966478	1.86935	0.901896	0.849964	1.73856	1.06547	0.980719	2.64669	2.76083	1.06813	223.319	2.8594	3.98861	2.73577	305.593	1.03989	2.24109	7.22829	0.928923	155.048	10.9702	188.221	204.6	317.327	5.10076	10.0891	183.087	268.63	148.099	3.8059	0	221.724	189.438	194.453	280.687	129.207	0.0158561	-6.37412	5.32572e-05	82.9472	1.7998
Zm00001d020227_10	transducin family protein / WD-40 repeat family protein	0	0	0	0	0	0	21.5758	21.1735	7.3622	7.47689	11.369	26.6877	0	0	0	0	0	0	1.85785	7.12864	0	3.9835	23.8369	25.7989	23.4635	0	6.1029	59.2256	28.7132	25.6898	47.084	46.8844	2.97547	2.0577	3.83191	28.4811	0.0271115	-6.3998	0.00012264	84.4369	1.56685
Zm00001d002326_8	adenosylmethionine aminotransferase1	3.86591	0	0	0	0	0	24.518	74.9895	75.4626	67.292	68.2139	25.7346	0	0	0	6.23932	0	0	30.6545	70.3953	9.87316	42.8227	90.3816	38.6984	83.6525	47.9233	16.2744	22.2096	114.853	41.8648	52.3156	113.304	35.7057	123.462	53.6467	293.147	0.00510319	-6.41783	1.3823e-05	85.4987	2.29216
Zm00001d014615	xyloglucan endotransglycosylase homolog1	2.89943	58.8847	0	42.4982	81.7122	72.4519	113.763	4449.08	5168.27	2847.63	43.8518	2931.84	477.037	2.73577	42.4435	84.2308	163.6	297.393	5730.53	3321.05	6161.95	2847.21	3908.26	20388.9	12042.9	5528.83	0	1650.91	3140.31	3274.97	9997.5	7102.01	5104.92	8378.97	6216.31	5150.92	0.00292738	-6.61399	6.42283e-06	97.9511	2.53352
Zm00001d020227_8	transducin family protein / WD-40 repeat family protein	0	0	0	0	0	0	23.5372	36.1714	4.60138	12.8175	19.4897	21.9221	0	0	0	0	0	0	0.928923	6.23756	0	3.9835	29.7961	16.7693	31.6247	0.840759	6.1029	34.9008	19.6458	26.6413	37.6672	174.84	7.93459	2.0577	7.66382	22.2292	0.0240342	-6.74165	0.000102146	107.014	1.61917
Zm00001d001962_8	Ubiquitin-like superfamily protein	0	0	0	2.54989	0	0	60.8046	92.6341	0	56.6107	59.2812	0	0	0	26.4093	35.3562	8.96437	4.13045	0	109.603	0	5.97525	108.259	23.219	85.6928	79.8721	0	14.8064	39.2917	46.6222	58.5934	109.397	28.7629	61.7311	77.5961	265.361	0.0265832	-6.74822	0.00011737	107.502	1.57539
Zm00001d012395_4	Mannose-1-phosphate guanylyltransferase 1	0	0	0	0	0	0	41.1902	59.1094	23.9272	0	38.9794	11.4376	0	0	0	0	0	0	56.6643	38.3164	16.4553	91.6206	0.993204	32.2486	0	10.9299	31.5317	8.4608	6.04488	0	13.602	0.976759	9.91824	20.577	6.70584	36.8171	0.0413803	-6.76322	0.000248156	108.626	1.38321
Zm00001d041767_4	PHD finger protein ALFIN-LIKE 6	0	0	0	0	0	0	49.0359	36.1714	23.9272	0	17.0535	0	0	0	15.091	0	44.8219	20.6523	0	24.0592	0	51.7855	39.7282	25.7989	18.3627	7.56683	35.6003	0	15.8678	0	9.4168	20.5119	16.861	7.20196	0	79.8861	0.0378992	-6.77077	0.000217634	109.196	1.42137
Zm00001d026490_4	proton-exporting ATPase4	281.245	7.47742	3.60758	10.1996	9.56207	42.6187	8746.05	128.805	1246.05	10662	9197.51	10117.5	7.17949	5.47154	119.785	4961.3	7.84383	6915.41	6.50246	5.34648	15889.2	2.98763	20086.6	1.28995	3650.1	14225.6	7134.29	11764.7	1455.3	9863.93	18466.3	8993.02	9709.95	8605.32	10275.3	10563	0.0158554	-6.83773	5.28257e-05	114.383	1.79982
Zm00001d018418_2	oxidoreductase zinc-binding dehydrogenase family protein	0	0	0	0	0	0	0	7.05784	0	6.40876	15.4293	4.76566	0	0	0	0	0	0	25.0809	28.5146	97.6345	6.97113	45.6874	34.8285	23.4635	47.9233	10.1715	0	14.3566	0	15.6947	28.326	20.8283	42.1829	46.9409	80.5808	0.0480409	-6.8784	0.000311008	117.653	1.31839
Zm00001d006739	Seed specific protein Bn15D17A	0	0	2.70569	0	0	0	34.3252	5.29338	6.44193	0	0	3.81253	0	21.8861	7.54551	4.15955	8.96437	16.5218	265.672	106.93	664.792	63.7361	81.4428	224.451	56.1084	11.7706	48.8232	3.1728	6.80049	0	20.9262	15.6281	26.7792	5.14426	9.57977	33.3438	0.0286985	-6.97459	0.000134463	125.766	1.54214
Zm00001d049605_22	Protein CHROMATIN REMODELING 35	0	0	0	0	0	0	14.7108	33.5247	32.2096	42.7251	128.307	18.1095	0	0	0	0	0	0	0	8.01972	37.2986	25.8928	35.7554	25.7989	38.7658	27.745	45.7718	38.0736	12.8454	0	9.4168	12.6979	33.722	3.08656	2.87393	19.4505	0.0146267	-6.98004	4.61732e-05	126.242	1.83485
Zm00001d007436_5	nuclear factor Y subunit C11	0	0	0	4.24982	0	0	116.706	119.983	316.575	27.7713	185.964	133.439	0	0	49.0458	0	0	0	26.0099	56.138	10.9702	103.571	91.3748	101.906	16.3224	79.0313	57.9776	11.6336	23.4239	0	69.0565	134.793	117.035	291.165	432.048	202.147	0.0169219	-6.98804	6.1879e-05	126.943	1.77155
Zm00001d044649_22	Plant mobile domain protein family	0	0	0	0	0	0	22.5565	33.5247	68.1004	0	25.9863	28.594	0	0	0	0	0	0	49.2329	59.7023	30.7165	36.8474	17.8777	33.5386	64.2696	2.52228	0	0	24.9351	0	15.6947	51.7682	9.91824	42.1829	7.66382	27.7865	0.0378701	-6.9946	0.000212321	127.522	1.4217
Zm00001d049605_12	Protein CHROMATIN REMODELING 35	0	0	0	0	0	0	20.5951	34.4069	32.2096	27.7713	131.555	20.9689	0	0	0	0	0	0	0	4.4554	44.9777	24.8969	32.7757	43.8581	39.7859	21.8597	34.5831	31.728	14.3566	0	6.27787	8.79083	78.3541	3.08656	1.91595	16.6719	0.0176486	-7.04326	6.59707e-05	131.896	1.75329
Zm00001d051406	LYR family of Fe/S cluster biogenesis protein	0	0	0	0	0	0	13.7301	5.29338	0	27.7713	12.1811	3.81253	0	0	0	0	0	0	6.50246	17.8216	109.702	3.9835	5.95923	33.5386	0	0	21.3602	83.5504	3.77805	6.66032	35.5746	41.0239	57.5258	65.8465	67.0584	61.1302	0.0404649	-7.05938	0.00023657	133.378	1.39292
Zm00001d046934_2	hypothetical protein	0	0	0	0	1.73856	2.13094	293.235	522.28	472.101	30.9757	90.1398	72.4381	59.0314	9.11923	1.88638	0	13.4466	5.16307	10.2182	14.2573	4.38807	3.9835	23.8369	21.9291	59.1688	199.26	285.819	49.7072	82.3614	138.915	12.5557	20.5119	23.8038	11.3174	17.2436	1.38932	0.00244791	-7.07118	5.17193e-06	134.474	2.6112
Zm00001d044649_27	Plant mobile domain protein family	0	0	0	0	0	0	22.5565	33.5247	68.1004	0	27.6104	28.594	0	0	0	0	0	0	57.5933	59.7023	46.0747	41.8268	17.8777	33.5386	64.2696	2.52228	0	0	27.2019	0	15.6947	51.7682	12.8937	42.1829	7.66382	34.0384	0.0375501	-7.08408	0.000201836	135.682	1.42539
Zm00001d037648_3	Disease resistance protein RPP13	12.5642	0	0	0	0	0	398.172	227.615	560.448	566.107	328.077	357.425	0	0	0	0	0	0	402.224	70.3953	406.993	408.309	547.256	445.031	439.685	592.735	457.718	449.48	322.645	330.161	520.017	286.19	56.534	443.435	426.3	506.409	0.0166873	-7.25546	5.87611e-05	152.796	1.77762
Zm00001d020227_29	transducin family protein / WD-40 repeat family protein	0	0	0	0	0	0	21.5758	9.70452	7.3622	12.8175	33.2949	29.5471	0	0	0	0	0	0	202.505	44.554	2.19403	6.97113	32.7757	14.1894	5.10076	35.3119	4.0686	7.4032	17.379	45.6707	0	14.6514	0	251.04	22.0335	1.38932	0.0378701	-7.32481	0.000214208	160.32	1.4217
Zm00001d033825_8	SWI/SNF complex subunit SWI3D	1.93296	0	0	0	0	0	80.4189	106.75	29.4488	72.6326	60.9053	24.7815	0	29.1815	0	29.1168	0	0	36.228	18.7127	114.09	0	0	0	150.982	0	0	149.122	166.99	242.626	37.6672	31.2563	20.8283	72.0196	43.109	100.726	0.0430993	-7.34059	0.00026384	162.083	1.36553
Zm00001d032283_1	hypothetical protein	0	0	0	0	0	0	2.94216	14.1157	28.5285	27.7713	47.9122	17.1564	0	0	0	0	0	0	51.0908	12.4751	21.9403	77.6783	67.5379	0	0	27.745	93.5778	48.6496	41.5585	55.1855	12.5557	39.0703	32.7302	48.3561	23.9494	40.2904	0.00694513	-7.34475	1.97529e-05	162.551	2.15832
Zm00001d026346_4	Polyadenylate-binding protein RBP45C	0	0	0	0	0	0	46.0938	17.6446	46.0138	22.4307	83.6433	30.5002	0	0	0	0	0	0	1.85785	66.831	50.4628	14.9381	32.7757	23.219	42.8464	41.1972	18.3087	13.7488	46.8478	0	16.741	61.5358	28.7629	43.2118	48.8568	52.7943	0.00240309	-7.37669	4.93228e-06	166.189	2.61923
Zm00001d044127_15	putative transcription factor	0	0	0	0	0	0	30.4023	26.4669	0	37.3844	34.919	33.3596	0	0	0	0	0	0	4.64462	122.969	3.29105	22.9051	38.735	3.86984	9.18137	36.1526	15.2573	48.6496	44.581	1.90295	74.2881	12.6979	16.861	187.251	0	115.314	0.0224868	-7.49026	9.19743e-05	179.801	1.64807
Zm00001d003757	Bifunctional inhibitor/lipid-transfer protein/seed storage 2S albumin superfamily protein	0	0	0	0	3.47712	0	543.318	808.122	356.146	455.022	259.051	348.847	6.38177	7.29538	5.65913	12.4786	0	0	0	22.277	2.19403	21.9093	14.8981	18.0592	33.665	122.751	67.1319	56.0528	54.4039	62.7973	51.2692	84.978	5.95094	47.3272	12.4537	27.7865	0.00838099	-7.62196	2.47448e-05	196.987	2.0767
Zm00001d026386_4	2-methoxy-6-polyprenyl-14-benzoquinol methylase mitochondrial	0	0	0	0	0	0	35.3059	26.4669	0.920275	22.4307	3.24828	12.3907	0	0	0	0	0	0	12.076	48.1183	4.38807	27.8845	146.994	68.3671	52.0277	26.0635	78.3206	57.1104	48.359	45.6707	4.18524	18.5584	4.95912	68.9331	186.806	76.4128	0.00458008	-7.71399	1.20339e-05	209.963	2.33913
Zm00001d044649_9	Plant mobile domain protein family	0	0	0	0	0	0	54.9202	73.225	8.28248	0	42.2277	28.594	0	0	0	0	0	0	145.841	118.514	71.3061	98.5917	17.8777	78.6867	7.14106	5.88531	0	0	4.53366	0	28.2504	102.56	24.7956	85.3947	18.2016	69.4662	0.0430468	-7.72512	0.000262353	211.589	1.36606
Zm00001d023689_2	SGF29 tudor-like domain	0	0	0	0	0	0	0	45.8759	53.376	49.1338	59.2812	27.6408	0	0	0	0	0	0	101.253	21.3859	0	0	50.6534	0	69.3703	44.5602	72.2177	24.3248	21.1571	0	11.5094	69.3499	77.3623	56.5869	45.0249	250.078	0.0526687	-7.81076	0.000359173	224.529	1.27845
Zm00001d024908_10	Arginase 1 mitochondrial	0	0	0	0	0	0	27.4601	5.29338	2.76083	58.747	27.6104	20.9689	0	0	0	0	0	0	50.1619	73.9596	7.67912	73.6948	59.5923	464.38	66.3099	10.0891	15.2573	0	10.5785	0	5.23156	7.81407	0	24.6925	63.2265	120.871	0.0432226	-7.86616	0.000266241	233.32	1.36429
Zm00001d013023_10	Protein GLE1	0	0	0	0	0	0	55.901	72.3428	41.4124	21.3625	110.442	80.0631	0	0	0	0	0	0	30.6545	77.5239	49.3658	48.7979	119.185	65.7872	82.6323	79.0313	3.05145	61.3408	77.8278	27.5927	25.1115	50.7914	35.7057	0	19.1595	61.8249	0.0015775	-7.98375	3.04674e-06	253.132	2.80203
Zm00001d047912	Translation initiation factor IF-2	0	0	0	0	0	0	0	4.41115	0	11.7494	14.6173	52.4223	0	0	0	0	0	0	67.8114	68.6131	131.642	88.6329	91.3748	104.486	23.4635	0	7.12005	16.9216	20.4015	0	79.5196	23.4422	152.741	77.1639	152.318	145.879	0.0413803	-8.02479	0.00024565	260.438	1.38321
Zm00001d042884_2	Acyl-coenzyme A oxidase	0	0	0	0	0	0	82.3804	102.339	100.31	16.0219	116.938	26.6877	0	29.1815	0	0	0	0	218.297	148.81	109.702	6.97113	67.5379	30.9587	71.4106	26.0635	0	9.5184	26.4463	39.0104	32.4356	45.9077	27.7711	58.6446	0	88.9167	0.00272196	-8.1765	5.89838e-06	289.316	2.56512
Zm00001d020227_28	transducin family protein / WD-40 repeat family protein	0	0	0	0	0	0	77.4768	48.5226	23.0069	14.9538	223.319	75.2975	0	0	0	0	0	0	42.7305	60.5934	40.5896	34.8557	56.6127	47.728	43.8665	39.5157	5.08575	42.304	59.6932	67.5546	81.6123	42.9774	12.8937	195.482	80.4701	83.3594	0.000626622	-8.19414	8.63591e-07	292.875	3.20299
Zm00001d013023_8	Protein GLE1	0	0	0	0	0	0	55.901	96.163	59.8179	21.3625	147.797	85.7819	0	0	0	0	0	0	29.7256	69.5042	49.3658	59.7525	150.967	150.924	83.6525	79.0313	10.1715	65.5712	95.2068	31.3986	33.482	60.559	50.583	0	27.7813	61.8249	0.00126825	-8.265	2.23999e-06	307.618	2.8968
Zm00001d049605_3	Protein CHROMATIN REMODELING 35	0	0	0	0	0	0	18.6337	121.748	36.811	85.4502	139.676	86.7351	0	0	0	0	0	0	0	59.7023	132.739	24.8969	44.6942	42.5682	42.8464	115.184	58.9947	29.6128	81.6058	0	63.825	136.746	63.4767	59.6734	24.9074	120.177	0.00401227	-8.27828	9.88995e-06	310.464	2.39661
Zm00001d044186_230	hypothetical protein	0	0	0	0	0	0	23.5372	119.983	57.0571	58.747	36.5432	30.5002	0	0	0	0	0	0	48.304	30.2967	0	0	138.055	30.9587	0	46.2417	0	35.9584	54.4039	0	137.067	202.189	115.052	77.1639	179.142	173.665	0.0487335	-8.28196	0.000316812	311.257	1.31217
Zm00001d020227_2	transducin family protein / WD-40 repeat family protein	0	0	0	0	0	0	95.1297	52.0515	36.811	14.9538	132.368	94.3601	0	0	0	0	0	0	29.7256	90.8901	53.7538	42.8227	55.6194	23.219	90.7935	40.3564	5.08575	49.7072	124.676	45.6707	95.2143	53.7217	12.8937	12.3462	181.058	171.581	0.000730766	-8.29134	1.11703e-06	313.287	3.13622
Zm00001d026346_1	Polyadenylate-binding protein RBP45C	0	0	0	0	0	0	48.0552	24.7024	59.8179	91.8589	98.2606	47.6566	0	0	0	0	0	0	31.5834	94.4545	83.3733	17.9258	55.6194	38.6984	36.7255	95.0057	23.3945	46.5344	52.8927	116.08	24.0652	61.5358	81.3296	55.558	149.444	174.36	0.00045621	-8.2949	3.08935e-07	314.061	3.34084
Zm00001d020973_4	Chaperone protein dnaJ 10	0	0	0.901896	0	0	0	139.262	169.388	152.766	50.202	111.254	121.048	0	0	11.3183	41.5955	0	0	50.1619	85.5437	119.575	0	28.8029	64.4973	197.909	180.763	224.79	103.645	154.144	163.654	38.7135	48.8379	5.95094	30.8656	2.87393	0	0.00192451	-8.32764	3.85756e-06	321.27	2.71568
Zm00001d020227_27	transducin family protein / WD-40 repeat family protein	0	0	0	0	0	0	87.284	44.9937	23.0069	19.2263	190.837	59.0942	0	0	0	0	0	0	47.3751	48.1183	131.642	35.8515	122.164	49.0179	85.6928	41.1972	5.08575	34.9008	43.8254	81.8268	74.2881	71.3034	12.8937	202.684	76.6382	109.757	0.000614468	-8.37293	7.86987e-07	331.514	3.2115
Zm00001d026392_1	gnl|WGS:LPUQ|mrna.ZEAMMB73_Zm00001d026392_1	3.86591	0	0	0	1.73856	0	171.626	193.208	228.228	120.698	99.0726	154.407	0	0	0	0	13.4466	0	582.435	368.907	507.919	503.913	429.064	411.493	573.325	460.736	857.458	339.489	507.014	569.933	440.497	366.284	406.648	412.57	461.745	477.233	0.000581506	-8.43179	6.83177e-07	345.319	3.23545
Zm00001d039900_6	gnl|WGS:LPUQ|mrna.ZEAMMB73_Zm00001d039900_6	0	0	0	0	0	0	67.6696	20.2913	46.934	26.7032	56.0329	26.6877	0	0	0	0	0	0	56.6643	162.177	68.0151	40.8309	103.293	172.853	92.8338	68.9422	0	64.5136	55.1595	0	174.734	131.862	121.994	145.068	122.621	81.9701	0.00376045	-8.54015	8.86177e-06	372.255	2.42476
Zm00001d032283_2	hypothetical protein	0	0	0	0	0	0	2.94216	91.7519	25.7677	24.5669	88.5157	145.829	0	0	0	0	0	0	162.562	45.4451	47.1717	147.39	134.083	180.592	0	58.8531	68.1491	134.315	139.788	64.7002	8.37049	41.0239	150.757	53.5003	59.3946	32.6491	0.00240309	-8.54044	4.94703e-06	372.33	2.61923
Zm00001d020227_25	transducin family protein / WD-40 repeat family protein	0	0	0	0	0	0	94.149	51.1693	36.811	20.2944	144.549	41.9378	0	0	0	0	0	0	40.8726	54.3559	166.747	42.8227	60.5855	23.219	98.9547	41.1972	5.08575	38.0736	72.5385	39.9619	95.2143	77.1639	170.594	223.261	177.226	116.009	0.000587941	-8.55914	7.16652e-07	377.188	3.23067
Zm00001d025353_13	sec23/sec24 transport family protein	0	0	0	0	0	0	165.741	42.347	138.041	126.039	73.8984	9.53133	0	0	0	0	0	0	48.304	131.88	108.605	251.957	5.95923	0	22.4433	149.655	58.9947	132.2	139.788	0	41.8524	43.9541	182.496	85.3947	0	0.694662	0.0225474	-8.57909	9.28327e-05	382.44	1.6469
Zm00001d049605_6	Protein CHROMATIN REMODELING 35	0	0	0	0	0	0	26.4794	118.219	34.9705	148.47	112.066	102.938	0	0	0	0	0	0	0	118.514	62.53	25.8928	45.6874	29.6687	40.8061	89.9612	69.1662	39.1312	74.8053	0	256.346	78.1407	44.6321	168.732	251.948	81.2754	0.00446951	-8.62303	1.14419e-05	394.268	2.34974
Zm00001d052840_16	Phosphatidylinositol/phosphatidylcholine transfer protein SFH13	0	0	0	0	0	0	0.980719	7.05784	0	0	7.30864	9.53133	0	0	9.43188	0	0	0	0	149.701	189.784	222.08	127.13	261.859	28.5643	0	27.4631	37.016	91.4288	11.4177	101.492	94.7456	155.716	344.665	223.209	222.292	0.0333099	-8.82415	0.000168052	453.246	1.47743
Zm00001d007124_1	Uveal autoantigen with coiled-coil domains and ankyrin repeats isoform 4	0	0	0	0	0	0	101.014	102.339	68.1004	44.8613	96.6364	161.079	0	0	0	0	0	0	129.12	31.1878	88.8584	85.6453	97.334	199.942	133.64	95.0057	105.784	0	148.099	71.3605	70.1028	111.35	131.913	101.856	92.9238	95.8633	0.00059913	-8.84958	7.46518e-07	461.304	3.22248
Zm00001d010169_1	Cysteine-rich receptor-like protein kinase 40	0	0	0	0	0	0	64.7274	94.3985	136.201	110.017	118.562	168.704	0	0	0	0	0	0	0	19.6038	0	0	0	63.2073	170.365	179.922	129.178	490.726	209.304	245.48	20.9262	73.2569	68.4358	44.2406	45.0249	51.405	0.0271115	-8.93244	0.000121977	488.578	1.56685
Zm00001d020227_19	transducin family protein / WD-40 repeat family protein	0	0	0	0	0	0	78.4575	153.508	146.324	91.8589	126.683	35.2659	0	0	0	0	0	0	128.191	161.285	95.4405	61.7443	144.015	39.9883	61.2091	216.916	6.1029	170.274	163.212	33.3016	109.863	109.397	104.141	11.3174	72.8062	240.353	0.000503471	-8.96575	4.50039e-07	499.99	3.29803
Zm00001d023426_3	hypothetical protein	0	0	0	0	0	0	133.378	157.037	218.105	136.72	180.28	74.3444	0	0	18.8638	0	0	0	80.8163	130.098	210.627	238.014	271.145	192.202	140.781	105.095	99.6808	127.97	116.364	125.595	0	0	0	0	0	0	0.0378701	-9.07147	0.00021279	538.001	1.4217
Zm00001d012761	Protein kinase family protein	0	0	0	0	0	0	338.348	42.347	20.2461	289.462	173.783	214.455	0	0	0	0	0	0	0	6.23756	0	0	0	0	110.176	122.751	234.962	113.163	66.4936	340.628	49.1766	283.26	119.019	55.558	182.016	179.917	0.0477693	-9.16519	0.000304285	574.113	1.32085
Zm00001d012195_1	gnl|WGS:LPUQ|mrna.ZEAMMB73_Zm00001d012195_1	0	0	0	0	0	0	216.739	97.0452	67.1801	20.2944	178.656	122.954	0	0	0	0	0	0	228.515	236.136	320.329	152.369	211.553	206.391	55.0882	200.101	119.007	26.44	30.2244	14.2721	79.5196	232.469	49.5912	53.5003	9.57977	15.9772	0.000730766	-9.16602	1.12828e-06	574.443	3.13622
Zm00001d013023_4	Protein GLE1	0	0	0	0	0	0	244.199	200.266	112.274	116.426	179.468	129.626	0	0	0	0	0	0	53.8776	57.9202	44.9777	190.212	113.225	56.7576	78.5517	176.559	330.574	102.587	76.3166	69.4576	83.7049	135.769	59.5094	0	156.15	193.116	0.000730766	-9.17482	1.12194e-06	577.959	3.13622
Zm00001d012395_1	Mannose-1-phosphate guanylyltransferase 1	0	0	0	0	0	0	111.802	193.208	125.157	86.5183	165.662	171.564	0	0	0	0	0	0	70.5982	122.969	202.948	263.907	306.9	276.048	78.5517	98.3688	90.5264	8.4608	185.88	42.8163	59.6397	82.0477	66.4522	49.3849	14.3697	128.512	0.000473474	-9.1944	4.104e-07	585.856	3.3247
Zm00001d025407	COP9 signalosome complex subunit 8	0	0	0	0	0	0	135.339	172.035	106.752	195.467	191.649	153.454	0	0	0	0	0	0	74.3139	163.959	65.821	107.555	162.886	81.2666	64.2696	96.6873	71.2005	138.546	139.032	181.732	104.631	97.6759	82.3214	120.376	158.066	149.352	0.000152604	-9.20035	5.78703e-08	588.274	3.81643
Zm00001d037277_1	gnl|WGS:LPUQ|mrna.ZEAMMB73_Zm00001d037277_1	0	0	0	0	0	0	34.3252	84.694	36.811	39.5207	78.7709	82.9225	0	3.64769	0	0	17.9287	0	107.755	49.9005	151.388	84.6494	78.4631	532.748	163.224	89.9612	14.2401	151.237	86.1395	30.4472	218.679	171.91	158.692	241.78	255.78	159.772	8.72888e-05	-9.25203	2.12796e-08	609.732	4.05904
Zm00001d021978	ARM repeat superfamily protein	0	0	0	0	0	0	117.686	134.099	158.287	240.329	0	193.486	30.3134	29.1815	78.2846	87.3505	64.9917	0	136.552	171.978	0	107.555	50.6534	28.3788	14.2821	52.9678	158.675	94.1264	60.4488	342.531	121.372	93.7688	76.3704	109.058	123.579	325.796	1.18184e-06	-9.28762	3.20126e-11	624.958	5.92744
Zm00001d044127_13	putative transcription factor	0	0	0	0	0	0	25.4987	36.1714	38.6516	91.8589	69.8381	10.4845	0	0	0	0	0	0	0	87.3258	84.4703	102.575	179.77	206.391	120.378	102.573	16.2744	77.2048	87.6507	27.5927	276.226	218.794	284.653	511.34	335.292	229.238	0.0024074	-9.29546	5.02111e-06	628.366	2.61845
Zm00001d020227_23	transducin family protein / WD-40 repeat family protein	0	0	0	0	0	0	90.2261	94.3985	171.171	88.6545	95.0123	50.516	0	0	0	0	0	0	76.1717	120.296	9.87316	293.783	180.763	34.8285	189.748	141.247	6.1029	125.854	154.144	284.491	49.1766	86.9315	85.2968	459.897	76.6382	270.918	0.000581506	-9.30276	6.93057e-07	631.555	3.23545
Zm00001d020227_16	transducin family protein / WD-40 repeat family protein	0	0	0	0	0	0	87.284	149.097	186.816	160.219	46.288	162.033	0	0	0	0	0	0	107.755	177.325	14.2612	205.15	166.858	25.7989	218.313	258.113	7.12005	162.87	199.481	64.7002	102.538	187.538	99.1824	9.25967	233.746	222.292	0.000556242	-9.31077	6.17745e-07	635.069	3.25474
Zm00001d038620_1	gnl|WGS:LPUQ|mrna.ZEAMMB73_Zm00001d038620_1	0	0	0	0	0	0	135.339	156.155	173.932	43.7932	176.219	198.252	0	0	0	0	0	0	106.826	81.0883	0	59.7525	61.5787	58.0475	135.68	104.254	330.574	228.441	167.745	356.803	104.631	139.676	163.651	63.7888	124.537	236.185	0.000710989	-9.37697	1.03996e-06	664.888	3.14814
Zm00001d020227_15	transducin family protein / WD-40 repeat family protein	0	0	0	0	0	0	61.7853	234.673	224.547	154.878	47.9122	221.127	0	0	0	0	0	0	80.8163	166.632	207.336	97.5958	156.926	25.7989	136.7	244.661	6.1029	157.582	187.391	44.7193	91.0291	176.793	221.177	10.2885	209.797	348.026	0.000525525	-9.42177	5.40928e-07	685.862	3.27941
Zm00001d050074_2	Putative leucine-rich repeat receptor-like protein kinase family protein	0	0	0	0	0	0	0	0	182.214	26.7032	18.6776	11.4376	254.473	71.13	249.002	19.7579	72.8355	0	209.008	196.038	603.359	0	0	0	0	85.7574	375.329	407.176	0	499.524	12.5557	40.0471	65.4604	50.4138	128.369	0	0.0217757	-9.44798	8.56557e-05	698.434	1.66203
Zm00001d009727	Cytochrome c oxidase subunit 5b-2 mitochondrial	0	0	0	0	0	0	104.937	257.611	371.791	63.0195	280.164	157.267	0	0	0	0	0	0	33.4412	156.83	131.642	59.7525	49.6602	95.456	154.043	90.8019	68.1491	39.1312	111.075	0	115.094	208.05	291.596	374.502	249.074	302.873	0.00102174	-9.52149	1.68823e-06	734.942	2.99066
Zm00001d005324_2	U-box domain-containing protein 33	0	0	0	0	0	0	177.51	140.274	124.237	231.784	194.085	398.409	0	0	0	0	0	0	0	0	0	0	314.846	0	111.197	97.528	55.9433	175.562	277.309	144.624	231.235	94.7456	112.076	277.79	421.51	314.682	0.0357921	-9.57017	0.000185419	760.165	1.44621
Zm00001d012428_1	hypothetical protein	0	0	0	0	0	0	130.436	365.243	22.0866	84.382	261.487	102.938	0	0	0	0	42.5808	0	0	79.3061	47.1717	80.6659	120.178	185.752	26.5239	287.54	11.1887	107.875	174.546	255.946	4.18524	183.631	183.487	723.283	233.746	223.681	0.000862259	-9.58584	1.40136e-06	768.467	3.06436
Zm00001d020764_1	carbonic anhydrase5	0	0	0	0	0	0	230.469	164.977	163.809	354.618	188.4	274.502	0	0	0	0	0	0	77.1007	60.5934	309.359	619.435	310.873	341.836	112.217	11.7706	79.3377	150.179	185.88	212.179	3.13893	17.5817	13.8855	18.5193	19.1595	59.7409	0.00138046	-9.60086	2.5427e-06	776.509	2.85997
Zm00001d012289	Transposon protein Mutator sub-class	0	0	0	0	0	0	0	0	0	0	1.62414	0.953133	0	0	0	0	1.12055	0	219.226	280.69	402.605	235.027	51.6466	291.528	125.479	142.088	58.9947	60.2832	180.591	268.316	357.838	436.611	216.218	271.617	208.839	257.025	0.0261907	-9.63275	0.000112316	793.864	1.58185
Zm00001d020227	transducin family protein / WD-40 repeat family protein	0	0	0	0	0	0	64.7274	247.024	238.351	192.263	50.3484	227.799	0	0	0	0	0	0	83.6031	174.652	212.821	101.579	163.879	27.0889	138.741	262.317	7.12005	163.928	187.391	45.6707	130.789	188.514	243.989	500.022	218.419	349.415	0.000459228	-9.68585	3.35857e-07	823.627	3.33797
Zm00001d012195_2	gnl|WGS:LPUQ|mrna.ZEAMMB73_Zm00001d012195_2	0	0	0	0	0	0	55.901	202.031	409.522	39.5207	100.697	132.485	0	48.3319	0	0	0	0	176.495	386.729	256.702	277.849	219.498	234.77	70.3905	88.2797	188.173	0	151.122	188.392	78.4733	112.327	326.31	267.502	307.511	143.1	0.000288083	-9.76609	1.48263e-07	870.738	3.54048
Zm00001d020227_24	transducin family protein / WD-40 repeat family protein	0	0	0	0	0	0	104.937	213.5	331.299	84.382	216.823	48.6098	0	0	0	0	0	0	130.049	132.771	156.873	232.039	209.566	34.8285	284.622	322.851	6.1029	139.603	321.134	180.78	89.9828	221.724	101.166	432.118	76.6382	425.133	0.000459228	-9.77765	3.33897e-07	877.742	3.33797
Zm00001d028325_1	brassinosteroid synthesis1	0	0	0	0	0	0	227.527	149.097	173.012	323.642	313.459	174.423	0	0	0	0	0	0	210.866	246.829	222.694	141.414	285.05	337.966	0	0	0	0	0	0	331.681	242.236	129.929	214.001	478.988	302.178	0.0569978	-9.77985	0.000402959	879.082	1.24414
Zm00001d013023_11	Protein GLE1	0	0	0	0	0	0	65.7081	191.444	341.422	226.443	268.795	124.86	0	0	0	0	0	0	60.38	202.275	32.9105	337.602	349.608	63.2073	201.99	280.813	66.1148	188.253	439.009	381.541	133.928	291.074	197.373	0	128.369	102.115	0.000783935	-9.83349	1.25283e-06	912.381	3.10572
Zm00001d012457_1	Calcium-dependent protein kinase 13	0	0	0	0	0	0	227.527	215.264	179.454	167.696	248.494	128.673	0	1.82385	0	0	0	0	126.334	91.7812	185.396	163.324	214.532	197.362	145.882	249.705	317.351	100.472	184.369	153.187	255.3	225.631	358.048	205.77	163.814	229.933	6.30242e-05	-9.85239	1.195e-08	924.413	4.20049
Zm00001d009727_3	Cytochrome c oxidase subunit 5b-2 mitochondrial	0	0	0	0	0	0	194.182	143.803	99.3897	60.8832	244.433	105.798	0	0	0	0	0	0	129.12	415.243	243.538	206.146	585.991	203.811	187.708	401.042	420.083	195.656	292.421	242.626	120.326	215.864	53.5585	218.117	194.469	177.833	0.000207918	-10.0285	1.00542e-07	1044.42	3.68211
Zm00001d047030_8	gnl|WGS:LPUQ|mrna.ZEAMMB73_Zm00001d047030_8	0	0	0	0	0	0	153.973	145.568	184.055	221.102	171.347	140.111	0	0	2.82957	0	0	0	192.287	161.285	165.65	404.326	245.321	371.504	255.038	444.761	145.453	466.401	304.511	376.784	179.966	130.886	167.618	122.433	148.486	138.238	6.97626e-05	-10.0519	1.51173e-08	1061.53	4.15638
Zm00001d006939	gnl|WGS:LPUQ|mrna.ZEAMMB73_Zm00001d006939	0	0	0	0	0	0	367.769	238.202	380.074	382.389	306.151	434.629	0	0	0	0	0	0	0	0	0	0	0	0	190.768	324.533	259.373	335.259	382.338	365.366	213.447	287.167	252.915	379.646	327.628	275.781	0.0513942	-10.1202	0.000347083	1112.98	1.28909
Zm00001d037797_1	Serine carboxypeptidase-like 27	0	0	0	0	0	0	243.218	246.142	143.563	37.3844	135.616	191.58	0	0	0	0	0	0	172.78	148.81	39.4926	278.845	100.314	837.175	167.305	344.711	218.687	451.595	348.336	349.191	255.3	219.771	15.8692	207.828	271.107	292.453	0.000383567	-10.1236	2.38963e-07	1115.58	3.41616
Zm00001d016465	Oligoribonuclease	0	0	0	0	0	0	319.714	293.782	552.165	567.175	267.983	325.018	0	0	0	0	0	0	0	0	0	0	0	0	243.816	195.897	349.9	191.426	290.154	313.035	392.367	354.563	141.831	424.916	283.561	230.628	0.0530858	-10.1289	0.000363799	1119.7	1.27502
Zm00001d024512_5	copalyl diphosphate synthase3	0	0	0	0	0	0	438.381	768.422	283.445	320.438	276.104	287.846	0	0	0	0	0	0	220.155	194.255	153.582	366.482	262.206	666.902	323.388	329.577	169.864	160.755	318.867	208.373	0	0	0	0	0	0	0.0569483	-10.1316	0.000401066	1121.84	1.24452
Zm00001d018392	neurochondrin family protein	0	0	0	0	0	0	232.43	215.264	203.381	150.606	202.206	198.252	0	0	0	0	0	0	190.429	304.749	251.217	106.559	209.566	78.6867	231.574	386.749	511.627	426.213	291.665	452.902	0	313.539	218.201	166.674	148.486	263.277	0.000538842	-10.133	5.6923e-07	1122.92	3.26854
Zm00001d015459_3	4-coumarate--CoA ligase 1	0	0	0	0	0	0	200.067	264.669	59.8179	319.37	94.2002	220.174	953.277	0	0	0	0	0	597.298	410.788	270.963	195.192	327.757	87.7163	63.2494	33.6304	243.099	512.936	40.0473	305.423	215.54	110.374	163.651	156.386	37.3611	60.4356	0.000152604	-10.1797	5.01754e-08	1159.83	3.81643
Zm00001d025353_7	sec23/sec24 transport family protein	0	0	0	0	0	0	204.97	400.532	196.939	357.823	367.868	446.066	0	0	0	0	0	0	274.032	298.512	84.4703	142.41	225.457	0	300.945	137.044	249.202	544.664	352.114	460.513	201.938	345.773	120.011	197.54	183.932	21.5345	0.000626622	-10.2206	8.37238e-07	1193.16	3.20299
Zm00001d020227_32	transducin family protein / WD-40 repeat family protein	0	0	0	0	0	0	82.3804	138.51	196.019	354.618	200.581	211.595	0	0	0	0	0	0	124.476	280.69	10.9702	540.761	241.349	61.9174	243.816	300.992	6.1029	410.349	216.104	368.22	76.3807	157.258	141.831	1162.6	249.074	404.988	0.000559021	-10.2364	6.35974e-07	1206.29	3.25257
Zm00001d032666	hypothetical protein	0	0	0	0	0	0	646.294	100.574	606.461	216.83	499.423	107.704	0	0	0	0	0	0	561.07	118.514	575.934	170.295	146.001	242.51	210.151	136.203	469.924	180.85	495.68	361.56	0	0	386.811	0	0	0	0.0357921	-10.2482	0.000186776	1216.25	1.44621
Zm00001d041973	Eukaryotic translation initiation factor 4E-1	0	0	0	0	0	0	461.918	341.423	559.527	323.642	203.83	283.08	0	0	0	0	0	0	398.508	386.729	480.494	403.33	432.044	564.996	0	0	0	0	0	0	247.976	245.166	289.613	305.569	292.183	304.262	0.0526687	-10.3141	0.000359513	1273.11	1.27845
Zm00001d038020	Putative leucine-rich repeat transmembrane protein kinase family protein	0	0	0	0	0	0	173.587	232.909	378.233	324.711	515.665	110.563	0	0	0	0	0	0	78.9585	363.561	77.8882	305.734	207.58	166.403	494.774	519.589	436.358	737.147	575.774	584.205	0	6.83731	61.4931	8.23082	101.546	259.804	0.00172697	-10.3572	3.41484e-06	1311.68	2.76271
Zm00001d047030_7	gnl|WGS:LPUQ|mrna.ZEAMMB73_Zm00001d047030_7	0	0	0	0	0	0	153.973	961.63	184.055	221.102	170.535	140.111	0	0	2.82957	0	0	0	192.287	161.285	165.65	404.326	245.321	371.504	255.038	444.761	145.453	466.401	337.757	420.551	179.966	130.886	167.618	122.433	1108.38	138.238	0.000140942	-10.4747	4.19949e-08	1422.99	3.85096
Zm00001d029567	hypothetical protein	0	0	0	0	0	0	406.998	546.1	501.55	479.589	399.539	437.488	0	0	0	0	0	0	271.246	250.393	523.277	404.326	324.778	305.717	0	0	0	0	0	0	342.144	253.957	551.454	647.148	476.115	343.163	0.0513942	-10.5085	0.000348029	1456.68	1.28909
Zm00001d018733	Folylpolyglutamate synthase	0	0	0	0	0	0	462.899	657.261	543.883	267.032	582.255	286.893	0	0	0	0	0	0	0	0	0	0	0	0	569.245	527.156	638.771	415.637	720.096	543.292	5.23156	464.937	165.635	612.167	443.543	450.836	0.0588431	-10.6713	0.00043035	1630.75	1.2303
Zm00001d047030_3	gnl|WGS:LPUQ|mrna.ZEAMMB73_Zm00001d047030_3	0	0	0	0	0	0	142.204	141.157	175.773	221.102	171.347	131.532	0	0	2.82957	0	0	0	1335.79	164.85	165.65	404.326	712.128	334.096	256.058	464.94	145.453	476.977	337.757	420.551	705.214	252.004	144.806	119.347	144.655	1458.79	0.000180342	-10.783	7.3274e-08	1762.06	3.7439
Zm00001d047030_12	gnl|WGS:LPUQ|mrna.ZEAMMB73_Zm00001d047030_12	0	0	0	0	0	0	132.397	129.688	907.391	974.132	933.881	125.814	0	0	2.82957	0	0	0	192.287	148.81	1449.16	569.641	231.417	334.096	232.595	422.902	1226.68	435.731	305.266	378.687	179.966	130.886	144.806	111.116	133.159	138.238	0.000207918	-10.9262	1.01374e-07	1945.8	3.68211
Zm00001d022058	Transducin/WD40 repeat-like superfamily protein	0	0	0	0	0	0	593.335	753.424	471.181	488.134	519.725	552.817	0	0	0	0	0	0	0	0	0	0	0	0	349.912	375.819	590.964	461.113	427.675	480.494	620.462	682.754	733.95	602.907	634.181	648.12	0.0478715	-10.9284	0.000308614	1948.84	1.31992
Zm00001d011526_1	pfkB-like carbohydrate kinase family protein	0	0	0	0	0	0	471.726	805.475	504.311	685.738	303.714	355.519	0	0	0	0	0	0	454.244	700.389	156.873	610.472	0	701.73	0	0	695.731	0	0	0	676.963	714.01	816.271	592.619	580.534	415.408	0.0509195	-10.9647	0.000339297	1998.52	1.29312
Zm00001d024744_2	PTI1-like tyrosine-protein kinase 3	0	0	0	0	0	0	449.169	801.064	796.958	408.025	421.465	461.316	0	0	0	0	0	0	516.481	434.847	767.912	505.905	948.51	681.091	0	0	0	0	0	0	649.759	634.893	543.519	621.427	684.954	568.928	0.048938	-11.0541	0.000319466	2126.24	1.31035
Zm00001d047030_22	gnl|WGS:LPUQ|mrna.ZEAMMB73_Zm00001d047030_22	0	0	0	0	0	0	1220.99	145.568	184.055	221.102	168.911	1290.54	0	0	2.82957	0	0	0	192.287	571.182	165.65	403.33	245.321	1424.1	617.192	444.761	133.247	466.401	305.266	378.687	179.966	130.886	733.95	1196.56	148.486	138.238	0.000182761	-11.082	7.92073e-08	2167.81	3.73812
Zm00001d031210_1	NB-ARC domain containing protein expressed	0	0	0	0	0	0	0	423.47	321.176	588.538	207.89	504.207	0	0	0	0	17.9287	10.3261	876.904	628.211	509.016	954.049	1128.28	0	577.406	922.312	430.255	1113.65	0	1059.94	311.801	167.026	265.809	139.924	496.232	216.735	0.00118234	-11.1777	2.04968e-06	2316.5	2.92726
Zm00001d042619_1	Amino acid permease 2	0	0	0	0	0	0	386.403	494.048	481.304	1645.98	868.104	2023.5	0	0	482.912	0	0	0	475.609	1085.34	544.121	923.177	446.942	254.119	0	0	0	0	0	0	136.02	437.588	183.487	792.216	487.61	252.857	0.0332354	-11.2408	0.000166454	2419.95	1.4784
Zm00001d039280_4	uncharacterized protein coding	0	0	0	0	0	0	961.104	716.37	1281.94	574.652	835.621	496.582	0	0	0	0	0	0	0	0	0	0	0	0	462.129	275.769	293.957	278.149	441.276	422.454	866.346	844.896	1055.3	1361.17	1094.01	670.349	0.0503594	-11.3012	0.000332291	2523.53	1.29792
Zm00001d020227_20	transducin family protein / WD-40 repeat family protein	0	0	0	0	0	0	1292.59	1430.09	973.651	395.207	2192.59	905.476	0	0	0	0	0	0	157.917	1121.87	984.024	702.092	412.18	81.2666	494.774	847.485	6.1029	271.803	549.328	548.049	1257.67	1028.53	684.358	9.25967	1159.15	488.347	0.000504935	-11.7778	4.65025e-07	3511.34	3.29676
Zm00001d024744_3	PTI1-like tyrosine-protein kinase 3	0	0	0	0	0	0	1416.16	842.529	1308.63	508.428	1435.74	1185.7	0	0	0	0	0	0	872.259	556.925	567.158	835.54	464.82	892.642	0	0	0	0	0	0	1653.17	1373.32	1829.91	951.688	1012.58	894.03	0.0478715	-11.8257	0.000307668	3629.76	1.31992
Zm00001d026585_4	Trypsin family protein	0	0	0	0	0	0	787.517	314.074	778.553	475.317	488.054	447.019	0	0	0	0	0	0	730.134	757.418	1283.51	571.633	1236.54	1046.15	915.076	800.402	970.362	391.312	670.226	0	1507.73	724.755	1237.8	1225.36	1155.32	1146.89	0.000465832	-11.9056	3.53305e-07	3836.63	3.33177
Zm00001d020204_2	Homeodomain-like superfamily protein	0	0	0	0	0	0	163.78	551.393	714.134	833.139	200.581	580.458	0	0	0	0	0	0	772.864	603.261	1193.55	872.387	842.237	0	1178.28	1264.5	831.012	1018.47	1162.88	1765.94	1503.55	206.096	380.86	1337.51	1504.98	1615.78	0.000519831	-12.0074	5.20654e-07	4116.99	3.28414
Zm00001d046838_1	Putative receptor-like protein kinase family protein	0	0	0	0	0	0	2198.77	2039.71	307.372	195.467	1510.45	1806.19	0	0	0	0	0	0	164.419	132.771	1213.3	101.579	1317.98	305.717	221.373	125.273	148.504	327.856	1905.65	2080.87	1301.61	1331.32	215.226	1259.32	66.1004	930.847	0.000519831	-12.0149	4.9505e-07	4138.47	3.28414
Zm00001d044127_6	putative transcription factor	0	0	0	0	0	0	573.72	426.999	649.714	383.458	280.164	793.96	0	0	0	0	0	0	2192.26	1376.72	1455.74	2276.57	1533.51	1519.56	475.391	263.157	219.705	253.824	90.6731	267.364	2603.22	2204.54	2186.97	1720.24	2462.96	1893.65	0.000316615	-12.4211	1.801e-07	5484.15	3.49947
Zm00001d007962	Myb-like DNA-binding domain%2C SHAQKYF class family protein	0	0	0	0	0	0	1783.93	1420.39	3002.86	654.762	627.731	485.145	0	0	812.085	0	0	0	2354.82	1768.79	2762.29	1815.48	2087.72	1954.27	2280.04	1161.93	1133.11	289.782	612.044	690.77	1437.63	905.455	1108.86	871.438	753.928	731.479	2.13761e-05	-12.6747	2.31606e-09	6538.43	4.67007
Zm00001d035031_3	loricrin-related	0	0	0	0	0	0	2012.43	957.219	1310.47	825.662	570.886	1532.64	0	0	0	805.912	56.0273	0	1645.12	334.155	1090.44	611.468	563.147	1034.54	3614.4	2742.56	3162.32	1310.37	1725.81	1141.77	2346.88	455.169	1916.2	806.62	728.062	839.152	3.31313e-06	-12.7017	1.79486e-10	6661.92	5.47976
Zm00001d031441_1	Transcription factor bHLH130	0	0	0	0	0	0	2359.61	2611.4	2765.43	2374.45	1732.15	1163.78	0	0	0	0	0	0	687.403	55.2469	874.323	434.202	947.517	1177.72	1898.5	1761.39	1227.7	1075.58	1400.9	1097.05	2656.58	2298.31	1778.34	2787.16	2953.44	1829.04	0.000152604	-12.9284	5.67016e-08	7795.24	3.81643
Zm00001d051659	hypothetical protein	0	0	0	0	0	0	0	4862.85	4586.65	0	0	0	0	0	0	1150.11	963.67	0	3605.15	3312.14	0	0	911.762	0	5933.2	7059.85	6809.82	8832.01	6803.51	11494.8	3658.95	4923.84	7250.23	2683.25	1423.55	1318.47	0.0378701	-25.7947	0.000209599	5.8206e+07	1.4217
Zm00001d044095	Beta carbonic anhydrase 4	0	0	0	0	0	0	2397.86	2116.47	1599.44	1923.7	3029.02	3349.31	0	0	0	0	0	0	2580.55	1472.95	1669.66	2654.01	3131.57	1816.24	0	0	206.482	0	0	0	1497.27	1966.21	1570.06	2561.84	2525.23	2573.72	0.0378701	-27.0431	0.000210563	1.3829e+08	1.4217
