# Supplementary material for: A multiple ion-uptake phenotyping platform reveals shared mechanisms affecting nutrient uptake by roots
Source: Plant Physiol. 2020 Dec 29;185(3):781–95. doi: 10.1093/plphys/kiaa080 (PMC8133564; doi:10.1093/plphys/kiaa080)
Supplement: kiaa080_Supplementary_Data [file kiaa080_supplementary_data.zip › pp.01265.2020-s04.xlsx]

## Sheet: HighDeprivedVsAllp0.06_Induced
GO_acc	term_type	Term	queryitem	querytotal	bgitem	bgtotal	pvalue	FDR	entries
GO:0010035	P	response to inorganic substance	12	47	2920	39324	0.00013	0.09	// Zm00001d042768 // Zm00001d003016 // Zm00001d051001 // Zm00001d042095 // Zm00001d038730 // Zm00001d005791 // Zm00001d006293 // Zm00001d040475 // Zm00001d009950 // Zm00001d016166 // Zm00001d029715 // Zm00001d012395
GO:0019748	P	secondary metabolic process	9	47	1706	39324	0.00017	0.09	// Zm00001d051001 // Zm00001d003016 // Zm00001d011208 // Zm00001d015744 // Zm00001d042095 // Zm00001d024512 // Zm00001d002496 // Zm00001d029715 // Zm00001d042619
GO:1901700	P	response to oxygen-containing compound	15	47	4781	39324	0.00031	0.11	// Zm00001d042768 // Zm00001d003016 // Zm00001d051001 // Zm00001d042619 // Zm00001d051876 // Zm00001d006293 // Zm00001d038730 // Zm00001d005791 // Zm00001d016166 // Zm00001d013417 // Zm00001d024512 // Zm00001d029715 // Zm00001d015744 // Zm00001d012395 // Zm00001d029963
GO:0042221	P	response to chemical	22	47	9294	39324	0.00043	0.12	// Zm00001d042768 // Zm00001d003016 // Zm00001d020938 // Zm00001d051001 // Zm00001d038730 // Zm00001d040475 // Zm00001d024512 // Zm00001d029963 // Zm00001d051876 // Zm00001d005791 // Zm00001d016166 // Zm00001d041886 // Zm00001d012395 // Zm00001d013417 // Zm00001d009950 // Zm00001d042619 // Zm00001d011208 // Zm00001d042095 // Zm00001d015744 // Zm00001d006293 // Zm00001d002496 // Zm00001d029715
GO:0009628	P	response to abiotic stimulus	16	47	5674	39324	0.00061	0.13	// Zm00001d051001 // Zm00001d042768 // Zm00001d003016 // Zm00001d011208 // Zm00001d051876 // Zm00001d042585 // Zm00001d042619 // Zm00001d012525 // Zm00001d038730 // Zm00001d005791 // Zm00001d006293 // Zm00001d009950 // Zm00001d016166 // Zm00001d029715 // Zm00001d015744 // Zm00001d012395
GO:0001101	P	response to acid chemical	11	47	3035	39324	0.00075	0.13	// Zm00001d042768 // Zm00001d003016 // Zm00001d051876 // Zm00001d006293 // Zm00001d038730 // Zm00001d005791 // Zm00001d013417 // Zm00001d024512 // Zm00001d029715 // Zm00001d029963 // Zm00001d012395
GO:0044550	P	secondary metabolite biosynthetic process	6	47	958	39324	0.00097	0.14	// Zm00001d051001 // Zm00001d003016 // Zm00001d015744 // Zm00001d024512 // Zm00001d029715 // Zm00001d042619
GO:0009414	P	response to water deprivation	6	47	968	39324	0.001	0.14	// Zm00001d042768 // Zm00001d003016 // Zm00001d038730 // Zm00001d005791 // Zm00001d006293 // Zm00001d029715
GO:0009415	P	response to water	6	47	1025	39324	0.0014	0.15	// Zm00001d042768 // Zm00001d003016 // Zm00001d038730 // Zm00001d005791 // Zm00001d006293 // Zm00001d029715
GO:0006970	P	response to osmotic stress	8	47	1843	39324	0.0014	0.15	// Zm00001d042768 // Zm00001d011208 // Zm00001d051001 // Zm00001d042619 // Zm00001d038730 // Zm00001d016166 // Zm00001d029715 // Zm00001d012395
GO:0044281	P	small molecule metabolic process	19	47	8585	39324	0.0031	0.26	// Zm00001d051001 // Zm00001d003016 // Zm00001d002889 // Zm00001d011208 // Zm00001d048819 // Zm00001d006293 // Zm00001d017785 // Zm00001d013417 // Zm00001d015744 // Zm00001d051268 // Zm00001d016166 // Zm00001d040475 // Zm00001d051286 // Zm00001d024512 // Zm00001d002496 // Zm00001d029715 // Zm00001d014664 // Zm00001d012395 // Zm00001d021127
GO:0010038	P	response to metal ion	6	47	1276	39324	0.004	0.26	// Zm00001d051001 // Zm00001d042095 // Zm00001d038730 // Zm00001d040475 // Zm00001d009950 // Zm00001d016166
GO:0043436	P	oxoacid metabolic process	12	47	4198	39324	0.0032	0.26	// Zm00001d051001 // Zm00001d003016 // Zm00001d002889 // Zm00001d011208 // Zm00001d006293 // Zm00001d013417 // Zm00001d016166 // Zm00001d040475 // Zm00001d024512 // Zm00001d002496 // Zm00001d029715 // Zm00001d012395
GO:0019637	P	organophosphate metabolic process	10	47	3238	39324	0.0044	0.26	// Zm00001d051001 // Zm00001d051286 // Zm00001d047938 // Zm00001d015744 // Zm00001d051268 // Zm00001d040475 // Zm00001d024512 // Zm00001d014664 // Zm00001d012395 // Zm00001d021127
GO:0009651	P	response to salt stress	7	47	1708	39324	0.004	0.26	// Zm00001d042768 // Zm00001d011208 // Zm00001d051001 // Zm00001d042619 // Zm00001d038730 // Zm00001d016166 // Zm00001d012395
GO:0071702	P	organic substance transport	11	47	3794	39324	0.0044	0.26	// Zm00001d051876 // Zm00001d034782 // Zm00001d051286 // Zm00001d013417 // Zm00001d012525 // Zm00001d051268 // Zm00001d040475 // Zm00001d012087 // Zm00001d016166 // Zm00001d014664 // Zm00001d042619
GO:0044765	P	single-organism transport	11	47	3653	39324	0.0033	0.26	// Zm00001d042585 // Zm00001d051001 // Zm00001d051876 // Zm00001d051286 // Zm00001d013417 // Zm00001d038730 // Zm00001d040475 // Zm00001d012087 // Zm00001d016166 // Zm00001d029715 // Zm00001d042619
GO:1902578	P	single-organism localization	11	47	3753	39324	0.0041	0.26	// Zm00001d042585 // Zm00001d051001 // Zm00001d051876 // Zm00001d051286 // Zm00001d013417 // Zm00001d038730 // Zm00001d040475 // Zm00001d012087 // Zm00001d016166 // Zm00001d029715 // Zm00001d042619
GO:0007010	P	cytoskeleton organization	6	47	1317	39324	0.0047	0.27	// Zm00001d051001 // Zm00001d021641 // Zm00001d002644 // Zm00001d012525 // Zm00001d013417 // Zm00001d012395
GO:0033036	P	macromolecule localization	10	47	3448	39324	0.0068	0.32	// Zm00001d002889 // Zm00001d051876 // Zm00001d051286 // Zm00001d013417 // Zm00001d012525 // Zm00001d051268 // Zm00001d040475 // Zm00001d012087 // Zm00001d014664 // Zm00001d042619
GO:0019752	P	carboxylic acid metabolic process	11	47	4025	39324	0.0069	0.32	// Zm00001d051001 // Zm00001d003016 // Zm00001d002889 // Zm00001d011208 // Zm00001d013417 // Zm00001d016166 // Zm00001d040475 // Zm00001d024512 // Zm00001d002496 // Zm00001d029715 // Zm00001d012395
GO:0006082	P	organic acid metabolic process	12	47	4597	39324	0.0067	0.32	// Zm00001d051001 // Zm00001d003016 // Zm00001d002889 // Zm00001d011208 // Zm00001d006293 // Zm00001d013417 // Zm00001d016166 // Zm00001d040475 // Zm00001d024512 // Zm00001d002496 // Zm00001d029715 // Zm00001d012395
GO:0046686	P	response to cadmium ion	5	47	986	39324	0.0064	0.32	// Zm00001d016166 // Zm00001d051001 // Zm00001d040475 // Zm00001d009950 // Zm00001d042095
GO:0044710	P	single-organism metabolic process	30	47	17698	39324	0.0073	0.33	// Zm00001d042768 // Zm00001d003016 // Zm00001d051001 // Zm00001d021641 // Zm00001d051268 // Zm00001d022190 // Zm00001d040475 // Zm00001d024512 // Zm00001d001866 // Zm00001d005791 // Zm00001d016166 // Zm00001d012395 // Zm00001d042585 // Zm00001d002889 // Zm00001d017785 // Zm00001d047938 // Zm00001d013417 // Zm00001d009950 // Zm00001d042619 // Zm00001d047719 // Zm00001d021127 // Zm00001d011208 // …
GO:0006886	P	intracellular protein transport	7	47	2038	39324	0.01	0.44	// Zm00001d051286 // Zm00001d013417 // Zm00001d012525 // Zm00001d040475 // Zm00001d012087 // Zm00001d014664 // Zm00001d042619
GO:1902589	P	single-organism organelle organization	6	47	1599	39324	0.012	0.48	// Zm00001d016884 // Zm00001d021641 // Zm00001d002644 // Zm00001d012525 // Zm00001d040475 // Zm00001d051286
GO:0044712	P	single-organism catabolic process	9	47	3285	39324	0.015	0.56	// Zm00001d042768 // Zm00001d003016 // Zm00001d051001 // Zm00001d051286 // Zm00001d051268 // Zm00001d042095 // Zm00001d002496 // Zm00001d012395 // Zm00001d021127
GO:0032787	P	monocarboxylic acid metabolic process	8	47	2716	39324	0.014	0.56	// Zm00001d051001 // Zm00001d003016 // Zm00001d002889 // Zm00001d040475 // Zm00001d013417 // Zm00001d024512 // Zm00001d002496 // Zm00001d029715
GO:0034613	P	cellular protein localization	7	47	2216	39324	0.016	0.58	// Zm00001d051286 // Zm00001d013417 // Zm00001d012525 // Zm00001d040475 // Zm00001d012087 // Zm00001d014664 // Zm00001d042619
GO:0070727	P	cellular macromolecule localization	7	47	2296	39324	0.019	0.63	// Zm00001d051286 // Zm00001d013417 // Zm00001d012525 // Zm00001d040475 // Zm00001d012087 // Zm00001d014664 // Zm00001d042619
GO:0044255	P	cellular lipid metabolic process	8	47	2844	39324	0.019	0.63	// Zm00001d042585 // Zm00001d051001 // Zm00001d002889 // Zm00001d047938 // Zm00001d017785 // Zm00001d040475 // Zm00001d024512 // Zm00001d029715
GO:1902580	P	single-organism cellular localization	5	47	1284	39324	0.018	0.63	// Zm00001d051286 // Zm00001d040475 // Zm00001d042619 // Zm00001d013417 // Zm00001d012087
GO:0010033	P	response to organic substance	13	47	5992	39324	0.021	0.66	// Zm00001d051001 // Zm00001d020938 // Zm00001d011208 // Zm00001d051876 // Zm00001d042619 // Zm00001d015744 // Zm00001d016166 // Zm00001d013417 // Zm00001d024512 // Zm00001d002496 // Zm00001d029715 // Zm00001d029963 // Zm00001d012395
GO:0006810	P	transport	18	47	9455	39324	0.021	0.66	// Zm00001d042585 // Zm00001d042768 // Zm00001d014664 // Zm00001d051001 // Zm00001d034782 // Zm00001d051286 // Zm00001d051876 // Zm00001d013417 // Zm00001d038730 // Zm00001d051268 // Zm00001d040475 // Zm00001d012087 // Zm00001d016166 // Zm00001d002496 // Zm00001d029715 // Zm00001d012525 // Zm00001d042619 // Zm00001d041657
GO:0009266	P	response to temperature stimulus	6	47	1840	39324	0.022	0.67	// Zm00001d042768 // Zm00001d051001 // Zm00001d038730 // Zm00001d009950 // Zm00001d016166 // Zm00001d012395
GO:0044248	P	cellular catabolic process	11	47	4779	39324	0.023	0.69	// Zm00001d051001 // Zm00001d003016 // Zm00001d051286 // Zm00001d042095 // Zm00001d051268 // Zm00001d039280 // Zm00001d013417 // Zm00001d016166 // Zm00001d002496 // Zm00001d012395 // Zm00001d021127
GO:0045184	P	establishment of protein localization	7	47	2510	39324	0.029	0.7	// Zm00001d051286 // Zm00001d013417 // Zm00001d012525 // Zm00001d040475 // Zm00001d012087 // Zm00001d014664 // Zm00001d042619
GO:0009605	P	response to external stimulus	10	47	4265	39324	0.027	0.7	// Zm00001d042768 // Zm00001d020938 // Zm00001d011208 // Zm00001d051001 // Zm00001d015744 // Zm00001d013417 // Zm00001d016166 // Zm00001d029715 // Zm00001d012525 // Zm00001d012395
GO:0006812	P	cation transport	6	47	1971	39324	0.029	0.7	// Zm00001d034782 // Zm00001d051286 // Zm00001d038730 // Zm00001d002496 // Zm00001d042619 // Zm00001d041657
GO:0006950	P	response to stress	21	47	12007	39324	0.029	0.7	// Zm00001d006293 // Zm00001d042768 // Zm00001d003016 // Zm00001d020938 // Zm00001d011208 // Zm00001d051001 // Zm00001d042619 // Zm00001d047938 // Zm00001d017785 // Zm00001d013417 // Zm00001d038730 // Zm00001d005791 // Zm00001d016166 // Zm00001d040475 // Zm00001d009950 // Zm00001d042095 // Zm00001d024512 // Zm00001d029715 // Zm00001d048272 // Zm00001d012395 // Zm00001d041657
GO:1901565	P	organonitrogen compound catabolic process	5	47	1438	39324	0.028	0.7	// Zm00001d051268 // Zm00001d042768 // Zm00001d003016 // Zm00001d051286 // Zm00001d021127
GO:0009743	P	response to carbohydrate	5	47	1392	39324	0.025	0.7	// Zm00001d016166 // Zm00001d051001 // Zm00001d029963 // Zm00001d042619 // Zm00001d015744
GO:0044763	P	single-organism cellular process	32	47	20993	39324	0.029	0.7	// Zm00001d016884 // Zm00001d003016 // Zm00001d020938 // Zm00001d042768 // Zm00001d021641 // Zm00001d038730 // Zm00001d051268 // Zm00001d022190 // Zm00001d040475 // Zm00001d024512 // Zm00001d051001 // Zm00001d016166 // Zm00001d012395 // Zm00001d042585 // Zm00001d002889 // Zm00001d017785 // Zm00001d047938 // Zm00001d012525 // Zm00001d013417 // Zm00001d012277 // Zm00001d042619 // Zm00001d047719 // …
GO:0015031	P	protein transport	7	47	2438	39324	0.025	0.7	// Zm00001d051286 // Zm00001d013417 // Zm00001d012525 // Zm00001d040475 // Zm00001d012087 // Zm00001d014664 // Zm00001d042619
GO:0030001	P	metal ion transport	5	47	1403	39324	0.026	0.7	// Zm00001d002496 // Zm00001d041657 // Zm00001d042619 // Zm00001d051286 // Zm00001d038730
GO:0016053	P	organic acid biosynthetic process	6	47	2021	39324	0.033	0.76	// Zm00001d003016 // Zm00001d002889 // Zm00001d013417 // Zm00001d024512 // Zm00001d029715 // Zm00001d012395
GO:0065003	P	macromolecular complex assembly	6	47	2039	39324	0.034	0.77	// Zm00001d005791 // Zm00001d002644 // Zm00001d012525 // Zm00001d051268 // Zm00001d013417 // Zm00001d016166
GO:0008104	P	protein localization	7	47	2729	39324	0.042	0.79	// Zm00001d051286 // Zm00001d013417 // Zm00001d012525 // Zm00001d040475 // Zm00001d012087 // Zm00001d014664 // Zm00001d042619
GO:0044283	P	small molecule biosynthetic process	8	47	3307	39324	0.041	0.79	// Zm00001d051001 // Zm00001d003016 // Zm00001d002889 // Zm00001d015744 // Zm00001d013417 // Zm00001d024512 // Zm00001d029715 // Zm00001d012395
GO:0006605	P	protein targeting	5	47	1595	39324	0.041	0.79	// Zm00001d040475 // Zm00001d014664 // Zm00001d042619 // Zm00001d013417 // Zm00001d012087
GO:0044699	P	single-organism process	40	47	28803	39324	0.042	0.79	// Zm00001d016884 // Zm00001d003016 // Zm00001d020938 // Zm00001d042768 // Zm00001d021641 // Zm00001d038730 // Zm00001d051268 // Zm00001d022190 // Zm00001d040475 // Zm00001d012087 // Zm00001d024512 // Zm00001d029963 // Zm00001d051001 // Zm00001d001866 // Zm00001d051876 // Zm00001d005791 // Zm00001d016166 // Zm00001d041886 // Zm00001d012395 // Zm00001d042585 // Zm00001d002889 // Zm00001d017785 // …
GO:0006952	P	defense response	8	47	3346	39324	0.043	0.79	// Zm00001d042768 // Zm00001d020938 // Zm00001d051001 // Zm00001d042619 // Zm00001d047938 // Zm00001d024512 // Zm00001d029715 // Zm00001d012395
GO:0051234	P	establishment of localization	18	47	10218	39324	0.043	0.79	// Zm00001d042585 // Zm00001d042768 // Zm00001d014664 // Zm00001d051001 // Zm00001d034782 // Zm00001d051286 // Zm00001d051876 // Zm00001d013417 // Zm00001d038730 // Zm00001d051268 // Zm00001d040475 // Zm00001d012087 // Zm00001d016166 // Zm00001d002496 // Zm00001d029715 // Zm00001d012525 // Zm00001d042619 // Zm00001d041657
GO:0046394	P	carboxylic acid biosynthetic process	5	47	1600	39324	0.042	0.79	// Zm00001d013417 // Zm00001d029715 // Zm00001d003016 // Zm00001d012395 // Zm00001d002889
GO:0070271	P	protein complex biogenesis	5	47	1548	39324	0.037	0.79	// Zm00001d005791 // Zm00001d016166 // Zm00001d013417 // Zm00001d002644 // Zm00001d012525
GO:0008610	P	lipid biosynthetic process	6	47	2086	39324	0.037	0.79	// Zm00001d042585 // Zm00001d051001 // Zm00001d002889 // Zm00001d048819 // Zm00001d040475 // Zm00001d024512
GO:0006461	P	protein complex assembly	5	47	1538	39324	0.036	0.79	// Zm00001d005791 // Zm00001d016166 // Zm00001d013417 // Zm00001d002644 // Zm00001d012525
GO:0006796	P	phosphate-containing compound metabolic process	16	47	8692	39324	0.041	0.79	// Zm00001d051001 // Zm00001d014664 // Zm00001d002889 // Zm00001d051286 // Zm00001d047938 // Zm00001d012525 // Zm00001d015744 // Zm00001d051268 // Zm00001d040475 // Zm00001d041657 // Zm00001d024512 // Zm00001d047719 // Zm00001d038730 // Zm00001d012395 // Zm00001d048272 // Zm00001d021127
GO:0006793	P	phosphorus metabolic process	16	47	8755	39324	0.044	0.79	// Zm00001d051001 // Zm00001d014664 // Zm00001d002889 // Zm00001d051286 // Zm00001d047938 // Zm00001d012525 // Zm00001d015744 // Zm00001d051268 // Zm00001d040475 // Zm00001d041657 // Zm00001d024512 // Zm00001d047719 // Zm00001d038730 // Zm00001d012395 // Zm00001d048272 // Zm00001d021127
GO:0006629	P	lipid metabolic process	9	47	4009	39324	0.046	0.82	// Zm00001d042585 // Zm00001d051001 // Zm00001d002889 // Zm00001d048819 // Zm00001d047938 // Zm00001d017785 // Zm00001d040475 // Zm00001d024512 // Zm00001d029715
GO:0009259	P	ribonucleotide metabolic process	5	47	1678	39324	0.049	0.86	// Zm00001d051268 // Zm00001d051001 // Zm00001d040475 // Zm00001d051286 // Zm00001d021127
GO:0071822	P	protein complex subunit organization	5	47	1679	39324	0.05	0.86	// Zm00001d005791 // Zm00001d016166 // Zm00001d013417 // Zm00001d002644 // Zm00001d012525
GO:0009891	P	positive regulation of biosynthetic process	5	47	1700	39324	0.052	0.88	// Zm00001d003016 // Zm00001d014664 // Zm00001d042619 // Zm00001d029715 // Zm00001d029963
GO:0006811	P	ion transport	7	47	2879	39324	0.054	0.9	// Zm00001d034782 // Zm00001d051286 // Zm00001d038730 // Zm00001d016166 // Zm00001d002496 // Zm00001d042619 // Zm00001d041657
GO:0051179	P	localization	20	47	12018	39324	0.055	0.91	// Zm00001d042585 // Zm00001d042768 // Zm00001d014664 // Zm00001d002889 // Zm00001d051001 // Zm00001d034782 // Zm00001d051286 // Zm00001d051876 // Zm00001d013417 // Zm00001d038730 // Zm00001d051268 // Zm00001d006293 // Zm00001d040475 // Zm00001d012087 // Zm00001d016166 // Zm00001d002496 // Zm00001d029715 // Zm00001d012525 // Zm00001d042619 // Zm00001d041657
GO:0051704	P	multi-organism process	10	47	4833	39324	0.057	0.92	// Zm00001d042768 // Zm00001d020938 // Zm00001d011208 // Zm00001d051001 // Zm00001d013417 // Zm00001d051268 // Zm00001d006293 // Zm00001d040475 // Zm00001d029715 // Zm00001d012395
GO:0009893	P	positive regulation of metabolic process	6	47	2337	39324	0.059	0.92	// Zm00001d003016 // Zm00001d042619 // Zm00001d029963 // Zm00001d029715 // Zm00001d014664 // Zm00001d051286
GO:0043933	P	macromolecular complex subunit organization	8	47	3556	39324	0.058	0.92	// Zm00001d016884 // Zm00001d002644 // Zm00001d007089 // Zm00001d012525 // Zm00001d051268 // Zm00001d013417 // Zm00001d005791 // Zm00001d016166
GO:0044085	P	cellular component biogenesis	9	47	4185	39324	0.057	0.92	// Zm00001d005791 // Zm00001d013417 // Zm00001d012525 // Zm00001d051268 // Zm00001d040475 // Zm00001d012087 // Zm00001d016166 // Zm00001d002644 // Zm00001d021127
GO:0043207	P	response to external biotic stimulus	7	47	2998	39324	0.064	0.92	// Zm00001d042768 // Zm00001d020938 // Zm00001d011208 // Zm00001d051001 // Zm00001d013417 // Zm00001d029715 // Zm00001d012395
GO:0051707	P	response to other organism	7	47	2986	39324	0.063	0.92	// Zm00001d042768 // Zm00001d020938 // Zm00001d011208 // Zm00001d051001 // Zm00001d013417 // Zm00001d029715 // Zm00001d012395

## Sheet: Candidate_GOterms
GO_acc	term_type	Term	queryitem	querytotal
GO:0010035	P	response to inorganic substance	12	47	Zm00001d042768	Zm00001d003016	Zm00001d051001	Zm00001d042095	Zm00001d038730	Zm00001d005791	Zm00001d006293	Zm00001d040475	Zm00001d009950	Zm00001d016166	Zm00001d029715	Zm00001d012395
GO:0009628	P	response to abiotic stimulus	16	47	Zm00001d051001	Zm00001d042768	Zm00001d003016	Zm00001d011208	Zm00001d051876	Zm00001d042585	Zm00001d042619	Zm00001d012525	Zm00001d038730	Zm00001d005791	Zm00001d006293	Zm00001d009950	Zm00001d016166	Zm00001d029715	Zm00001d015744	Zm00001d012395
GO:0042221	P	response to chemical	22	47	Zm00001d042768	Zm00001d003016	Zm00001d020938	Zm00001d051001	Zm00001d038730	Zm00001d040475	Zm00001d024512	Zm00001d029963	Zm00001d051876	Zm00001d005791	Zm00001d016166	Zm00001d041886	Zm00001d012395	Zm00001d013417	Zm00001d009950	Zm00001d042619	Zm00001d011208	Zm00001d042095	Zm00001d015744	Zm00001d006293	Zm00001d002496	Zm00001d029715
GO:0019748	P	secondary metabolic process	9	47	Zm00001d051001	Zm00001d003016	Zm00001d011208	Zm00001d015744	Zm00001d042095	Zm00001d024512	Zm00001d002496	Zm00001d029715	Zm00001d042619
GO:0044710	P	single-organism metabolic process	30	47	Zm00001d042768	Zm00001d003016	Zm00001d051001	Zm00001d021641	Zm00001d051268	Zm00001d022190	Zm00001d040475	Zm00001d024512	Zm00001d001866	Zm00001d005791	Zm00001d016166	Zm00001d012395	Zm00001d042585	Zm00001d002889	Zm00001d017785	Zm00001d047938	Zm00001d013417	Zm00001d009950	Zm00001d042619	Zm00001d047719	Zm00001d021127	Zm00001d011208	Zm00001d048819	Zm00001d042095	Zm00001d015744	Zm00001d006293	Zm00001d002496	Zm00001d029715	Zm00001d014664	Zm00001d051286
GO:0019752	P	carboxylic acid metabolic process	11	47	Zm00001d051001	Zm00001d003016	Zm00001d002889	Zm00001d011208	Zm00001d013417	Zm00001d016166	Zm00001d040475	Zm00001d024512	Zm00001d002496	Zm00001d029715	Zm00001d012395

## Sheet: GOterms_with_readcounts
ID	GeneDescription	M162w_Deprived_R3	Ky21_Deprived_R3	B73_Full_R3	B73_Deprived_R3	M162w_Full_R3	Ky21_Full_R3	CML69_Full_R3	CML69_Deprived_R3	CML277_Full_R3	CML277_Deprived_R3	CML228_Full_R3	CML228_Deprived_R3
Zm00001d034782	Ammonium transporter 2	12.9652	12.0437	8.43171	9.80373	10.9241	9.55885	9.0719	11.2859	10.4596	11.5427	10.4341	11.285
Zm00001d041657	OSJNBa0024J22.14-like protein	6.92942	0	-1.61305	0	0	0	0	-1.59092	0	0	0	0
Zm00001d012525_2	Protein MOR1	8.89385	5.91974	4.98917	5.10639	6.20156	4.9075	4.73931	5.63252	6.31249	5.54707	5.09798	5.20295
Zm00001d020938_1	bZIP transcription factor family protein	9.82813	9.03855	8.23638	8.27342	8.7149	8.2585	7.36391	8.4706	8.60552	8.81667	8.59403	9.02127
Zm00001d024512_4	copalyl diphosphate synthase3	9.1375	9.6469	6.72556	6.45294	7.83319	7.93672	6.5107	6.0396	6.53597	6.25668	4.53718	6.43321
Zm00001d029963	myb-like transcription factor family protein	13.5071	13.1993	10.8554	11.1189	12.9947	12.6469	12.1027	12.3064	11.9692	11.5129	11.5276	11.675
Zm00001d041886	NAC domain containing protein 74	5.53124	6.75982	0	0	1.79009	0	-1.75134	1.33226	0	0	0	-2.11058
Zm00001d051876_3	Galactose oxidase/kelch repeat superfamily protein	7.189	8.51035	6.06445	6.54298	6.18349	7.76702	6.12983	6.09879	5.55977	6.56231	5.57213	5.54233
Zm00001d038730_2	calcineurin B-like2	9.43265	6.14758	7.54618	6.87635	7.67619	6.05288	7.232	7.32015	7.16815	7.86322	6.63772	7.203
Zm00001d016166	phosphoenolpyruvate carboxylase2	14.5921	14.5023	13.0686	13.7427	14.077	13.7768	13.2208	13.5363	13.1849	13.9545	13.0123	13.3311
Zm00001d002496	Heavy metal transport/detoxification superfamily protein	9.68094	8.99183	7.33104	6.78792	7.49772	4.53973	7.10619	8.11955	7.68907	8.07128	6.93481	7.64846
Zm00001d042619_2	Amino acid permease 2	10.5193	9.75024	4.31447	6.23894	9.45249	8.94357	6.56026	5.26503	4.08581	7.77545	4.86475	4.88074
Zm00001d003016	phenylalanine ammonia lyase2	13.3372	13.1851	9.92527	11.2536	11.5969	11.5424	11.6186	12.3168	10.7908	12.2402	11.4885	11.1385
Zm00001d005791	Histone H4	4.92867	6.82306	0	4.15325	3.73263	1.90117	2.28146	1.57728	1.78307	2.54758	0	3.20862
Zm00001d006293_4	NIN-like protein 1	9.86901	8.59774	7.99512	8.01118	8.84804	8.06677	5.21826	7.18302	7.0974	7.58524	6.6534	7.42073
Zm00001d009950_8	Heat shock 70 kDa protein 14	4.29471	4.31663	2.1811	3.56699	1.82935	2.78738	2.68344	0.408107	1.91709	1.75002	1.22374	1.86373
Zm00001d011208	1-aminocyclopropane-1-carboxylate oxidase 1	12.0414	11.8997	9.31132	9.72269	9.72205	11.0877	7.33028	9.70439	8.8747	10.3667	8.11466	8.50622
Zm00001d012395_5	Mannose-1-phosphate guanylyltransferase 1	8.72393	8.04797	5.76959	6.55	8.39229	6.42334	6.08829	6.74795	6.12197	7.33396	5.98436	4.87195
Zm00001d013417_2	Exportin-2	4.28844	6.05734	0	0	0	0	0	0	0	0	0	0
Zm00001d015744	Ring canal kelch	7.22489	5.82736	4.77087	5.53481	5.62131	5.27739	4.42915	3.48067	3.11757	2.86039	4.59596	3.93792
Zm00001d029715	alpha/beta-Hydrolases superfamily protein	9.25334	8.39698	5.75386	7.39807	6.62197	5.88128	6.39432	8.35557	6.91166	7.87023	6.82259	8.42907
Zm00001d040475	pentatricopeptide repeat-containing protein At1g80270	10.2236	11.0619	9.30845	9.61429	10.2854	10.3289	8.75267	9.15274	8.83935	8.82675	9.80073	9.40423
Zm00001d042095	glutathione transferase29	9.05113	11.9651	6.97252	5.75857	9.04886	9.46102	8.53515	7.54309	9.09723	9.71979	7.27121	7.43078
Zm00001d042585	Protein root UVB sensitive 6	10.2914	9.56341	8.00308	9.05555	9.91008	8.90513	8.66206	8.78354	8.58888	9.29591	8.5782	8.75488
Zm00001d042768	Hevamine-A	3.17556	10.4487	5.68144	5.2999	3.94537	0	4.11602	3.99113	4.91955	3.47877	0	2.81253
Zm00001d051001_3	Glyceraldehyde-3-phosphate dehydrogenase 3%2C cytosolic	10.5556	4.71696	4.60286	7.38588	3.00997	2.71673	3.52584	4.87541	4.84253	5.46369	4.00073	3.45768
Zm00001d001866_4	DUF3755 family protein	9.04972	8.56267	7.86632	6.69689	8.21174	8.19805	7.95424	8.07684	6.86263	7.29794	7.57704	7.28993
Zm00001d002889_10	Soluble inorganic pyrophosphatase	5.20163	9.4236	4.06823	3.04223	5.47576	5.39609	3.76005	5.28158	5.53201	2.15417	4.05677	4.96966
Zm00001d022190_2	hypothetical protein	9.55868	9.81531	8.87082	8.97411	8.32612	9.22419	8.52822	8.53388	8.55189	8.41303	8.19583	7.9652
Zm00001d014664	Protein CHLOROPLAST IMPORT APPARATUS 2	8.8832	8.45583	7.92358	6.23973	8.23226	7.55572	5.6652	6.47769	7.18416	6.73231	6.78056	7.40633
Zm00001d047719	Protein kinase superfamily protein	7.65924	9.5235	6.65146	7.43789	7.11171	9.26794	6.90182	6.98171	7.20146	7.36226	6.5536	7.28657
Zm00001d047938	Pathogenesis-related thaumatin superfamily protein	9.97609	9.51707	7.42821	8.78337	9.00078	9.26916	8.22255	8.6454	7.32214	8.69551	7.44593	8.35977
Zm00001d048819	Putative cytochrome P450 superfamily protein	11.8512	10.4029	8.97782	9.51231	11.0586	8.5733	8.48308	8.63571	6.80991	8.34973	8.37063	8.44584
Zm00001d051286_7	Vesicle-fusing ATPase	8.54992	8.28945	6.88181	7.41867	7.77925	8.09509	6.77615	6.92048	6.47048	6.98724	6.85665	7.12606
Zm00001d021641_12	Microtubule-associated protein TORTIFOLIA1	8.28626	7.52718	5.43133	5.76813	4.61517	5.81208	5.33608	5.46447	5.84438	7.05827	5.1828	5.47552
Zm00001d021127_3	ATP-dependent RNA helicase DRS1	6.96067	7.3265	4.82654	4.25053	3.61417	6.36323	3.84942	4.16001	4.48765	1.97394	5.14253	3.00449
Zm00001d017785	alpha/beta-Hydrolases superfamily protein	11.4321	10.8401	8.83499	9.63048	8.98319	7.80719	8.44749	10.1411	9.58216	10.6803	7.55284	9.98884
